# Supplementary material for: BIFI: a Taverna plugin for a simplified and user-friendly workflow platform
Source: BMC Res Notes. 2014 Oct 20;7:740. doi: 10.1186/1756-0500-7-740 (PMC4228112; doi:10.1186/1756-0500-7-740)
Supplement: Supplementary file 1 — Additional file 1: Example workflow 1. t2flow format to be opened with Taverna 2.4.1. (ZIP 5 KB) [file 13104_2014_3292_MOESM1_ESM.zip › 5903120431417850_add1.t2flow]

<workflow xmlns="http://taverna.sf.net/2008/xml/t2flow" version="1" producedBy="taverna-2.2.0"><dataflow id="61e87f13-aafe-4e4a-ab77-82d898740b24" role="top"><name>Download</name><inputPorts><port><name>ids</name><depth>0</depth><granularDepth>0</granularDepth><annotations /></port><port><name>idType</name><depth>0</depth><granularDepth>0</granularDepth><annotations /></port><port><name>compression</name><depth>0</depth><granularDepth>0</granularDepth><annotations /></port><port><name>format</name><depth>0</depth><granularDepth>0</granularDepth><annotations /></port></inputPorts><outputPorts><port><name>status</name><annotations /></port><port><name>data</name><annotations /></port></outputPorts><processors><processor><name>InputListText</name><inputPorts><port><name>parameters</name><depth>0</depth></port></inputPorts><outputPorts><port><name>parameters</name><depth>0</depth><granularDepth>0</granularDepth></port></outputPorts><annotations /><activities><activity><raven><group>net.sf.taverna.t2.activities</group><artifact>wsdl-activity</artifact><version>1.2</version></raven><class>net.sf.taverna.t2.activities.wsdl.WSDLActivity</class><inputMap><map from="parameters" to="parameters" /></inputMap><outputMap><map from="parameters" to="parameters" /></outputMap><configBean encoding="xstream"><net.sf.taverna.t2.activities.wsdl.WSDLActivityConfigurationBean xmlns="">
  <wsdl>http://pubchem.ncbi.nlm.nih.gov/pug_soap/pug_soap.cgi?wsdl</wsdl>
  <operation>InputListText</operation>
</net.sf.taverna.t2.activities.wsdl.WSDLActivityConfigurationBean></configBean><annotations /></activity></activities><dispatchStack><dispatchLayer><raven><group>net.sf.taverna.t2.core</group><artifact>workflowmodel-impl</artifact><version>1.2</version></raven><class>net.sf.taverna.t2.workflowmodel.processor.dispatch.layers.Parallelize</class><configBean encoding="xstream"><net.sf.taverna.t2.workflowmodel.processor.dispatch.layers.ParallelizeConfig xmlns="">
  <maxJobs>1</maxJobs>
</net.sf.taverna.t2.workflowmodel.processor.dispatch.layers.ParallelizeConfig></configBean></dispatchLayer><dispatchLayer><raven><group>net.sf.taverna.t2.core</group><artifact>workflowmodel-impl</artifact><version>1.2</version></raven><class>net.sf.taverna.t2.workflowmodel.processor.dispatch.layers.ErrorBounce</class><configBean encoding="xstream"><null xmlns="" /></configBean></dispatchLayer><dispatchLayer><raven><group>net.sf.taverna.t2.core</group><artifact>workflowmodel-impl</artifact><version>1.2</version></raven><class>net.sf.taverna.t2.workflowmodel.processor.dispatch.layers.Failover</class><configBean encoding="xstream"><null xmlns="" /></configBean></dispatchLayer><dispatchLayer><raven><group>net.sf.taverna.t2.core</group><artifact>workflowmodel-impl</artifact><version>1.2</version></raven><class>net.sf.taverna.t2.workflowmodel.processor.dispatch.layers.Retry</class><configBean encoding="xstream"><net.sf.taverna.t2.workflowmodel.processor.dispatch.layers.RetryConfig xmlns="">
  <backoffFactor>1.0</backoffFactor>
  <initialDelay>1000</initialDelay>
  <maxDelay>5000</maxDelay>
  <maxRetries>0</maxRetries>
</net.sf.taverna.t2.workflowmodel.processor.dispatch.layers.RetryConfig></configBean></dispatchLayer><dispatchLayer><raven><group>net.sf.taverna.t2.core</group><artifact>workflowmodel-impl</artifact><version>1.2</version></raven><class>net.sf.taverna.t2.workflowmodel.processor.dispatch.layers.Invoke</class><configBean encoding="xstream"><null xmlns="" /></configBean></dispatchLayer></dispatchStack><iterationStrategyStack><iteration><strategy><cross><port name="parameters" depth="0" /></cross></strategy></iteration></iterationStrategyStack></processor><processor><name>InputListText_input</name><inputPorts><port><name>ids</name><depth>0</depth></port><port><name>idType</name><depth>0</depth></port></inputPorts><outputPorts><port><name>output</name><depth>0</depth><granularDepth>0</granularDepth></port></outputPorts><annotations /><activities><activity><raven><group>net.sf.taverna.t2.activities</group><artifact>wsdl-activity</artifact><version>1.2</version></raven><class>net.sf.taverna.t2.activities.wsdl.xmlsplitter.XMLInputSplitterActivity</class><inputMap><map from="idType" to="idType" /><map from="ids" to="ids" /></inputMap><outputMap><map from="output" to="output" /></outputMap><configBean encoding="xstream"><net.sf.taverna.t2.activities.wsdl.xmlsplitter.XMLSplitterConfigurationBean xmlns="">
  <inputs>
    <net.sf.taverna.t2.workflowmodel.processor.activity.config.ActivityInputPortDefinitionBean>
      <name>ids</name>
      <depth>0</depth>
      <mimeTypes class="java.util.Collections$SingletonList">
        <element class="string">'text/plain'</element>
      </mimeTypes>
      <allowsLiteralValues>false</allowsLiteralValues>
    </net.sf.taverna.t2.workflowmodel.processor.activity.config.ActivityInputPortDefinitionBean>
    <net.sf.taverna.t2.workflowmodel.processor.activity.config.ActivityInputPortDefinitionBean>
      <name>idType</name>
      <depth>0</depth>
      <mimeTypes class="java.util.Collections$SingletonList">
        <element class="string">'text/plain'</element>
      </mimeTypes>
      <allowsLiteralValues>false</allowsLiteralValues>
    </net.sf.taverna.t2.workflowmodel.processor.activity.config.ActivityInputPortDefinitionBean>
  </inputs>
  <outputs>
    <net.sf.taverna.t2.workflowmodel.processor.activity.config.ActivityOutputPortDefinitionBean>
      <name>output</name>
      <depth>0</depth>
      <mimeTypes class="java.util.Collections$SingletonList">
        <element class="string">'text/xml'</element>
      </mimeTypes>
      <granularDepth>0</granularDepth>
    </net.sf.taverna.t2.workflowmodel.processor.activity.config.ActivityOutputPortDefinitionBean>
  </outputs>
  <wrappedTypeXML>&lt;s:extensions xmlns:s="http://org.embl.ebi.escience/xscufl/0.1alpha"&gt;&lt;s:complextype optional="false" unbounded="false" typename="InputListText" name="parameters" qname="{http://pubchem.ncbi.nlm.nih.gov/}InputListText"&gt;&lt;s:elements&gt;&lt;s:basetype optional="false" unbounded="false" typename="string" name="ids" qname="{http://pubchem.ncbi.nlm.nih.gov/}&amp;gt;InputListText&amp;gt;ids" /&gt;&lt;s:basetype optional="false" unbounded="false" typename="string" name="idType" qname="{http://pubchem.ncbi.nlm.nih.gov/}&amp;gt;InputListText&amp;gt;idType"&gt;&lt;s:restriction&gt;&amp;lt;at.ac.ait.taverna.wsdl.SimpleTypeRestriction&amp;gt;&#xD;
  &amp;lt;baseEType class="org.apache.axis.wsdl.symbolTable.BaseType"&amp;gt;&#xD;
    &amp;lt;qname&amp;gt;&#xD;
      &amp;lt;namespaceURI&amp;gt;http://www.w3.org/2001/XMLSchema&amp;lt;/namespaceURI&amp;gt;&#xD;
      &amp;lt;localPart&amp;gt;string&amp;lt;/localPart&amp;gt;&#xD;
      &amp;lt;prefix&amp;gt;&amp;lt;/prefix&amp;gt;&#xD;
    &amp;lt;/qname&amp;gt;&#xD;
    &amp;lt;isReferenced&amp;gt;true&amp;lt;/isReferenced&amp;gt;&#xD;
    &amp;lt;dynamicVars/&amp;gt;&#xD;
    &amp;lt;dims&amp;gt;&amp;lt;/dims&amp;gt;&#xD;
    &amp;lt;underlTypeNillable&amp;gt;false&amp;lt;/underlTypeNillable&amp;gt;&#xD;
    &amp;lt;undefined&amp;gt;false&amp;lt;/undefined&amp;gt;&#xD;
    &amp;lt;isBaseType&amp;gt;true&amp;lt;/isBaseType&amp;gt;&#xD;
    &amp;lt;isSimpleType&amp;gt;false&amp;lt;/isSimpleType&amp;gt;&#xD;
    &amp;lt;onlyLiteralReference&amp;gt;false&amp;lt;/onlyLiteralReference&amp;gt;&#xD;
    &amp;lt;types/&amp;gt;&#xD;
    &amp;lt;generated&amp;gt;false&amp;lt;/generated&amp;gt;&#xD;
  &amp;lt;/baseEType&amp;gt;&#xD;
  &amp;lt;enumeration&amp;gt;&#xD;
    &amp;lt;string&amp;gt;eID_CID&amp;lt;/string&amp;gt;&#xD;
    &amp;lt;string&amp;gt;eID_SID&amp;lt;/string&amp;gt;&#xD;
    &amp;lt;string&amp;gt;eID_AID&amp;lt;/string&amp;gt;&#xD;
    &amp;lt;string&amp;gt;eID_TID&amp;lt;/string&amp;gt;&#xD;
    &amp;lt;string&amp;gt;eID_ConformerID&amp;lt;/string&amp;gt;&#xD;
    &amp;lt;string&amp;gt;eID_SourceID&amp;lt;/string&amp;gt;&#xD;
    &amp;lt;string&amp;gt;eID_InChI&amp;lt;/string&amp;gt;&#xD;
    &amp;lt;string&amp;gt;eID_InChIKey&amp;lt;/string&amp;gt;&#xD;
  &amp;lt;/enumeration&amp;gt;&#xD;
&amp;lt;/at.ac.ait.taverna.wsdl.SimpleTypeRestriction&amp;gt;&lt;/s:restriction&gt;&lt;/s:basetype&gt;&lt;/s:elements&gt;&lt;/s:complextype&gt;&lt;/s:extensions&gt;</wrappedTypeXML>
</net.sf.taverna.t2.activities.wsdl.xmlsplitter.XMLSplitterConfigurationBean></configBean><annotations /></activity></activities><dispatchStack><dispatchLayer><raven><group>net.sf.taverna.t2.core</group><artifact>workflowmodel-impl</artifact><version>1.2</version></raven><class>net.sf.taverna.t2.workflowmodel.processor.dispatch.layers.Parallelize</class><configBean encoding="xstream"><net.sf.taverna.t2.workflowmodel.processor.dispatch.layers.ParallelizeConfig xmlns="">
  <maxJobs>1</maxJobs>
</net.sf.taverna.t2.workflowmodel.processor.dispatch.layers.ParallelizeConfig></configBean></dispatchLayer><dispatchLayer><raven><group>net.sf.taverna.t2.core</group><artifact>workflowmodel-impl</artifact><version>1.2</version></raven><class>net.sf.taverna.t2.workflowmodel.processor.dispatch.layers.ErrorBounce</class><configBean encoding="xstream"><null xmlns="" /></configBean></dispatchLayer><dispatchLayer><raven><group>net.sf.taverna.t2.core</group><artifact>workflowmodel-impl</artifact><version>1.2</version></raven><class>net.sf.taverna.t2.workflowmodel.processor.dispatch.layers.Failover</class><configBean encoding="xstream"><null xmlns="" /></configBean></dispatchLayer><dispatchLayer><raven><group>net.sf.taverna.t2.core</group><artifact>workflowmodel-impl</artifact><version>1.2</version></raven><class>net.sf.taverna.t2.workflowmodel.processor.dispatch.layers.Retry</class><configBean encoding="xstream"><net.sf.taverna.t2.workflowmodel.processor.dispatch.layers.RetryConfig xmlns="">
  <backoffFactor>1.0</backoffFactor>
  <initialDelay>1000</initialDelay>
  <maxDelay>5000</maxDelay>
  <maxRetries>0</maxRetries>
</net.sf.taverna.t2.workflowmodel.processor.dispatch.layers.RetryConfig></configBean></dispatchLayer><dispatchLayer><raven><group>net.sf.taverna.t2.core</group><artifact>workflowmodel-impl</artifact><version>1.2</version></raven><class>net.sf.taverna.t2.workflowmodel.processor.dispatch.layers.Invoke</class><configBean encoding="xstream"><null xmlns="" /></configBean></dispatchLayer></dispatchStack><iterationStrategyStack><iteration><strategy><cross><port name="ids" depth="0" /><port name="idType" depth="0" /></cross></strategy></iteration></iterationStrategyStack></processor><processor><name>InputListText_output</name><inputPorts><port><name>input</name><depth>0</depth></port></inputPorts><outputPorts><port><name>ListKey</name><depth>0</depth><granularDepth>0</granularDepth></port></outputPorts><annotations /><activities><activity><raven><group>net.sf.taverna.t2.activities</group><artifact>wsdl-activity</artifact><version>1.2</version></raven><class>net.sf.taverna.t2.activities.wsdl.xmlsplitter.XMLOutputSplitterActivity</class><inputMap><map from="input" to="input" /></inputMap><outputMap><map from="ListKey" to="ListKey" /></outputMap><configBean encoding="xstream"><net.sf.taverna.t2.activities.wsdl.xmlsplitter.XMLSplitterConfigurationBean xmlns="">
  <inputs>
    <net.sf.taverna.t2.workflowmodel.processor.activity.config.ActivityInputPortDefinitionBean>
      <name>input</name>
      <depth>0</depth>
      <mimeTypes class="java.util.Collections$SingletonList">
        <element class="string">'text/xml'</element>
      </mimeTypes>
      <handledReferenceSchemes />
      <translatedElementType>java.lang.String</translatedElementType>
      <allowsLiteralValues>false</allowsLiteralValues>
    </net.sf.taverna.t2.workflowmodel.processor.activity.config.ActivityInputPortDefinitionBean>
  </inputs>
  <outputs>
    <net.sf.taverna.t2.workflowmodel.processor.activity.config.ActivityOutputPortDefinitionBean>
      <name>ListKey</name>
      <depth>0</depth>
      <mimeTypes class="java.util.Collections$SingletonList">
        <element class="string">'text/plain'</element>
      </mimeTypes>
      <granularDepth>0</granularDepth>
    </net.sf.taverna.t2.workflowmodel.processor.activity.config.ActivityOutputPortDefinitionBean>
  </outputs>
  <wrappedTypeXML>&lt;s:extensions xmlns:s="http://org.embl.ebi.escience/xscufl/0.1alpha"&gt;&lt;s:complextype optional="false" unbounded="false" typename="InputListTextResponse" name="parameters" qname="{http://pubchem.ncbi.nlm.nih.gov/}InputListTextResponse"&gt;&lt;s:elements&gt;&lt;s:basetype optional="false" unbounded="false" typename="string" name="ListKey" qname="{http://pubchem.ncbi.nlm.nih.gov/}&amp;gt;InputListTextResponse&amp;gt;ListKey" /&gt;&lt;/s:elements&gt;&lt;/s:complextype&gt;&lt;/s:extensions&gt;</wrappedTypeXML>
</net.sf.taverna.t2.activities.wsdl.xmlsplitter.XMLSplitterConfigurationBean></configBean><annotations /></activity></activities><dispatchStack><dispatchLayer><raven><group>net.sf.taverna.t2.core</group><artifact>workflowmodel-impl</artifact><version>1.2</version></raven><class>net.sf.taverna.t2.workflowmodel.processor.dispatch.layers.Parallelize</class><configBean encoding="xstream"><net.sf.taverna.t2.workflowmodel.processor.dispatch.layers.ParallelizeConfig xmlns="">
  <maxJobs>1</maxJobs>
</net.sf.taverna.t2.workflowmodel.processor.dispatch.layers.ParallelizeConfig></configBean></dispatchLayer><dispatchLayer><raven><group>net.sf.taverna.t2.core</group><artifact>workflowmodel-impl</artifact><version>1.2</version></raven><class>net.sf.taverna.t2.workflowmodel.processor.dispatch.layers.ErrorBounce</class><configBean encoding="xstream"><null xmlns="" /></configBean></dispatchLayer><dispatchLayer><raven><group>net.sf.taverna.t2.core</group><artifact>workflowmodel-impl</artifact><version>1.2</version></raven><class>net.sf.taverna.t2.workflowmodel.processor.dispatch.layers.Failover</class><configBean encoding="xstream"><null xmlns="" /></configBean></dispatchLayer><dispatchLayer><raven><group>net.sf.taverna.t2.core</group><artifact>workflowmodel-impl</artifact><version>1.2</version></raven><class>net.sf.taverna.t2.workflowmodel.processor.dispatch.layers.Retry</class><configBean encoding="xstream"><net.sf.taverna.t2.workflowmodel.processor.dispatch.layers.RetryConfig xmlns="">
  <backoffFactor>1.0</backoffFactor>
  <initialDelay>1000</initialDelay>
  <maxDelay>5000</maxDelay>
  <maxRetries>0</maxRetries>
</net.sf.taverna.t2.workflowmodel.processor.dispatch.layers.RetryConfig></configBean></dispatchLayer><dispatchLayer><raven><group>net.sf.taverna.t2.core</group><artifact>workflowmodel-impl</artifact><version>1.2</version></raven><class>net.sf.taverna.t2.workflowmodel.processor.dispatch.layers.Invoke</class><configBean encoding="xstream"><null xmlns="" /></configBean></dispatchLayer></dispatchStack><iterationStrategyStack><iteration><strategy><cross><port name="input" depth="0" /></cross></strategy></iteration></iterationStrategyStack></processor><processor><name>Download</name><inputPorts><port><name>parameters</name><depth>0</depth></port></inputPorts><outputPorts><port><name>parameters</name><depth>0</depth><granularDepth>0</granularDepth></port></outputPorts><annotations /><activities><activity><raven><group>net.sf.taverna.t2.activities</group><artifact>wsdl-activity</artifact><version>1.2</version></raven><class>net.sf.taverna.t2.activities.wsdl.WSDLActivity</class><inputMap><map from="parameters" to="parameters" /></inputMap><outputMap><map from="parameters" to="parameters" /></outputMap><configBean encoding="xstream"><net.sf.taverna.t2.activities.wsdl.WSDLActivityConfigurationBean xmlns="">
  <wsdl>http://pubchem.ncbi.nlm.nih.gov/pug_soap/pug_soap.cgi?wsdl</wsdl>
  <operation>Download</operation>
</net.sf.taverna.t2.activities.wsdl.WSDLActivityConfigurationBean></configBean><annotations /></activity></activities><dispatchStack><dispatchLayer><raven><group>net.sf.taverna.t2.core</group><artifact>workflowmodel-impl</artifact><version>1.2</version></raven><class>net.sf.taverna.t2.workflowmodel.processor.dispatch.layers.Parallelize</class><configBean encoding="xstream"><net.sf.taverna.t2.workflowmodel.processor.dispatch.layers.ParallelizeConfig xmlns="">
  <maxJobs>1</maxJobs>
</net.sf.taverna.t2.workflowmodel.processor.dispatch.layers.ParallelizeConfig></configBean></dispatchLayer><dispatchLayer><raven><group>net.sf.taverna.t2.core</group><artifact>workflowmodel-impl</artifact><version>1.2</version></raven><class>net.sf.taverna.t2.workflowmodel.processor.dispatch.layers.ErrorBounce</class><configBean encoding="xstream"><null xmlns="" /></configBean></dispatchLayer><dispatchLayer><raven><group>net.sf.taverna.t2.core</group><artifact>workflowmodel-impl</artifact><version>1.2</version></raven><class>net.sf.taverna.t2.workflowmodel.processor.dispatch.layers.Failover</class><configBean encoding="xstream"><null xmlns="" /></configBean></dispatchLayer><dispatchLayer><raven><group>net.sf.taverna.t2.core</group><artifact>workflowmodel-impl</artifact><version>1.2</version></raven><class>net.sf.taverna.t2.workflowmodel.processor.dispatch.layers.Retry</class><configBean encoding="xstream"><net.sf.taverna.t2.workflowmodel.processor.dispatch.layers.RetryConfig xmlns="">
  <backoffFactor>1.0</backoffFactor>
  <initialDelay>1000</initialDelay>
  <maxDelay>5000</maxDelay>
  <maxRetries>0</maxRetries>
</net.sf.taverna.t2.workflowmodel.processor.dispatch.layers.RetryConfig></configBean></dispatchLayer><dispatchLayer><raven><group>net.sf.taverna.t2.core</group><artifact>workflowmodel-impl</artifact><version>1.2</version></raven><class>net.sf.taverna.t2.workflowmodel.processor.dispatch.layers.Invoke</class><configBean encoding="xstream"><null xmlns="" /></configBean></dispatchLayer></dispatchStack><iterationStrategyStack><iteration><strategy><cross><port name="parameters" depth="0" /></cross></strategy></iteration></iterationStrategyStack></processor><processor><name>Download_input</name><inputPorts><port><name>ListKey</name><depth>0</depth></port><port><name>eCompress</name><depth>0</depth></port><port><name>eFormat</name><depth>0</depth></port></inputPorts><outputPorts><port><name>output</name><depth>0</depth><granularDepth>0</granularDepth></port></outputPorts><annotations /><activities><activity><raven><group>net.sf.taverna.t2.activities</group><artifact>wsdl-activity</artifact><version>1.2</version></raven><class>net.sf.taverna.t2.activities.wsdl.xmlsplitter.XMLInputSplitterActivity</class><inputMap><map from="ListKey" to="ListKey" /><map from="eFormat" to="eFormat" /><map from="eCompress" to="eCompress" /></inputMap><outputMap><map from="output" to="output" /></outputMap><configBean encoding="xstream"><net.sf.taverna.t2.activities.wsdl.xmlsplitter.XMLSplitterConfigurationBean xmlns="">
  <inputs>
    <net.sf.taverna.t2.workflowmodel.processor.activity.config.ActivityInputPortDefinitionBean>
      <name>ListKey</name>
      <depth>0</depth>
      <mimeTypes class="java.util.Collections$SingletonList">
        <element class="string">'text/plain'</element>
      </mimeTypes>
      <allowsLiteralValues>false</allowsLiteralValues>
    </net.sf.taverna.t2.workflowmodel.processor.activity.config.ActivityInputPortDefinitionBean>
    <net.sf.taverna.t2.workflowmodel.processor.activity.config.ActivityInputPortDefinitionBean>
      <name>eFormat</name>
      <depth>0</depth>
      <mimeTypes class="java.util.Collections$SingletonList">
        <element class="string">'text/plain'</element>
      </mimeTypes>
      <allowsLiteralValues>false</allowsLiteralValues>
    </net.sf.taverna.t2.workflowmodel.processor.activity.config.ActivityInputPortDefinitionBean>
    <net.sf.taverna.t2.workflowmodel.processor.activity.config.ActivityInputPortDefinitionBean>
      <name>eCompress</name>
      <depth>0</depth>
      <mimeTypes class="java.util.Collections$SingletonList">
        <element class="string">'text/plain'</element>
      </mimeTypes>
      <allowsLiteralValues>false</allowsLiteralValues>
    </net.sf.taverna.t2.workflowmodel.processor.activity.config.ActivityInputPortDefinitionBean>
    <net.sf.taverna.t2.workflowmodel.processor.activity.config.ActivityInputPortDefinitionBean>
      <name>Use3D</name>
      <depth>0</depth>
      <mimeTypes class="java.util.Collections$SingletonList">
        <element class="string">'text/plain'</element>
      </mimeTypes>
      <allowsLiteralValues>false</allowsLiteralValues>
    </net.sf.taverna.t2.workflowmodel.processor.activity.config.ActivityInputPortDefinitionBean>
    <net.sf.taverna.t2.workflowmodel.processor.activity.config.ActivityInputPortDefinitionBean>
      <name>N3DConformers</name>
      <depth>0</depth>
      <mimeTypes class="java.util.Collections$SingletonList">
        <element class="string">'text/plain'</element>
      </mimeTypes>
      <allowsLiteralValues>false</allowsLiteralValues>
    </net.sf.taverna.t2.workflowmodel.processor.activity.config.ActivityInputPortDefinitionBean>
    <net.sf.taverna.t2.workflowmodel.processor.activity.config.ActivityInputPortDefinitionBean>
      <name>SynchronousSingleRecord</name>
      <depth>0</depth>
      <mimeTypes class="java.util.Collections$SingletonList">
        <element class="string">'text/plain'</element>
      </mimeTypes>
      <allowsLiteralValues>false</allowsLiteralValues>
    </net.sf.taverna.t2.workflowmodel.processor.activity.config.ActivityInputPortDefinitionBean>
  </inputs>
  <outputs>
    <net.sf.taverna.t2.workflowmodel.processor.activity.config.ActivityOutputPortDefinitionBean>
      <name>output</name>
      <depth>0</depth>
      <mimeTypes class="java.util.Collections$SingletonList">
        <element class="string">'text/xml'</element>
      </mimeTypes>
      <granularDepth>0</granularDepth>
    </net.sf.taverna.t2.workflowmodel.processor.activity.config.ActivityOutputPortDefinitionBean>
  </outputs>
  <wrappedTypeXML>&lt;s:extensions xmlns:s="http://org.embl.ebi.escience/xscufl/0.1alpha"&gt;&lt;s:complextype optional="false" unbounded="false" typename="Download" name="parameters" qname="{http://pubchem.ncbi.nlm.nih.gov/}Download"&gt;&lt;s:elements&gt;&lt;s:basetype optional="false" unbounded="false" typename="string" name="ListKey" qname="{http://pubchem.ncbi.nlm.nih.gov/}&amp;gt;Download&amp;gt;ListKey" /&gt;&lt;s:basetype optional="false" unbounded="false" typename="string" name="eFormat" qname="{http://pubchem.ncbi.nlm.nih.gov/}&amp;gt;Download&amp;gt;eFormat"&gt;&lt;s:restriction&gt;&amp;lt;at.ac.ait.taverna.wsdl.SimpleTypeRestriction&amp;gt;&#xD;
  &amp;lt;baseEType class="org.apache.axis.wsdl.symbolTable.BaseType"&amp;gt;&#xD;
    &amp;lt;qname&amp;gt;&#xD;
      &amp;lt;namespaceURI&amp;gt;http://www.w3.org/2001/XMLSchema&amp;lt;/namespaceURI&amp;gt;&#xD;
      &amp;lt;localPart&amp;gt;string&amp;lt;/localPart&amp;gt;&#xD;
      &amp;lt;prefix&amp;gt;&amp;lt;/prefix&amp;gt;&#xD;
    &amp;lt;/qname&amp;gt;&#xD;
    &amp;lt;isReferenced&amp;gt;true&amp;lt;/isReferenced&amp;gt;&#xD;
    &amp;lt;dynamicVars/&amp;gt;&#xD;
    &amp;lt;dims&amp;gt;&amp;lt;/dims&amp;gt;&#xD;
    &amp;lt;underlTypeNillable&amp;gt;false&amp;lt;/underlTypeNillable&amp;gt;&#xD;
    &amp;lt;undefined&amp;gt;false&amp;lt;/undefined&amp;gt;&#xD;
    &amp;lt;isBaseType&amp;gt;true&amp;lt;/isBaseType&amp;gt;&#xD;
    &amp;lt;isSimpleType&amp;gt;false&amp;lt;/isSimpleType&amp;gt;&#xD;
    &amp;lt;onlyLiteralReference&amp;gt;false&amp;lt;/onlyLiteralReference&amp;gt;&#xD;
    &amp;lt;types/&amp;gt;&#xD;
    &amp;lt;generated&amp;gt;false&amp;lt;/generated&amp;gt;&#xD;
  &amp;lt;/baseEType&amp;gt;&#xD;
  &amp;lt;enumeration&amp;gt;&#xD;
    &amp;lt;string&amp;gt;eFormat_ASNB&amp;lt;/string&amp;gt;&#xD;
    &amp;lt;string&amp;gt;eFormat_ASNT&amp;lt;/string&amp;gt;&#xD;
    &amp;lt;string&amp;gt;eFormat_XML&amp;lt;/string&amp;gt;&#xD;
    &amp;lt;string&amp;gt;eFormat_SDF&amp;lt;/string&amp;gt;&#xD;
    &amp;lt;string&amp;gt;eFormat_SMILES&amp;lt;/string&amp;gt;&#xD;
    &amp;lt;string&amp;gt;eFormat_InChI&amp;lt;/string&amp;gt;&#xD;
    &amp;lt;string&amp;gt;eFormat_Image&amp;lt;/string&amp;gt;&#xD;
    &amp;lt;string&amp;gt;eFormat_Thumbnail&amp;lt;/string&amp;gt;&#xD;
  &amp;lt;/enumeration&amp;gt;&#xD;
&amp;lt;/at.ac.ait.taverna.wsdl.SimpleTypeRestriction&amp;gt;&lt;/s:restriction&gt;&lt;/s:basetype&gt;&lt;s:basetype optional="true" unbounded="false" typename="string" name="eCompress" qname="{http://pubchem.ncbi.nlm.nih.gov/}&amp;gt;Download&amp;gt;eCompress"&gt;&lt;s:restriction&gt;&amp;lt;at.ac.ait.taverna.wsdl.SimpleTypeRestriction&amp;gt;&#xD;
  &amp;lt;baseEType class="org.apache.axis.wsdl.symbolTable.BaseType"&amp;gt;&#xD;
    &amp;lt;qname&amp;gt;&#xD;
      &amp;lt;namespaceURI&amp;gt;http://www.w3.org/2001/XMLSchema&amp;lt;/namespaceURI&amp;gt;&#xD;
      &amp;lt;localPart&amp;gt;string&amp;lt;/localPart&amp;gt;&#xD;
      &amp;lt;prefix&amp;gt;&amp;lt;/prefix&amp;gt;&#xD;
    &amp;lt;/qname&amp;gt;&#xD;
    &amp;lt;isReferenced&amp;gt;true&amp;lt;/isReferenced&amp;gt;&#xD;
    &amp;lt;dynamicVars/&amp;gt;&#xD;
    &amp;lt;dims&amp;gt;&amp;lt;/dims&amp;gt;&#xD;
    &amp;lt;underlTypeNillable&amp;gt;false&amp;lt;/underlTypeNillable&amp;gt;&#xD;
    &amp;lt;undefined&amp;gt;false&amp;lt;/undefined&amp;gt;&#xD;
    &amp;lt;isBaseType&amp;gt;true&amp;lt;/isBaseType&amp;gt;&#xD;
    &amp;lt;isSimpleType&amp;gt;false&amp;lt;/isSimpleType&amp;gt;&#xD;
    &amp;lt;onlyLiteralReference&amp;gt;false&amp;lt;/onlyLiteralReference&amp;gt;&#xD;
    &amp;lt;types/&amp;gt;&#xD;
    &amp;lt;generated&amp;gt;false&amp;lt;/generated&amp;gt;&#xD;
  &amp;lt;/baseEType&amp;gt;&#xD;
  &amp;lt;enumeration&amp;gt;&#xD;
    &amp;lt;string&amp;gt;eCompress_None&amp;lt;/string&amp;gt;&#xD;
    &amp;lt;string&amp;gt;eCompress_GZip&amp;lt;/string&amp;gt;&#xD;
    &amp;lt;string&amp;gt;eCompress_BZip2&amp;lt;/string&amp;gt;&#xD;
  &amp;lt;/enumeration&amp;gt;&#xD;
&amp;lt;/at.ac.ait.taverna.wsdl.SimpleTypeRestriction&amp;gt;&lt;/s:restriction&gt;&lt;/s:basetype&gt;&lt;s:basetype optional="true" unbounded="false" typename="boolean" name="Use3D" qname="{http://pubchem.ncbi.nlm.nih.gov/}&amp;gt;Download&amp;gt;Use3D" /&gt;&lt;s:basetype optional="true" unbounded="false" typename="int" name="N3DConformers" qname="{http://pubchem.ncbi.nlm.nih.gov/}&amp;gt;Download&amp;gt;N3DConformers" /&gt;&lt;s:basetype optional="true" unbounded="false" typename="boolean" name="SynchronousSingleRecord" qname="{http://pubchem.ncbi.nlm.nih.gov/}&amp;gt;Download&amp;gt;SynchronousSingleRecord" /&gt;&lt;/s:elements&gt;&lt;/s:complextype&gt;&lt;/s:extensions&gt;</wrappedTypeXML>
</net.sf.taverna.t2.activities.wsdl.xmlsplitter.XMLSplitterConfigurationBean></configBean><annotations /></activity></activities><dispatchStack><dispatchLayer><raven><group>net.sf.taverna.t2.core</group><artifact>workflowmodel-impl</artifact><version>1.2</version></raven><class>net.sf.taverna.t2.workflowmodel.processor.dispatch.layers.Parallelize</class><configBean encoding="xstream"><net.sf.taverna.t2.workflowmodel.processor.dispatch.layers.ParallelizeConfig xmlns="">
  <maxJobs>1</maxJobs>
</net.sf.taverna.t2.workflowmodel.processor.dispatch.layers.ParallelizeConfig></configBean></dispatchLayer><dispatchLayer><raven><group>net.sf.taverna.t2.core</group><artifact>workflowmodel-impl</artifact><version>1.2</version></raven><class>net.sf.taverna.t2.workflowmodel.processor.dispatch.layers.ErrorBounce</class><configBean encoding="xstream"><null xmlns="" /></configBean></dispatchLayer><dispatchLayer><raven><group>net.sf.taverna.t2.core</group><artifact>workflowmodel-impl</artifact><version>1.2</version></raven><class>net.sf.taverna.t2.workflowmodel.processor.dispatch.layers.Failover</class><configBean encoding="xstream"><null xmlns="" /></configBean></dispatchLayer><dispatchLayer><raven><group>net.sf.taverna.t2.core</group><artifact>workflowmodel-impl</artifact><version>1.2</version></raven><class>net.sf.taverna.t2.workflowmodel.processor.dispatch.layers.Retry</class><configBean encoding="xstream"><net.sf.taverna.t2.workflowmodel.processor.dispatch.layers.RetryConfig xmlns="">
  <backoffFactor>1.0</backoffFactor>
  <initialDelay>1000</initialDelay>
  <maxDelay>5000</maxDelay>
  <maxRetries>0</maxRetries>
</net.sf.taverna.t2.workflowmodel.processor.dispatch.layers.RetryConfig></configBean></dispatchLayer><dispatchLayer><raven><group>net.sf.taverna.t2.core</group><artifact>workflowmodel-impl</artifact><version>1.2</version></raven><class>net.sf.taverna.t2.workflowmodel.processor.dispatch.layers.Invoke</class><configBean encoding="xstream"><null xmlns="" /></configBean></dispatchLayer></dispatchStack><iterationStrategyStack><iteration><strategy><cross><port name="ListKey" depth="0" /><port name="eCompress" depth="0" /><port name="eFormat" depth="0" /></cross></strategy></iteration></iterationStrategyStack></processor><processor><name>Download_output</name><inputPorts><port><name>input</name><depth>0</depth></port></inputPorts><outputPorts><port><name>DownloadKey</name><depth>0</depth><granularDepth>0</granularDepth></port></outputPorts><annotations /><activities><activity><raven><group>net.sf.taverna.t2.activities</group><artifact>wsdl-activity</artifact><version>1.2</version></raven><class>net.sf.taverna.t2.activities.wsdl.xmlsplitter.XMLOutputSplitterActivity</class><inputMap><map from="input" to="input" /></inputMap><outputMap><map from="DownloadKey" to="DownloadKey" /></outputMap><configBean encoding="xstream"><net.sf.taverna.t2.activities.wsdl.xmlsplitter.XMLSplitterConfigurationBean xmlns="">
  <inputs>
    <net.sf.taverna.t2.workflowmodel.processor.activity.config.ActivityInputPortDefinitionBean>
      <name>input</name>
      <depth>0</depth>
      <mimeTypes class="java.util.Collections$SingletonList">
        <element class="string">'text/xml'</element>
      </mimeTypes>
      <handledReferenceSchemes />
      <translatedElementType>java.lang.String</translatedElementType>
      <allowsLiteralValues>false</allowsLiteralValues>
    </net.sf.taverna.t2.workflowmodel.processor.activity.config.ActivityInputPortDefinitionBean>
  </inputs>
  <outputs>
    <net.sf.taverna.t2.workflowmodel.processor.activity.config.ActivityOutputPortDefinitionBean>
      <name>DownloadKey</name>
      <depth>0</depth>
      <mimeTypes class="java.util.Collections$SingletonList">
        <element class="string">'text/plain'</element>
      </mimeTypes>
      <granularDepth>0</granularDepth>
    </net.sf.taverna.t2.workflowmodel.processor.activity.config.ActivityOutputPortDefinitionBean>
    <net.sf.taverna.t2.workflowmodel.processor.activity.config.ActivityOutputPortDefinitionBean>
      <name>DataBlob</name>
      <depth>0</depth>
      <mimeTypes class="java.util.Collections$SingletonList">
        <element class="string">'text/xml'</element>
      </mimeTypes>
      <granularDepth>0</granularDepth>
    </net.sf.taverna.t2.workflowmodel.processor.activity.config.ActivityOutputPortDefinitionBean>
  </outputs>
  <wrappedTypeXML>&lt;s:extensions xmlns:s="http://org.embl.ebi.escience/xscufl/0.1alpha"&gt;&lt;s:complextype optional="false" unbounded="false" typename="DownloadResponse" name="parameters" qname="{http://pubchem.ncbi.nlm.nih.gov/}DownloadResponse"&gt;&lt;s:elements&gt;&lt;s:basetype optional="true" unbounded="false" typename="string" name="DownloadKey" qname="{http://pubchem.ncbi.nlm.nih.gov/}&amp;gt;DownloadResponse&amp;gt;DownloadKey" /&gt;&lt;s:complextype optional="true" unbounded="false" typename="DataBlobType" name="DataBlob" qname="{http://pubchem.ncbi.nlm.nih.gov/}&amp;gt;DownloadResponse&amp;gt;DataBlob"&gt;&lt;s:elements&gt;&lt;s:basetype optional="false" unbounded="false" typename="base64Binary" name="Data" qname="{http://pubchem.ncbi.nlm.nih.gov/}DataBlobType&amp;gt;Data" /&gt;&lt;s:basetype optional="true" unbounded="false" typename="string" name="BlobFormat" qname="{http://pubchem.ncbi.nlm.nih.gov/}DataBlobType&amp;gt;BlobFormat"&gt;&lt;s:restriction&gt;&amp;lt;at.ac.ait.taverna.wsdl.SimpleTypeRestriction&amp;gt;&#xD;
  &amp;lt;baseEType class="org.apache.axis.wsdl.symbolTable.BaseType"&amp;gt;&#xD;
    &amp;lt;qname&amp;gt;&#xD;
      &amp;lt;namespaceURI&amp;gt;http://www.w3.org/2001/XMLSchema&amp;lt;/namespaceURI&amp;gt;&#xD;
      &amp;lt;localPart&amp;gt;string&amp;lt;/localPart&amp;gt;&#xD;
      &amp;lt;prefix&amp;gt;&amp;lt;/prefix&amp;gt;&#xD;
    &amp;lt;/qname&amp;gt;&#xD;
    &amp;lt;isReferenced&amp;gt;true&amp;lt;/isReferenced&amp;gt;&#xD;
    &amp;lt;dynamicVars/&amp;gt;&#xD;
    &amp;lt;dims&amp;gt;&amp;lt;/dims&amp;gt;&#xD;
    &amp;lt;underlTypeNillable&amp;gt;false&amp;lt;/underlTypeNillable&amp;gt;&#xD;
    &amp;lt;undefined&amp;gt;false&amp;lt;/undefined&amp;gt;&#xD;
    &amp;lt;isBaseType&amp;gt;true&amp;lt;/isBaseType&amp;gt;&#xD;
    &amp;lt;isSimpleType&amp;gt;false&amp;lt;/isSimpleType&amp;gt;&#xD;
    &amp;lt;onlyLiteralReference&amp;gt;false&amp;lt;/onlyLiteralReference&amp;gt;&#xD;
    &amp;lt;types/&amp;gt;&#xD;
    &amp;lt;generated&amp;gt;false&amp;lt;/generated&amp;gt;&#xD;
  &amp;lt;/baseEType&amp;gt;&#xD;
  &amp;lt;enumeration&amp;gt;&#xD;
    &amp;lt;string&amp;gt;eBlobFormat_Unspecified&amp;lt;/string&amp;gt;&#xD;
    &amp;lt;string&amp;gt;eBlobFormat_ASNB&amp;lt;/string&amp;gt;&#xD;
    &amp;lt;string&amp;gt;eBlobFormat_ASNT&amp;lt;/string&amp;gt;&#xD;
    &amp;lt;string&amp;gt;eBlobFormat_XML&amp;lt;/string&amp;gt;&#xD;
    &amp;lt;string&amp;gt;eBlobFormat_SDF&amp;lt;/string&amp;gt;&#xD;
    &amp;lt;string&amp;gt;eBlobFormat_CSV&amp;lt;/string&amp;gt;&#xD;
    &amp;lt;string&amp;gt;eBlobFormat_Text&amp;lt;/string&amp;gt;&#xD;
    &amp;lt;string&amp;gt;eBlobFormat_HTML&amp;lt;/string&amp;gt;&#xD;
    &amp;lt;string&amp;gt;eBlobFormat_PNG&amp;lt;/string&amp;gt;&#xD;
    &amp;lt;string&amp;gt;eBlobFormat_Other&amp;lt;/string&amp;gt;&#xD;
  &amp;lt;/enumeration&amp;gt;&#xD;
&amp;lt;/at.ac.ait.taverna.wsdl.SimpleTypeRestriction&amp;gt;&lt;/s:restriction&gt;&lt;/s:basetype&gt;&lt;s:basetype optional="true" unbounded="false" typename="string" name="eCompress" qname="{http://pubchem.ncbi.nlm.nih.gov/}DataBlobType&amp;gt;eCompress"&gt;&lt;s:restriction&gt;&amp;lt;at.ac.ait.taverna.wsdl.SimpleTypeRestriction&amp;gt;&#xD;
  &amp;lt;baseEType class="org.apache.axis.wsdl.symbolTable.BaseType"&amp;gt;&#xD;
    &amp;lt;qname&amp;gt;&#xD;
      &amp;lt;namespaceURI&amp;gt;http://www.w3.org/2001/XMLSchema&amp;lt;/namespaceURI&amp;gt;&#xD;
      &amp;lt;localPart&amp;gt;string&amp;lt;/localPart&amp;gt;&#xD;
      &amp;lt;prefix&amp;gt;&amp;lt;/prefix&amp;gt;&#xD;
    &amp;lt;/qname&amp;gt;&#xD;
    &amp;lt;isReferenced&amp;gt;true&amp;lt;/isReferenced&amp;gt;&#xD;
    &amp;lt;dynamicVars/&amp;gt;&#xD;
    &amp;lt;dims&amp;gt;&amp;lt;/dims&amp;gt;&#xD;
    &amp;lt;underlTypeNillable&amp;gt;false&amp;lt;/underlTypeNillable&amp;gt;&#xD;
    &amp;lt;undefined&amp;gt;false&amp;lt;/undefined&amp;gt;&#xD;
    &amp;lt;isBaseType&amp;gt;true&amp;lt;/isBaseType&amp;gt;&#xD;
    &amp;lt;isSimpleType&amp;gt;false&amp;lt;/isSimpleType&amp;gt;&#xD;
    &amp;lt;onlyLiteralReference&amp;gt;false&amp;lt;/onlyLiteralReference&amp;gt;&#xD;
    &amp;lt;types/&amp;gt;&#xD;
    &amp;lt;generated&amp;gt;false&amp;lt;/generated&amp;gt;&#xD;
  &amp;lt;/baseEType&amp;gt;&#xD;
  &amp;lt;enumeration&amp;gt;&#xD;
    &amp;lt;string&amp;gt;eCompress_None&amp;lt;/string&amp;gt;&#xD;
    &amp;lt;string&amp;gt;eCompress_GZip&amp;lt;/string&amp;gt;&#xD;
    &amp;lt;string&amp;gt;eCompress_BZip2&amp;lt;/string&amp;gt;&#xD;
  &amp;lt;/enumeration&amp;gt;&#xD;
&amp;lt;/at.ac.ait.taverna.wsdl.SimpleTypeRestriction&amp;gt;&lt;/s:restriction&gt;&lt;/s:basetype&gt;&lt;/s:elements&gt;&lt;/s:complextype&gt;&lt;/s:elements&gt;&lt;/s:complextype&gt;&lt;/s:extensions&gt;</wrappedTypeXML>
</net.sf.taverna.t2.activities.wsdl.xmlsplitter.XMLSplitterConfigurationBean></configBean><annotations /></activity></activities><dispatchStack><dispatchLayer><raven><group>net.sf.taverna.t2.core</group><artifact>workflowmodel-impl</artifact><version>1.2</version></raven><class>net.sf.taverna.t2.workflowmodel.processor.dispatch.layers.Parallelize</class><configBean encoding="xstream"><net.sf.taverna.t2.workflowmodel.processor.dispatch.layers.ParallelizeConfig xmlns="">
  <maxJobs>1</maxJobs>
</net.sf.taverna.t2.workflowmodel.processor.dispatch.layers.ParallelizeConfig></configBean></dispatchLayer><dispatchLayer><raven><group>net.sf.taverna.t2.core</group><artifact>workflowmodel-impl</artifact><version>1.2</version></raven><class>net.sf.taverna.t2.workflowmodel.processor.dispatch.layers.ErrorBounce</class><configBean encoding="xstream"><null xmlns="" /></configBean></dispatchLayer><dispatchLayer><raven><group>net.sf.taverna.t2.core</group><artifact>workflowmodel-impl</artifact><version>1.2</version></raven><class>net.sf.taverna.t2.workflowmodel.processor.dispatch.layers.Failover</class><configBean encoding="xstream"><null xmlns="" /></configBean></dispatchLayer><dispatchLayer><raven><group>net.sf.taverna.t2.core</group><artifact>workflowmodel-impl</artifact><version>1.2</version></raven><class>net.sf.taverna.t2.workflowmodel.processor.dispatch.layers.Retry</class><configBean encoding="xstream"><net.sf.taverna.t2.workflowmodel.processor.dispatch.layers.RetryConfig xmlns="">
  <backoffFactor>1.0</backoffFactor>
  <initialDelay>1000</initialDelay>
  <maxDelay>5000</maxDelay>
  <maxRetries>0</maxRetries>
</net.sf.taverna.t2.workflowmodel.processor.dispatch.layers.RetryConfig></configBean></dispatchLayer><dispatchLayer><raven><group>net.sf.taverna.t2.core</group><artifact>workflowmodel-impl</artifact><version>1.2</version></raven><class>net.sf.taverna.t2.workflowmodel.processor.dispatch.layers.Invoke</class><configBean encoding="xstream"><null xmlns="" /></configBean></dispatchLayer></dispatchStack><iterationStrategyStack><iteration><strategy><cross><port name="input" depth="0" /></cross></strategy></iteration></iterationStrategyStack></processor><processor><name>GetOperationStatus</name><inputPorts><port><name>parameters</name><depth>0</depth></port></inputPorts><outputPorts><port><name>parameters</name><depth>0</depth><granularDepth>0</granularDepth></port></outputPorts><annotations /><activities><activity><raven><group>net.sf.taverna.t2.activities</group><artifact>wsdl-activity</artifact><version>1.2</version></raven><class>net.sf.taverna.t2.activities.wsdl.WSDLActivity</class><inputMap><map from="parameters" to="parameters" /></inputMap><outputMap><map from="parameters" to="parameters" /></outputMap><configBean encoding="xstream"><net.sf.taverna.t2.activities.wsdl.WSDLActivityConfigurationBean xmlns="">
  <wsdl>http://pubchem.ncbi.nlm.nih.gov/pug_soap/pug_soap.cgi?wsdl</wsdl>
  <operation>GetOperationStatus</operation>
</net.sf.taverna.t2.activities.wsdl.WSDLActivityConfigurationBean></configBean><annotations /></activity></activities><dispatchStack><dispatchLayer><raven><group>net.sf.taverna.t2.core</group><artifact>workflowmodel-impl</artifact><version>1.2</version></raven><class>net.sf.taverna.t2.workflowmodel.processor.dispatch.layers.Parallelize</class><configBean encoding="xstream"><net.sf.taverna.t2.workflowmodel.processor.dispatch.layers.ParallelizeConfig xmlns="">
  <maxJobs>1</maxJobs>
</net.sf.taverna.t2.workflowmodel.processor.dispatch.layers.ParallelizeConfig></configBean></dispatchLayer><dispatchLayer><raven><group>net.sf.taverna.t2.core</group><artifact>workflowmodel-impl</artifact><version>1.2</version></raven><class>net.sf.taverna.t2.workflowmodel.processor.dispatch.layers.ErrorBounce</class><configBean encoding="xstream"><null xmlns="" /></configBean></dispatchLayer><dispatchLayer><raven><group>net.sf.taverna.t2.core</group><artifact>workflowmodel-impl</artifact><version>1.2</version></raven><class>net.sf.taverna.t2.workflowmodel.processor.dispatch.layers.Failover</class><configBean encoding="xstream"><null xmlns="" /></configBean></dispatchLayer><dispatchLayer><raven><group>net.sf.taverna.t2.core</group><artifact>workflowmodel-impl</artifact><version>1.2</version></raven><class>net.sf.taverna.t2.workflowmodel.processor.dispatch.layers.Retry</class><configBean encoding="xstream"><net.sf.taverna.t2.workflowmodel.processor.dispatch.layers.RetryConfig xmlns="">
  <backoffFactor>1.0</backoffFactor>
  <initialDelay>1000</initialDelay>
  <maxDelay>5000</maxDelay>
  <maxRetries>0</maxRetries>
</net.sf.taverna.t2.workflowmodel.processor.dispatch.layers.RetryConfig></configBean></dispatchLayer><dispatchLayer><raven><group>net.sf.taverna.t2.core</group><artifact>workflowmodel-impl</artifact><version>1.2</version></raven><class>net.sf.taverna.t2.workflowmodel.processor.dispatch.layers.Invoke</class><configBean encoding="xstream"><null xmlns="" /></configBean></dispatchLayer></dispatchStack><iterationStrategyStack><iteration><strategy><cross><port name="parameters" depth="0" /></cross></strategy></iteration></iterationStrategyStack></processor><processor><name>GetOperationStatus_input</name><inputPorts><port><name>AnyKey</name><depth>0</depth></port></inputPorts><outputPorts><port><name>output</name><depth>0</depth><granularDepth>0</granularDepth></port></outputPorts><annotations /><activities><activity><raven><group>net.sf.taverna.t2.activities</group><artifact>wsdl-activity</artifact><version>1.2</version></raven><class>net.sf.taverna.t2.activities.wsdl.xmlsplitter.XMLInputSplitterActivity</class><inputMap><map from="AnyKey" to="AnyKey" /></inputMap><outputMap><map from="output" to="output" /></outputMap><configBean encoding="xstream"><net.sf.taverna.t2.activities.wsdl.xmlsplitter.XMLSplitterConfigurationBean xmlns="">
  <inputs>
    <net.sf.taverna.t2.workflowmodel.processor.activity.config.ActivityInputPortDefinitionBean>
      <name>AnyKey</name>
      <depth>0</depth>
      <mimeTypes class="java.util.Collections$SingletonList">
        <element class="string">'text/plain'</element>
      </mimeTypes>
      <allowsLiteralValues>false</allowsLiteralValues>
    </net.sf.taverna.t2.workflowmodel.processor.activity.config.ActivityInputPortDefinitionBean>
  </inputs>
  <outputs>
    <net.sf.taverna.t2.workflowmodel.processor.activity.config.ActivityOutputPortDefinitionBean>
      <name>output</name>
      <depth>0</depth>
      <mimeTypes class="java.util.Collections$SingletonList">
        <element class="string">'text/xml'</element>
      </mimeTypes>
      <granularDepth>0</granularDepth>
    </net.sf.taverna.t2.workflowmodel.processor.activity.config.ActivityOutputPortDefinitionBean>
  </outputs>
  <wrappedTypeXML>&lt;s:extensions xmlns:s="http://org.embl.ebi.escience/xscufl/0.1alpha"&gt;&lt;s:complextype optional="false" unbounded="false" typename="GetOperationStatus" name="parameters" qname="{http://pubchem.ncbi.nlm.nih.gov/}GetOperationStatus"&gt;&lt;s:elements&gt;&lt;s:basetype optional="false" unbounded="false" typename="string" name="AnyKey" qname="{http://pubchem.ncbi.nlm.nih.gov/}AnyKeyType&amp;gt;AnyKey" /&gt;&lt;/s:elements&gt;&lt;/s:complextype&gt;&lt;/s:extensions&gt;</wrappedTypeXML>
</net.sf.taverna.t2.activities.wsdl.xmlsplitter.XMLSplitterConfigurationBean></configBean><annotations /></activity></activities><dispatchStack><dispatchLayer><raven><group>net.sf.taverna.t2.core</group><artifact>workflowmodel-impl</artifact><version>1.2</version></raven><class>net.sf.taverna.t2.workflowmodel.processor.dispatch.layers.Parallelize</class><configBean encoding="xstream"><net.sf.taverna.t2.workflowmodel.processor.dispatch.layers.ParallelizeConfig xmlns="">
  <maxJobs>1</maxJobs>
</net.sf.taverna.t2.workflowmodel.processor.dispatch.layers.ParallelizeConfig></configBean></dispatchLayer><dispatchLayer><raven><group>net.sf.taverna.t2.core</group><artifact>workflowmodel-impl</artifact><version>1.2</version></raven><class>net.sf.taverna.t2.workflowmodel.processor.dispatch.layers.ErrorBounce</class><configBean encoding="xstream"><null xmlns="" /></configBean></dispatchLayer><dispatchLayer><raven><group>net.sf.taverna.t2.core</group><artifact>workflowmodel-impl</artifact><version>1.2</version></raven><class>net.sf.taverna.t2.workflowmodel.processor.dispatch.layers.Failover</class><configBean encoding="xstream"><null xmlns="" /></configBean></dispatchLayer><dispatchLayer><raven><group>net.sf.taverna.t2.core</group><artifact>workflowmodel-impl</artifact><version>1.2</version></raven><class>net.sf.taverna.t2.workflowmodel.processor.dispatch.layers.Retry</class><configBean encoding="xstream"><net.sf.taverna.t2.workflowmodel.processor.dispatch.layers.RetryConfig xmlns="">
  <backoffFactor>1.0</backoffFactor>
  <initialDelay>1000</initialDelay>
  <maxDelay>5000</maxDelay>
  <maxRetries>0</maxRetries>
</net.sf.taverna.t2.workflowmodel.processor.dispatch.layers.RetryConfig></configBean></dispatchLayer><dispatchLayer><raven><group>net.sf.taverna.t2.core</group><artifact>workflowmodel-impl</artifact><version>1.2</version></raven><class>net.sf.taverna.t2.workflowmodel.processor.dispatch.layers.Invoke</class><configBean encoding="xstream"><null xmlns="" /></configBean></dispatchLayer></dispatchStack><iterationStrategyStack><iteration><strategy><cross><port name="AnyKey" depth="0" /></cross></strategy></iteration></iterationStrategyStack></processor><processor><name>GetOperationStatus_output</name><inputPorts><port><name>input</name><depth>0</depth></port></inputPorts><outputPorts><port><name>status</name><depth>0</depth><granularDepth>0</granularDepth></port></outputPorts><annotations /><activities><activity><raven><group>net.sf.taverna.t2.activities</group><artifact>wsdl-activity</artifact><version>1.2</version></raven><class>net.sf.taverna.t2.activities.wsdl.xmlsplitter.XMLOutputSplitterActivity</class><inputMap><map from="input" to="input" /></inputMap><outputMap><map from="status" to="status" /></outputMap><configBean encoding="xstream"><net.sf.taverna.t2.activities.wsdl.xmlsplitter.XMLSplitterConfigurationBean xmlns="">
  <inputs>
    <net.sf.taverna.t2.workflowmodel.processor.activity.config.ActivityInputPortDefinitionBean>
      <name>input</name>
      <depth>0</depth>
      <mimeTypes class="java.util.Collections$SingletonList">
        <element class="string">'text/xml'</element>
      </mimeTypes>
      <handledReferenceSchemes />
      <translatedElementType>java.lang.String</translatedElementType>
      <allowsLiteralValues>false</allowsLiteralValues>
    </net.sf.taverna.t2.workflowmodel.processor.activity.config.ActivityInputPortDefinitionBean>
  </inputs>
  <outputs>
    <net.sf.taverna.t2.workflowmodel.processor.activity.config.ActivityOutputPortDefinitionBean>
      <name>status</name>
      <depth>0</depth>
      <mimeTypes class="java.util.Collections$SingletonList">
        <element class="string">'text/plain'</element>
      </mimeTypes>
      <granularDepth>0</granularDepth>
    </net.sf.taverna.t2.workflowmodel.processor.activity.config.ActivityOutputPortDefinitionBean>
  </outputs>
  <wrappedTypeXML>&lt;s:extensions xmlns:s="http://org.embl.ebi.escience/xscufl/0.1alpha"&gt;&lt;s:complextype optional="false" unbounded="false" typename="GetOperationStatusResponse" name="parameters" qname="{http://pubchem.ncbi.nlm.nih.gov/}GetOperationStatusResponse"&gt;&lt;s:elements&gt;&lt;s:basetype optional="false" unbounded="false" typename="string" name="status" qname="{http://pubchem.ncbi.nlm.nih.gov/}&amp;gt;GetOperationStatusResponse&amp;gt;status"&gt;&lt;s:restriction&gt;&amp;lt;at.ac.ait.taverna.wsdl.SimpleTypeRestriction&amp;gt;&#xD;
  &amp;lt;baseEType class="org.apache.axis.wsdl.symbolTable.BaseType"&amp;gt;&#xD;
    &amp;lt;qname&amp;gt;&#xD;
      &amp;lt;namespaceURI&amp;gt;http://www.w3.org/2001/XMLSchema&amp;lt;/namespaceURI&amp;gt;&#xD;
      &amp;lt;localPart&amp;gt;string&amp;lt;/localPart&amp;gt;&#xD;
      &amp;lt;prefix&amp;gt;&amp;lt;/prefix&amp;gt;&#xD;
    &amp;lt;/qname&amp;gt;&#xD;
    &amp;lt;isReferenced&amp;gt;true&amp;lt;/isReferenced&amp;gt;&#xD;
    &amp;lt;dynamicVars/&amp;gt;&#xD;
    &amp;lt;dims&amp;gt;&amp;lt;/dims&amp;gt;&#xD;
    &amp;lt;underlTypeNillable&amp;gt;false&amp;lt;/underlTypeNillable&amp;gt;&#xD;
    &amp;lt;undefined&amp;gt;false&amp;lt;/undefined&amp;gt;&#xD;
    &amp;lt;isBaseType&amp;gt;true&amp;lt;/isBaseType&amp;gt;&#xD;
    &amp;lt;isSimpleType&amp;gt;false&amp;lt;/isSimpleType&amp;gt;&#xD;
    &amp;lt;onlyLiteralReference&amp;gt;false&amp;lt;/onlyLiteralReference&amp;gt;&#xD;
    &amp;lt;types/&amp;gt;&#xD;
    &amp;lt;generated&amp;gt;false&amp;lt;/generated&amp;gt;&#xD;
  &amp;lt;/baseEType&amp;gt;&#xD;
  &amp;lt;enumeration&amp;gt;&#xD;
    &amp;lt;string&amp;gt;eStatus_Unknown&amp;lt;/string&amp;gt;&#xD;
    &amp;lt;string&amp;gt;eStatus_Success&amp;lt;/string&amp;gt;&#xD;
    &amp;lt;string&amp;gt;eStatus_ServerError&amp;lt;/string&amp;gt;&#xD;
    &amp;lt;string&amp;gt;eStatus_HitLimit&amp;lt;/string&amp;gt;&#xD;
    &amp;lt;string&amp;gt;eStatus_TimeLimit&amp;lt;/string&amp;gt;&#xD;
    &amp;lt;string&amp;gt;eStatus_InputError&amp;lt;/string&amp;gt;&#xD;
    &amp;lt;string&amp;gt;eStatus_DataError&amp;lt;/string&amp;gt;&#xD;
    &amp;lt;string&amp;gt;eStatus_Stopped&amp;lt;/string&amp;gt;&#xD;
    &amp;lt;string&amp;gt;eStatus_Running&amp;lt;/string&amp;gt;&#xD;
    &amp;lt;string&amp;gt;eStatus_Queued&amp;lt;/string&amp;gt;&#xD;
  &amp;lt;/enumeration&amp;gt;&#xD;
&amp;lt;/at.ac.ait.taverna.wsdl.SimpleTypeRestriction&amp;gt;&lt;/s:restriction&gt;&lt;/s:basetype&gt;&lt;/s:elements&gt;&lt;/s:complextype&gt;&lt;/s:extensions&gt;</wrappedTypeXML>
</net.sf.taverna.t2.activities.wsdl.xmlsplitter.XMLSplitterConfigurationBean></configBean><annotations /></activity></activities><dispatchStack><dispatchLayer><raven><group>net.sf.taverna.t2.core</group><artifact>workflowmodel-impl</artifact><version>1.2</version></raven><class>net.sf.taverna.t2.workflowmodel.processor.dispatch.layers.Parallelize</class><configBean encoding="xstream"><net.sf.taverna.t2.workflowmodel.processor.dispatch.layers.ParallelizeConfig xmlns="">
  <maxJobs>1</maxJobs>
</net.sf.taverna.t2.workflowmodel.processor.dispatch.layers.ParallelizeConfig></configBean></dispatchLayer><dispatchLayer><raven><group>net.sf.taverna.t2.core</group><artifact>workflowmodel-impl</artifact><version>1.2</version></raven><class>net.sf.taverna.t2.workflowmodel.processor.dispatch.layers.ErrorBounce</class><configBean encoding="xstream"><null xmlns="" /></configBean></dispatchLayer><dispatchLayer><raven><group>net.sf.taverna.t2.core</group><artifact>workflowmodel-impl</artifact><version>1.2</version></raven><class>net.sf.taverna.t2.workflowmodel.processor.dispatch.layers.Failover</class><configBean encoding="xstream"><null xmlns="" /></configBean></dispatchLayer><dispatchLayer><raven><group>net.sf.taverna.t2.core</group><artifact>workflowmodel-impl</artifact><version>1.2</version></raven><class>net.sf.taverna.t2.workflowmodel.processor.dispatch.layers.Retry</class><configBean encoding="xstream"><net.sf.taverna.t2.workflowmodel.processor.dispatch.layers.RetryConfig xmlns="">
  <backoffFactor>1.0</backoffFactor>
  <initialDelay>1000</initialDelay>
  <maxDelay>5000</maxDelay>
  <maxRetries>0</maxRetries>
</net.sf.taverna.t2.workflowmodel.processor.dispatch.layers.RetryConfig></configBean></dispatchLayer><dispatchLayer><raven><group>net.sf.taverna.t2.core</group><artifact>workflowmodel-impl</artifact><version>1.2</version></raven><class>net.sf.taverna.t2.workflowmodel.processor.dispatch.layers.Invoke</class><configBean encoding="xstream"><null xmlns="" /></configBean></dispatchLayer></dispatchStack><iterationStrategyStack><iteration><strategy><cross><port name="input" depth="0" /></cross></strategy></iteration></iterationStrategyStack></processor><processor><name>GetDownloadUrl</name><inputPorts><port><name>parameters</name><depth>0</depth></port></inputPorts><outputPorts><port><name>parameters</name><depth>0</depth><granularDepth>0</granularDepth></port></outputPorts><annotations /><activities><activity><raven><group>net.sf.taverna.t2.activities</group><artifact>wsdl-activity</artifact><version>1.2</version></raven><class>net.sf.taverna.t2.activities.wsdl.WSDLActivity</class><inputMap><map from="parameters" to="parameters" /></inputMap><outputMap><map from="parameters" to="parameters" /></outputMap><configBean encoding="xstream"><net.sf.taverna.t2.activities.wsdl.WSDLActivityConfigurationBean xmlns="">
  <wsdl>http://pubchem.ncbi.nlm.nih.gov/pug_soap/pug_soap.cgi?wsdl</wsdl>
  <operation>GetDownloadUrl</operation>
</net.sf.taverna.t2.activities.wsdl.WSDLActivityConfigurationBean></configBean><annotations /></activity></activities><dispatchStack><dispatchLayer><raven><group>net.sf.taverna.t2.core</group><artifact>workflowmodel-impl</artifact><version>1.2</version></raven><class>net.sf.taverna.t2.workflowmodel.processor.dispatch.layers.Parallelize</class><configBean encoding="xstream"><net.sf.taverna.t2.workflowmodel.processor.dispatch.layers.ParallelizeConfig xmlns="">
  <maxJobs>1</maxJobs>
</net.sf.taverna.t2.workflowmodel.processor.dispatch.layers.ParallelizeConfig></configBean></dispatchLayer><dispatchLayer><raven><group>net.sf.taverna.t2.core</group><artifact>workflowmodel-impl</artifact><version>1.2</version></raven><class>net.sf.taverna.t2.workflowmodel.processor.dispatch.layers.ErrorBounce</class><configBean encoding="xstream"><null xmlns="" /></configBean></dispatchLayer><dispatchLayer><raven><group>net.sf.taverna.t2.core</group><artifact>workflowmodel-impl</artifact><version>1.2</version></raven><class>net.sf.taverna.t2.workflowmodel.processor.dispatch.layers.Failover</class><configBean encoding="xstream"><null xmlns="" /></configBean></dispatchLayer><dispatchLayer><raven><group>net.sf.taverna.t2.core</group><artifact>workflowmodel-impl</artifact><version>1.2</version></raven><class>net.sf.taverna.t2.workflowmodel.processor.dispatch.layers.Retry</class><configBean encoding="xstream"><net.sf.taverna.t2.workflowmodel.processor.dispatch.layers.RetryConfig xmlns="">
  <backoffFactor>1.0</backoffFactor>
  <initialDelay>1000</initialDelay>
  <maxDelay>5000</maxDelay>
  <maxRetries>0</maxRetries>
</net.sf.taverna.t2.workflowmodel.processor.dispatch.layers.RetryConfig></configBean></dispatchLayer><dispatchLayer><raven><group>net.sf.taverna.t2.core</group><artifact>workflowmodel-impl</artifact><version>1.2</version></raven><class>net.sf.taverna.t2.workflowmodel.processor.dispatch.layers.Invoke</class><configBean encoding="xstream"><null xmlns="" /></configBean></dispatchLayer></dispatchStack><iterationStrategyStack><iteration><strategy><cross><port name="parameters" depth="0" /></cross></strategy></iteration></iterationStrategyStack></processor><processor><name>GetDownloadUrl_input</name><inputPorts><port><name>DownloadKey</name><depth>0</depth></port></inputPorts><outputPorts><port><name>output</name><depth>0</depth><granularDepth>0</granularDepth></port></outputPorts><annotations /><activities><activity><raven><group>net.sf.taverna.t2.activities</group><artifact>wsdl-activity</artifact><version>1.2</version></raven><class>net.sf.taverna.t2.activities.wsdl.xmlsplitter.XMLInputSplitterActivity</class><inputMap><map from="DownloadKey" to="DownloadKey" /></inputMap><outputMap><map from="output" to="output" /></outputMap><configBean encoding="xstream"><net.sf.taverna.t2.activities.wsdl.xmlsplitter.XMLSplitterConfigurationBean xmlns="">
  <inputs>
    <net.sf.taverna.t2.workflowmodel.processor.activity.config.ActivityInputPortDefinitionBean>
      <name>DownloadKey</name>
      <depth>0</depth>
      <mimeTypes class="java.util.Collections$SingletonList">
        <element class="string">'text/plain'</element>
      </mimeTypes>
      <allowsLiteralValues>false</allowsLiteralValues>
    </net.sf.taverna.t2.workflowmodel.processor.activity.config.ActivityInputPortDefinitionBean>
  </inputs>
  <outputs>
    <net.sf.taverna.t2.workflowmodel.processor.activity.config.ActivityOutputPortDefinitionBean>
      <name>output</name>
      <depth>0</depth>
      <mimeTypes class="java.util.Collections$SingletonList">
        <element class="string">'text/xml'</element>
      </mimeTypes>
      <granularDepth>0</granularDepth>
    </net.sf.taverna.t2.workflowmodel.processor.activity.config.ActivityOutputPortDefinitionBean>
  </outputs>
  <wrappedTypeXML>&lt;s:extensions xmlns:s="http://org.embl.ebi.escience/xscufl/0.1alpha"&gt;&lt;s:complextype optional="false" unbounded="false" typename="GetDownloadUrl" name="parameters" qname="{http://pubchem.ncbi.nlm.nih.gov/}GetDownloadUrl"&gt;&lt;s:elements&gt;&lt;s:basetype optional="false" unbounded="false" typename="string" name="DownloadKey" qname="{http://pubchem.ncbi.nlm.nih.gov/}&amp;gt;GetDownloadUrl&amp;gt;DownloadKey" /&gt;&lt;/s:elements&gt;&lt;/s:complextype&gt;&lt;/s:extensions&gt;</wrappedTypeXML>
</net.sf.taverna.t2.activities.wsdl.xmlsplitter.XMLSplitterConfigurationBean></configBean><annotations /></activity></activities><dispatchStack><dispatchLayer><raven><group>net.sf.taverna.t2.core</group><artifact>workflowmodel-impl</artifact><version>1.2</version></raven><class>net.sf.taverna.t2.workflowmodel.processor.dispatch.layers.Parallelize</class><configBean encoding="xstream"><net.sf.taverna.t2.workflowmodel.processor.dispatch.layers.ParallelizeConfig xmlns="">
  <maxJobs>1</maxJobs>
</net.sf.taverna.t2.workflowmodel.processor.dispatch.layers.ParallelizeConfig></configBean></dispatchLayer><dispatchLayer><raven><group>net.sf.taverna.t2.core</group><artifact>workflowmodel-impl</artifact><version>1.2</version></raven><class>net.sf.taverna.t2.workflowmodel.processor.dispatch.layers.ErrorBounce</class><configBean encoding="xstream"><null xmlns="" /></configBean></dispatchLayer><dispatchLayer><raven><group>net.sf.taverna.t2.core</group><artifact>workflowmodel-impl</artifact><version>1.2</version></raven><class>net.sf.taverna.t2.workflowmodel.processor.dispatch.layers.Failover</class><configBean encoding="xstream"><null xmlns="" /></configBean></dispatchLayer><dispatchLayer><raven><group>net.sf.taverna.t2.core</group><artifact>workflowmodel-impl</artifact><version>1.2</version></raven><class>net.sf.taverna.t2.workflowmodel.processor.dispatch.layers.Retry</class><configBean encoding="xstream"><net.sf.taverna.t2.workflowmodel.processor.dispatch.layers.RetryConfig xmlns="">
  <backoffFactor>1.0</backoffFactor>
  <initialDelay>1000</initialDelay>
  <maxDelay>5000</maxDelay>
  <maxRetries>0</maxRetries>
</net.sf.taverna.t2.workflowmodel.processor.dispatch.layers.RetryConfig></configBean></dispatchLayer><dispatchLayer><raven><group>net.sf.taverna.t2.core</group><artifact>workflowmodel-impl</artifact><version>1.2</version></raven><class>net.sf.taverna.t2.workflowmodel.processor.dispatch.layers.Invoke</class><configBean encoding="xstream"><null xmlns="" /></configBean></dispatchLayer></dispatchStack><iterationStrategyStack><iteration><strategy><cross><port name="DownloadKey" depth="0" /></cross></strategy></iteration></iterationStrategyStack></processor><processor><name>GetDownloadUrl_output</name><inputPorts><port><name>input</name><depth>0</depth></port></inputPorts><outputPorts><port><name>url</name><depth>0</depth><granularDepth>0</granularDepth></port></outputPorts><annotations /><activities><activity><raven><group>net.sf.taverna.t2.activities</group><artifact>wsdl-activity</artifact><version>1.2</version></raven><class>net.sf.taverna.t2.activities.wsdl.xmlsplitter.XMLOutputSplitterActivity</class><inputMap><map from="input" to="input" /></inputMap><outputMap><map from="url" to="url" /></outputMap><configBean encoding="xstream"><net.sf.taverna.t2.activities.wsdl.xmlsplitter.XMLSplitterConfigurationBean xmlns="">
  <inputs>
    <net.sf.taverna.t2.workflowmodel.processor.activity.config.ActivityInputPortDefinitionBean>
      <name>input</name>
      <depth>0</depth>
      <mimeTypes class="java.util.Collections$SingletonList">
        <element class="string">'text/xml'</element>
      </mimeTypes>
      <handledReferenceSchemes />
      <translatedElementType>java.lang.String</translatedElementType>
      <allowsLiteralValues>false</allowsLiteralValues>
    </net.sf.taverna.t2.workflowmodel.processor.activity.config.ActivityInputPortDefinitionBean>
  </inputs>
  <outputs>
    <net.sf.taverna.t2.workflowmodel.processor.activity.config.ActivityOutputPortDefinitionBean>
      <name>url</name>
      <depth>0</depth>
      <mimeTypes class="java.util.Collections$SingletonList">
        <element class="string">'text/plain'</element>
      </mimeTypes>
      <granularDepth>0</granularDepth>
    </net.sf.taverna.t2.workflowmodel.processor.activity.config.ActivityOutputPortDefinitionBean>
  </outputs>
  <wrappedTypeXML>&lt;s:extensions xmlns:s="http://org.embl.ebi.escience/xscufl/0.1alpha"&gt;&lt;s:complextype optional="false" unbounded="false" typename="GetDownloadUrlResponse" name="parameters" qname="{http://pubchem.ncbi.nlm.nih.gov/}GetDownloadUrlResponse"&gt;&lt;s:elements&gt;&lt;s:basetype optional="false" unbounded="false" typename="string" name="url" qname="{http://pubchem.ncbi.nlm.nih.gov/}&amp;gt;GetDownloadUrlResponse&amp;gt;url" /&gt;&lt;/s:elements&gt;&lt;/s:complextype&gt;&lt;/s:extensions&gt;</wrappedTypeXML>
</net.sf.taverna.t2.activities.wsdl.xmlsplitter.XMLSplitterConfigurationBean></configBean><annotations /></activity></activities><dispatchStack><dispatchLayer><raven><group>net.sf.taverna.t2.core</group><artifact>workflowmodel-impl</artifact><version>1.2</version></raven><class>net.sf.taverna.t2.workflowmodel.processor.dispatch.layers.Parallelize</class><configBean encoding="xstream"><net.sf.taverna.t2.workflowmodel.processor.dispatch.layers.ParallelizeConfig xmlns="">
  <maxJobs>1</maxJobs>
</net.sf.taverna.t2.workflowmodel.processor.dispatch.layers.ParallelizeConfig></configBean></dispatchLayer><dispatchLayer><raven><group>net.sf.taverna.t2.core</group><artifact>workflowmodel-impl</artifact><version>1.2</version></raven><class>net.sf.taverna.t2.workflowmodel.processor.dispatch.layers.ErrorBounce</class><configBean encoding="xstream"><null xmlns="" /></configBean></dispatchLayer><dispatchLayer><raven><group>net.sf.taverna.t2.core</group><artifact>workflowmodel-impl</artifact><version>1.2</version></raven><class>net.sf.taverna.t2.workflowmodel.processor.dispatch.layers.Failover</class><configBean encoding="xstream"><null xmlns="" /></configBean></dispatchLayer><dispatchLayer><raven><group>net.sf.taverna.t2.core</group><artifact>workflowmodel-impl</artifact><version>1.2</version></raven><class>net.sf.taverna.t2.workflowmodel.processor.dispatch.layers.Retry</class><configBean encoding="xstream"><net.sf.taverna.t2.workflowmodel.processor.dispatch.layers.RetryConfig xmlns="">
  <backoffFactor>1.0</backoffFactor>
  <initialDelay>1000</initialDelay>
  <maxDelay>5000</maxDelay>
  <maxRetries>0</maxRetries>
</net.sf.taverna.t2.workflowmodel.processor.dispatch.layers.RetryConfig></configBean></dispatchLayer><dispatchLayer><raven><group>net.sf.taverna.t2.core</group><artifact>workflowmodel-impl</artifact><version>1.2</version></raven><class>net.sf.taverna.t2.workflowmodel.processor.dispatch.layers.Invoke</class><configBean encoding="xstream"><null xmlns="" /></configBean></dispatchLayer></dispatchStack><iterationStrategyStack><iteration><strategy><cross><port name="input" depth="0" /></cross></strategy></iteration></iterationStrategyStack></processor><processor><name>getData</name><inputPorts><port><name>url</name><depth>0</depth></port></inputPorts><outputPorts><port><name>contents</name><depth>0</depth><granularDepth>0</granularDepth></port></outputPorts><annotations /><activities><activity><raven><group>net.sf.taverna.t2.activities</group><artifact>localworker-activity</artifact><version>1.2</version></raven><class>net.sf.taverna.t2.activities.localworker.LocalworkerActivity</class><inputMap><map from="url" to="url" /></inputMap><outputMap><map from="contents" to="contents" /></outputMap><configBean encoding="xstream"><net.sf.taverna.t2.activities.localworker.LocalworkerActivityConfigurationBean xmlns="">
  <inputs>
    <net.sf.taverna.t2.workflowmodel.processor.activity.config.ActivityInputPortDefinitionBean>
      <name>url</name>
      <depth>0</depth>
      <mimeTypes>
        <string>'text/x-taverna-web-url'</string>
      </mimeTypes>
      <handledReferenceSchemes />
      <translatedElementType>java.lang.String</translatedElementType>
      <allowsLiteralValues>true</allowsLiteralValues>
    </net.sf.taverna.t2.workflowmodel.processor.activity.config.ActivityInputPortDefinitionBean>
    <net.sf.taverna.t2.workflowmodel.processor.activity.config.ActivityInputPortDefinitionBean>
      <name>base</name>
      <depth>0</depth>
      <mimeTypes>
        <string>'text/x-taverna-web-url'</string>
      </mimeTypes>
      <handledReferenceSchemes />
      <translatedElementType>java.lang.String</translatedElementType>
      <allowsLiteralValues>true</allowsLiteralValues>
    </net.sf.taverna.t2.workflowmodel.processor.activity.config.ActivityInputPortDefinitionBean>
  </inputs>
  <outputs>
    <net.sf.taverna.t2.workflowmodel.processor.activity.config.ActivityOutputPortDefinitionBean>
      <name>contents</name>
      <depth>0</depth>
      <mimeTypes>
        <string>'text/plain,text/html'</string>
      </mimeTypes>
      <granularDepth>0</granularDepth>
    </net.sf.taverna.t2.workflowmodel.processor.activity.config.ActivityOutputPortDefinitionBean>
  </outputs>
  <classLoaderSharing>workflow</classLoaderSharing>
  <localDependencies />
  <artifactDependencies />
  <script>URL inputURL = null;
if (base != void) {
  inputURL = new URL(new URL(base), url);
}
else {
  inputURL = new URL(url);
}
URLConnection con = inputURL.openConnection();
InputStream in = con.getInputStream();

InputStreamReader isr = new InputStreamReader(in);
Reader inReader = new BufferedReader(isr);

StringBuffer buf = new StringBuffer();
int ch;
while ((ch = inReader.read()) &gt; -1) {
  buf.append((char)ch);
}
inReader.close();
contents = buf.toString();


//String NEWLINE = System.getProperty("line.separator");
//
//URL inputURL = null;
//if (base != void) {
//	inputURL = new URL(new URL(base), url);
//} else {
//	inputURL = new URL(url);
//}
//StringBuffer result = new StringBuffer();
//BufferedReader reader = new BufferedReader(new InputStreamReader(inputURL.openStream()));
//String line = null;
//while ((line = reader.readLine()) != null) {
//	result.append(line);
//	result.append(NEWLINE);
//}
//
//contents = result.toString();
</script>
  <dependencies />
  <localworkerName>org.embl.ebi.escience.scuflworkers.java.WebPageFetcher</localworkerName>
</net.sf.taverna.t2.activities.localworker.LocalworkerActivityConfigurationBean></configBean><annotations /></activity></activities><dispatchStack><dispatchLayer><raven><group>net.sf.taverna.t2.core</group><artifact>workflowmodel-impl</artifact><version>1.2</version></raven><class>net.sf.taverna.t2.workflowmodel.processor.dispatch.layers.Parallelize</class><configBean encoding="xstream"><net.sf.taverna.t2.workflowmodel.processor.dispatch.layers.ParallelizeConfig xmlns="">
  <maxJobs>1</maxJobs>
</net.sf.taverna.t2.workflowmodel.processor.dispatch.layers.ParallelizeConfig></configBean></dispatchLayer><dispatchLayer><raven><group>net.sf.taverna.t2.core</group><artifact>workflowmodel-impl</artifact><version>1.2</version></raven><class>net.sf.taverna.t2.workflowmodel.processor.dispatch.layers.ErrorBounce</class><configBean encoding="xstream"><null xmlns="" /></configBean></dispatchLayer><dispatchLayer><raven><group>net.sf.taverna.t2.core</group><artifact>workflowmodel-impl</artifact><version>1.2</version></raven><class>net.sf.taverna.t2.workflowmodel.processor.dispatch.layers.Failover</class><configBean encoding="xstream"><null xmlns="" /></configBean></dispatchLayer><dispatchLayer><raven><group>net.sf.taverna.t2.core</group><artifact>workflowmodel-impl</artifact><version>1.2</version></raven><class>net.sf.taverna.t2.workflowmodel.processor.dispatch.layers.Retry</class><configBean encoding="xstream"><net.sf.taverna.t2.workflowmodel.processor.dispatch.layers.RetryConfig xmlns="">
  <backoffFactor>1.0</backoffFactor>
  <initialDelay>1000</initialDelay>
  <maxDelay>5000</maxDelay>
  <maxRetries>0</maxRetries>
</net.sf.taverna.t2.workflowmodel.processor.dispatch.layers.RetryConfig></configBean></dispatchLayer><dispatchLayer><raven><group>net.sf.taverna.t2.core</group><artifact>workflowmodel-impl</artifact><version>1.2</version></raven><class>net.sf.taverna.t2.workflowmodel.processor.dispatch.layers.Invoke</class><configBean encoding="xstream"><null xmlns="" /></configBean></dispatchLayer></dispatchStack><iterationStrategyStack><iteration><strategy><cross><port name="url" depth="0" /></cross></strategy></iteration></iterationStrategyStack></processor></processors><conditions><condition control="GetOperationStatus_output" target="GetDownloadUrl_input" /></conditions><datalinks><datalink><sink type="processor"><processor>InputListText</processor><port>parameters</port></sink><source type="processor"><processor>InputListText_input</processor><port>output</port></source></datalink><datalink><sink type="processor"><processor>InputListText_input</processor><port>ids</port></sink><source type="dataflow"><port>ids</port></source></datalink><datalink><sink type="processor"><processor>InputListText_input</processor><port>idType</port></sink><source type="dataflow"><port>idType</port></source></datalink><datalink><sink type="processor"><processor>InputListText_output</processor><port>input</port></sink><source type="processor"><processor>InputListText</processor><port>parameters</port></source></datalink><datalink><sink type="processor"><processor>Download</processor><port>parameters</port></sink><source type="processor"><processor>Download_input</processor><port>output</port></source></datalink><datalink><sink type="processor"><processor>Download_input</processor><port>ListKey</port></sink><source type="processor"><processor>InputListText_output</processor><port>ListKey</port></source></datalink><datalink><sink type="processor"><processor>Download_input</processor><port>eCompress</port></sink><source type="dataflow"><port>compression</port></source></datalink><datalink><sink type="processor"><processor>Download_input</processor><port>eFormat</port></sink><source type="dataflow"><port>format</port></source></datalink><datalink><sink type="processor"><processor>Download_output</processor><port>input</port></sink><source type="processor"><processor>Download</processor><port>parameters</port></source></datalink><datalink><sink type="processor"><processor>GetOperationStatus</processor><port>parameters</port></sink><source type="processor"><processor>GetOperationStatus_input</processor><port>output</port></source></datalink><datalink><sink type="processor"><processor>GetOperationStatus_input</processor><port>AnyKey</port></sink><source type="processor"><processor>Download_output</processor><port>DownloadKey</port></source></datalink><datalink><sink type="processor"><processor>GetOperationStatus_output</processor><port>input</port></sink><source type="processor"><processor>GetOperationStatus</processor><port>parameters</port></source></datalink><datalink><sink type="processor"><processor>GetDownloadUrl</processor><port>parameters</port></sink><source type="processor"><processor>GetDownloadUrl_input</processor><port>output</port></source></datalink><datalink><sink type="processor"><processor>GetDownloadUrl_input</processor><port>DownloadKey</port></sink><source type="processor"><processor>Download_output</processor><port>DownloadKey</port></source></datalink><datalink><sink type="processor"><processor>GetDownloadUrl_output</processor><port>input</port></sink><source type="processor"><processor>GetDownloadUrl</processor><port>parameters</port></source></datalink><datalink><sink type="processor"><processor>getData</processor><port>url</port></sink><source type="processor"><processor>GetDownloadUrl_output</processor><port>url</port></source></datalink><datalink><sink type="dataflow"><port>status</port></sink><source type="processor"><processor>GetOperationStatus_output</processor><port>status</port></source></datalink><datalink><sink type="dataflow"><port>data</port></sink><source type="processor"><processor>getData</processor><port>contents</port></source></datalink></datalinks><annotations><annotation_chain_2_2 encoding="xstream"><net.sf.taverna.t2.annotation.AnnotationChainImpl xmlns="">
  <annotationAssertions>
    <net.sf.taverna.t2.annotation.AnnotationAssertionImpl>
      <annotationBean class="net.sf.taverna.t2.annotation.annotationbeans.IdentificationAssertion">
        <identification>61e87f13-aafe-4e4a-ab77-82d898740b24</identification>
      </annotationBean>
      <date>2011-07-04 14:51:12.942 CEST</date>
      <creators />
      <curationEventList />
    </net.sf.taverna.t2.annotation.AnnotationAssertionImpl>
  </annotationAssertions>
</net.sf.taverna.t2.annotation.AnnotationChainImpl></annotation_chain_2_2><annotation_chain encoding="xstream"><net.sf.taverna.t2.annotation.AnnotationChainImpl xmlns="">
  <annotationAssertions>
    <net.sf.taverna.t2.annotation.AnnotationAssertionImpl>
      <annotationBean class="net.sf.taverna.t2.annotation.annotationbeans.DescriptiveTitle">
        <text>Download</text>
      </annotationBean>
      <date>2011-07-04 14:37:38.258 CEST</date>
      <creators />
      <curationEventList />
    </net.sf.taverna.t2.annotation.AnnotationAssertionImpl>
  </annotationAssertions>
</net.sf.taverna.t2.annotation.AnnotationChainImpl></annotation_chain><annotation_chain_2_2 encoding="xstream"><net.sf.taverna.t2.annotation.AnnotationChainImpl xmlns="">
  <annotationAssertions>
    <net.sf.taverna.t2.annotation.AnnotationAssertionImpl>
      <annotationBean class="net.sf.taverna.t2.annotation.annotationbeans.IdentificationAssertion">
        <identification>82f458ff-9c58-4b8b-9a11-4bb09d2ea74c</identification>
      </annotationBean>
      <date>2011-07-04 14:37:44.641 CEST</date>
      <creators />
      <curationEventList />
    </net.sf.taverna.t2.annotation.AnnotationAssertionImpl>
  </annotationAssertions>
</net.sf.taverna.t2.annotation.AnnotationChainImpl></annotation_chain_2_2><annotation_chain_2_2 encoding="xstream"><net.sf.taverna.t2.annotation.AnnotationChainImpl xmlns="">
  <annotationAssertions>
    <net.sf.taverna.t2.annotation.AnnotationAssertionImpl>
      <annotationBean class="net.sf.taverna.t2.annotation.annotationbeans.IdentificationAssertion">
        <identification>17e43e47-dd44-4201-8350-6b14d25dd3de</identification>
      </annotationBean>
      <date>2011-07-04 14:36:41.256 CEST</date>
      <creators />
      <curationEventList />
    </net.sf.taverna.t2.annotation.AnnotationAssertionImpl>
  </annotationAssertions>
</net.sf.taverna.t2.annotation.AnnotationChainImpl></annotation_chain_2_2></annotations></dataflow></workflow>
