# Supplementary material for: BIFI: a Taverna plugin for a simplified and user-friendly workflow platform
Source: BMC Res Notes. 2014 Oct 20;7:740. doi: 10.1186/1756-0500-7-740 (PMC4228112; doi:10.1186/1756-0500-7-740)
Supplement: Supplementary file 2 — Additional file 2: GDF Schema. GUI definition syntax used by the BIFI Plugin. (ZIP 902 bytes) [file 13104_2014_3292_MOESM2_ESM.zip]

Archive with 1 entries (1 files):
- 5903120431417850_add5.xml
