# Supplementary material for: BIFI: a Taverna plugin for a simplified and user-friendly workflow platform
Source: BMC Res Notes. 2014 Oct 20;7:740. doi: 10.1186/1756-0500-7-740 (PMC4228112; doi:10.1186/1756-0500-7-740)
Supplement: Supplementary file 2 — Additional file 2: GDF Schema. GUI definition syntax used by the BIFI Plugin. (ZIP 902 bytes) [file 13104_2014_3292_MOESM2_ESM.zip › 5903120431417850_add5.xml]

<?xml version="1.0" encoding="UTF-8"?>
<xsd:schema xmlns:xsd="http://www.w3.org/2001/XMLSchema"
    targetNamespace="http://xworx.org/schema/GuiDefinitionLanguageXMLSchema"
    elementFormDefault="qualified" xmlns:tns="http://xworx.org/schema/GuiDefinitionLanguageXMLSchema">
    <xsd:element name="workflow-gui">
        <xsd:complexType>
            <xsd:sequence>
                <xsd:element name="name" type="xsd:string"/>
                <xsd:element name="version" type="xsd:token"/>
                <xsd:element name="author" type="xsd:string"/>
                <xsd:element name="description" type="xsd:string"></xsd:element>
                  <xsd:element name="alignmentFormula" type="xsd:string"/>
                <xsd:element name="workflowInputs">
                    <xsd:complexType>
                        <xsd:sequence>
                            <xsd:element name="workflowInputPort" type="tns:inputPort" maxOccurs="unbounded" minOccurs="0"/>
                        </xsd:sequence>
                    </xsd:complexType>
                </xsd:element>
                <xsd:element name="workflowOutputs">
                     <xsd:complexType>
                        <xsd:sequence>
                            <xsd:element name="workflowOutputPort" type="tns:outputPort" minOccurs="0" maxOccurs="unbounded"/>
                        </xsd:sequence>
                    </xsd:complexType>
                    </xsd:element>
               <xsd:element name="functions">
                    <xsd:complexType>
                        <xsd:sequence>
                            <xsd:element name="function" type="tns:function"/>
                        </xsd:sequence>
                    </xsd:complexType>
                </xsd:element>
                <xsd:element name="nestedWorkflow"  type="tns:nestedWorkflow"/>

            </xsd:sequence>
            <xsd:attribute name="modelID" type="xsd:string" use="required"/>

            <xsd:attribute name="dataflowName" type="xsd:string"/>
        </xsd:complexType>
    </xsd:element>
    <xsd:complexType name="inputPort">
        <xsd:sequence>
            <xsd:element name="description" type="xsd:string"/>
            <xsd:element name="data_range" type="xsd:string"></xsd:element>
            <xsd:element name="default" type="xsd:string"/>
            <xsd:element name="required" type="xsd:boolean"/>
            <xsd:element name="ui-state" type="xsd:anyType"></xsd:element>
            <xsd:element name="display" type="xsd:boolean"/>
            <xsd:element name="name" type="xsd:string"/>
        </xsd:sequence>
        <xsd:attribute name="class" type="xsd:string"/>
    </xsd:complexType>
     <xsd:complexType name="outputPort">
        <xsd:sequence>
            <xsd:element name="description" type="xsd:string"/>
            <xsd:element name="name" type="xsd:string"/>
             <xsd:element name="filter" type="xsd:string"/>
        </xsd:sequence>

    </xsd:complexType>

    <xsd:complexType name="function">
        <xsd:sequence>
            <xsd:element name="name" type="xsd:string"/>
            <xsd:element name="version" type="xsd:token"/>
            <xsd:element name="author" type="xsd:string"/>
            <xsd:element name="description" type="xsd:string"></xsd:element>
            <xsd:element name="body">
                <xsd:complexType>
                    <xsd:sequence>
                        <xsd:element name="tab" maxOccurs="unbounded">
                            <xsd:complexType>
                                <xsd:sequence>
                                    <xsd:element name="alternative" minOccurs="0" maxOccurs="unbounded">
                                        <xsd:complexType>
                                            <xsd:sequence>
                                                <xsd:element name="port" type="tns:inputPort" maxOccurs="unbounded" minOccurs="2"/>
                                            </xsd:sequence>
                                            <xsd:attribute name="name" type="xsd:string"/>
                                        </xsd:complexType>
                                    </xsd:element>
                                    <xsd:element name="port" type="tns:inputPort" minOccurs="0" maxOccurs="unbounded"/>
                                </xsd:sequence>
                                <xsd:attribute name="name" type="xsd:string"/>
                            </xsd:complexType>
                        </xsd:element>
                    </xsd:sequence>
                </xsd:complexType>
            </xsd:element>
        </xsd:sequence>
        <xsd:attribute name="functionID" type="xsd:anyURI"/>
    </xsd:complexType>

    <xsd:complexType name="nestedWorkflow">
        <xsd:sequence>
            <xsd:element ref="tns:workflow-gui"/>
        </xsd:sequence>
    </xsd:complexType>
</xsd:schema>
