# Supplementary material for: BIFI: a Taverna plugin for a simplified and user-friendly workflow platform
Source: BMC Res Notes. 2014 Oct 20;7:740. doi: 10.1186/1756-0500-7-740 (PMC4228112; doi:10.1186/1756-0500-7-740)
Supplement: Supplementary file 3 — Additional file 3: Example workflow 2_2. t2flow format to be opened with Taverna 2.4.1. Taverna with BIFI plugin generates automatically a user interface by parsing GDF instance found in the repository. (ZIP 7 KB) [file 13104_2014_3292_MOESM3_ESM.zip]

Archive with 1 entries (1 files):
- 5903120431417850_add3.t2flow
