# Supplementary material for: BIFI: a Taverna plugin for a simplified and user-friendly workflow platform
Source: BMC Res Notes. 2014 Oct 20;7:740. doi: 10.1186/1756-0500-7-740 (PMC4228112; doi:10.1186/1756-0500-7-740)
Supplement: Supplementary file 3 — Additional file 3: Example workflow 2_2. t2flow format to be opened with Taverna 2.4.1. Taverna with BIFI plugin generates automatically a user interface by parsing GDF instance found in the repository. (ZIP 7 KB) [file 13104_2014_3292_MOESM3_ESM.zip › 5903120431417850_add3.t2flow]

<workflow xmlns="http://taverna.sf.net/2008/xml/t2flow" version="1" producedBy="xworx-1.0-Development"><dataflow id="d7b5ef92-c1e7-496f-87ec-cb08027e7efd" role="top"><name>HumMeth27QCReport</name><inputPorts /><outputPorts><port><name>InternalControl</name><annotations /></port><port><name>QualityCheck</name><annotations /></port><port><name>Sample</name><annotations /></port><port><name>IntensityPreNorm</name><annotations /></port></outputPorts><processors><processor><name>HumMeth27QCReport</name><inputPorts><port><name>InputDir</name><depth>0</depth></port></inputPorts><outputPorts><port><name>InternalControl</name><depth>0</depth><granularDepth>0</granularDepth></port><port><name>QualityCheck</name><depth>0</depth><granularDepth>0</granularDepth></port><port><name>Sample</name><depth>0</depth><granularDepth>0</granularDepth></port><port><name>intensityPreNorm</name><depth>0</depth><granularDepth>0</granularDepth></port></outputPorts><annotations /><activities><activity><raven><group>net.sf.taverna.t2.activities</group><artifact>rshell-activity</artifact><version>1.4.1-x4</version></raven><class>net.sf.taverna.t2.activities.rshell.RshellActivity</class><inputMap><map from="InputDir" to="InputDir" /></inputMap><outputMap><map from="intensityPreNorm" to="intensityPreNorm" /><map from="InternalControl" to="InternalControl" /><map from="Sample" to="Sample" /><map from="QualityCheck" to="QualityCheck" /></outputMap><configBean encoding="xstream"><net.sf.taverna.t2.activities.rshell.RshellActivityConfigurationBean xmlns="">
  <inputs>
    <net.sf.taverna.t2.workflowmodel.processor.activity.config.ActivityInputPortDefinitionBean>
      <name>InputDir</name>
      <depth>0</depth>
      <allowsLiteralValues>false</allowsLiteralValues>
    </net.sf.taverna.t2.workflowmodel.processor.activity.config.ActivityInputPortDefinitionBean>
    <net.sf.taverna.t2.workflowmodel.processor.activity.config.ActivityInputPortDefinitionBean>
      <name>platform</name>
      <depth>0</depth>
      <allowsLiteralValues>false</allowsLiteralValues>
    </net.sf.taverna.t2.workflowmodel.processor.activity.config.ActivityInputPortDefinitionBean>
    <net.sf.taverna.t2.workflowmodel.processor.activity.config.ActivityInputPortDefinitionBean>
      <name>pval</name>
      <depth>0</depth>
      <allowsLiteralValues>false</allowsLiteralValues>
    </net.sf.taverna.t2.workflowmodel.processor.activity.config.ActivityInputPortDefinitionBean>
    <net.sf.taverna.t2.workflowmodel.processor.activity.config.ActivityInputPortDefinitionBean>
      <name>ChrX</name>
      <depth>0</depth>
      <allowsLiteralValues>false</allowsLiteralValues>
    </net.sf.taverna.t2.workflowmodel.processor.activity.config.ActivityInputPortDefinitionBean>
    <net.sf.taverna.t2.workflowmodel.processor.activity.config.ActivityInputPortDefinitionBean>
      <name>ClustMethod</name>
      <depth>0</depth>
      <allowsLiteralValues>false</allowsLiteralValues>
    </net.sf.taverna.t2.workflowmodel.processor.activity.config.ActivityInputPortDefinitionBean>
  </inputs>
  <outputs>
    <net.sf.taverna.t2.workflowmodel.processor.activity.config.ActivityOutputPortDefinitionBean>
      <name>Sample</name>
      <depth>0</depth>
      <mimeTypes />
      <granularDepth>0</granularDepth>
    </net.sf.taverna.t2.workflowmodel.processor.activity.config.ActivityOutputPortDefinitionBean>
    <net.sf.taverna.t2.workflowmodel.processor.activity.config.ActivityOutputPortDefinitionBean>
      <name>QualityCheck</name>
      <depth>0</depth>
      <mimeTypes />
      <granularDepth>0</granularDepth>
    </net.sf.taverna.t2.workflowmodel.processor.activity.config.ActivityOutputPortDefinitionBean>
    <net.sf.taverna.t2.workflowmodel.processor.activity.config.ActivityOutputPortDefinitionBean>
      <name>InternalControl</name>
      <depth>0</depth>
      <mimeTypes />
      <granularDepth>0</granularDepth>
    </net.sf.taverna.t2.workflowmodel.processor.activity.config.ActivityOutputPortDefinitionBean>
    <net.sf.taverna.t2.workflowmodel.processor.activity.config.ActivityOutputPortDefinitionBean>
      <name>intensityPreNorm</name>
      <depth>0</depth>
      <mimeTypes />
      <granularDepth>0</granularDepth>
    </net.sf.taverna.t2.workflowmodel.processor.activity.config.ActivityOutputPortDefinitionBean>
  </outputs>
  <rVersion>false</rVersion>
  <script>library("HumMeth27QCReport")
library("base64")
#if(! exists(as.character(InputDir)) || ! length(InputDir) &gt; 0)
#{
#   InputDir = system.file("extdata/",package="HumMeth27QCReport") 
#}

#save the original working directory
wd = getwd()

decode(InputDir,"inputs.zip")
unzip("inputs.zip",exdir="inputs")

pval = as.numeric(pval)

ImportDataR &lt;- ImportData("inputs")
getAssayControls(ImportDataR,platform)
QCCheck(ImportDataR, pval)
try(NormCheck(ImportDataR, platform, pval, ChrX, ClustMethod),silent=TRUE)

#set back the original wd
setwd(wd)

file.copy("inputs/Sample.pdf","Sample.png")
file.copy("inputs/QualityCheck.pdf","QualityCheck.png")
file.copy("inputs/InternalControl.pdf","InternalControl.png")
file.copy("inputs/intensityPreNorm.pdf","intensityPreNorm.png")

unlink("inputs",recursive=TRUE)
file.remove("inputs.zip")</script>
  <connectionSettings>
    <host>x197.boku.ac.at</host>
    <port>80</port>
    <keepSessionAlive>false</keepSessionAlive>
    <newRVersion>false</newRVersion>
  </connectionSettings>
  <inputSymanticTypes>
    <net.sf.taverna.t2.activities.rshell.RShellPortSymanticTypeBean>
      <name>InputDir</name>
      <symanticType>TEXT_FILE</symanticType>
    </net.sf.taverna.t2.activities.rshell.RShellPortSymanticTypeBean>
    <net.sf.taverna.t2.activities.rshell.RShellPortSymanticTypeBean>
      <name>platform</name>
      <symanticType>STRING</symanticType>
    </net.sf.taverna.t2.activities.rshell.RShellPortSymanticTypeBean>
    <net.sf.taverna.t2.activities.rshell.RShellPortSymanticTypeBean>
      <name>pval</name>
      <symanticType>DOUBLE</symanticType>
    </net.sf.taverna.t2.activities.rshell.RShellPortSymanticTypeBean>
    <net.sf.taverna.t2.activities.rshell.RShellPortSymanticTypeBean>
      <name>ChrX</name>
      <symanticType>BOOL</symanticType>
    </net.sf.taverna.t2.activities.rshell.RShellPortSymanticTypeBean>
    <net.sf.taverna.t2.activities.rshell.RShellPortSymanticTypeBean>
      <name>ClustMethod</name>
      <symanticType>STRING</symanticType>
    </net.sf.taverna.t2.activities.rshell.RShellPortSymanticTypeBean>
  </inputSymanticTypes>
  <outputSymanticTypes>
    <net.sf.taverna.t2.activities.rshell.RShellPortSymanticTypeBean>
      <name>Sample</name>
      <symanticType>PNG_FILE</symanticType>
    </net.sf.taverna.t2.activities.rshell.RShellPortSymanticTypeBean>
    <net.sf.taverna.t2.activities.rshell.RShellPortSymanticTypeBean>
      <name>QualityCheck</name>
      <symanticType>PNG_FILE</symanticType>
    </net.sf.taverna.t2.activities.rshell.RShellPortSymanticTypeBean>
    <net.sf.taverna.t2.activities.rshell.RShellPortSymanticTypeBean>
      <name>InternalControl</name>
      <symanticType>PNG_FILE</symanticType>
    </net.sf.taverna.t2.activities.rshell.RShellPortSymanticTypeBean>
    <net.sf.taverna.t2.activities.rshell.RShellPortSymanticTypeBean>
      <name>intensityPreNorm</name>
      <symanticType>PNG_FILE</symanticType>
    </net.sf.taverna.t2.activities.rshell.RShellPortSymanticTypeBean>
  </outputSymanticTypes>
</net.sf.taverna.t2.activities.rshell.RshellActivityConfigurationBean></configBean><annotations /></activity></activities><dispatchStack><dispatchLayer><raven><group>net.sf.taverna.t2.core</group><artifact>workflowmodel-impl</artifact><version>1.4.1-x4</version></raven><class>net.sf.taverna.t2.workflowmodel.processor.dispatch.layers.Parallelize</class><configBean encoding="xstream"><net.sf.taverna.t2.workflowmodel.processor.dispatch.layers.ParallelizeConfig xmlns="">
  <maxJobs>1</maxJobs>
</net.sf.taverna.t2.workflowmodel.processor.dispatch.layers.ParallelizeConfig></configBean></dispatchLayer><dispatchLayer><raven><group>net.sf.taverna.t2.core</group><artifact>workflowmodel-impl</artifact><version>1.4.1-x4</version></raven><class>net.sf.taverna.t2.workflowmodel.processor.dispatch.layers.ErrorBounce</class><configBean encoding="xstream"><null xmlns="" /></configBean></dispatchLayer><dispatchLayer><raven><group>net.sf.taverna.t2.core</group><artifact>workflowmodel-impl</artifact><version>1.4.1-x4</version></raven><class>net.sf.taverna.t2.workflowmodel.processor.dispatch.layers.Failover</class><configBean encoding="xstream"><null xmlns="" /></configBean></dispatchLayer><dispatchLayer><raven><group>net.sf.taverna.t2.core</group><artifact>workflowmodel-impl</artifact><version>1.4.1-x4</version></raven><class>net.sf.taverna.t2.workflowmodel.processor.dispatch.layers.Retry</class><configBean encoding="xstream"><net.sf.taverna.t2.workflowmodel.processor.dispatch.layers.RetryConfig xmlns="">
  <backoffFactor>1.0</backoffFactor>
  <initialDelay>1000</initialDelay>
  <maxDelay>5000</maxDelay>
  <maxRetries>0</maxRetries>
</net.sf.taverna.t2.workflowmodel.processor.dispatch.layers.RetryConfig></configBean></dispatchLayer><dispatchLayer><raven><group>net.sf.taverna.t2.core</group><artifact>workflowmodel-impl</artifact><version>1.4.1-x4</version></raven><class>net.sf.taverna.t2.workflowmodel.processor.dispatch.layers.Invoke</class><configBean encoding="xstream"><null xmlns="" /></configBean></dispatchLayer></dispatchStack><iterationStrategyStack><iteration><strategy><cross><port name="InputDir" depth="0" /></cross></strategy></iteration></iterationStrategyStack></processor><processor><name>Beanshell</name><inputPorts /><outputPorts><port><name>zippedContent</name><depth>0</depth><granularDepth>0</granularDepth></port></outputPorts><annotations /><activities><activity><raven><group>net.sf.taverna.t2.activities</group><artifact>beanshell-activity</artifact><version>1.4.1-x4</version></raven><class>net.sf.taverna.t2.activities.beanshell.BeanshellActivity</class><inputMap /><outputMap><map from="zippedContent" to="zippedContent" /></outputMap><configBean encoding="xstream"><net.sf.taverna.t2.activities.beanshell.BeanshellActivityConfigurationBean xmlns="">
  <inputs>
    <net.sf.taverna.t2.workflowmodel.processor.activity.config.ActivityInputPortDefinitionBean>
      <name>InputDir</name>
      <depth>0</depth>
      <mimeTypes>
        <string>text/plain</string>
      </mimeTypes>
      <handledReferenceSchemes />
      <translatedElementType>java.lang.String</translatedElementType>
      <allowsLiteralValues>true</allowsLiteralValues>
    </net.sf.taverna.t2.workflowmodel.processor.activity.config.ActivityInputPortDefinitionBean>
  </inputs>
  <outputs>
    <net.sf.taverna.t2.workflowmodel.processor.activity.config.ActivityOutputPortDefinitionBean>
      <name>zippedContent</name>
      <depth>0</depth>
      <mimeTypes />
      <granularDepth>0</granularDepth>
    </net.sf.taverna.t2.workflowmodel.processor.activity.config.ActivityOutputPortDefinitionBean>
  </outputs>
  <classLoaderSharing>workflow</classLoaderSharing>
  <localDependencies />
  <artifactDependencies />
  <script>import java.io.*;
import java.util.zip.*;
    
static void zipFiles(File[] files, ZipOutputStream zos) throws IOException {
        byte[] readBuffer = new byte[2156];
        int bytesIn;
        
        for (int i = 0; i &lt; files.length; i++) {
                File f = files[i];
                if (f.isDirectory()) {
                    throw new IllegalArgumentException("file expected but folder found");
                }

                FileInputStream fis = new FileInputStream(f);
                try {
                    ZipEntry anEntry = new ZipEntry(f.getName());
                    zos.putNextEntry(anEntry);
                    while ((bytesIn = fis.read(readBuffer)) != -1) {
                        zos.write(readBuffer, 0, bytesIn);
                    }
                } finally {
                    fis.close();
                }
        }
        
}

 // create a ZipOutputStream to zip the data to
 ByteArrayOutputStream bos = new ByteArrayOutputStream();
 ZipOutputStream zos = new ZipOutputStream(bos);
 zipFiles(new File(InputDir).listFiles(), zos);

 // close the stream
 zos.flush();
 zos.close();
 zippedContent = bos.toByteArray();</script>
  <dependencies />
  <repositories />
</net.sf.taverna.t2.activities.beanshell.BeanshellActivityConfigurationBean></configBean><annotations /></activity></activities><dispatchStack><dispatchLayer><raven><group>net.sf.taverna.t2.core</group><artifact>workflowmodel-impl</artifact><version>1.4.1-x4</version></raven><class>net.sf.taverna.t2.workflowmodel.processor.dispatch.layers.Parallelize</class><configBean encoding="xstream"><net.sf.taverna.t2.workflowmodel.processor.dispatch.layers.ParallelizeConfig xmlns="">
  <maxJobs>1</maxJobs>
</net.sf.taverna.t2.workflowmodel.processor.dispatch.layers.ParallelizeConfig></configBean></dispatchLayer><dispatchLayer><raven><group>net.sf.taverna.t2.core</group><artifact>workflowmodel-impl</artifact><version>1.4.1-x4</version></raven><class>net.sf.taverna.t2.workflowmodel.processor.dispatch.layers.ErrorBounce</class><configBean encoding="xstream"><null xmlns="" /></configBean></dispatchLayer><dispatchLayer><raven><group>net.sf.taverna.t2.core</group><artifact>workflowmodel-impl</artifact><version>1.4.1-x4</version></raven><class>net.sf.taverna.t2.workflowmodel.processor.dispatch.layers.Failover</class><configBean encoding="xstream"><null xmlns="" /></configBean></dispatchLayer><dispatchLayer><raven><group>net.sf.taverna.t2.core</group><artifact>workflowmodel-impl</artifact><version>1.4.1-x4</version></raven><class>net.sf.taverna.t2.workflowmodel.processor.dispatch.layers.Retry</class><configBean encoding="xstream"><net.sf.taverna.t2.workflowmodel.processor.dispatch.layers.RetryConfig xmlns="">
  <backoffFactor>1.0</backoffFactor>
  <initialDelay>1000</initialDelay>
  <maxDelay>5000</maxDelay>
  <maxRetries>0</maxRetries>
</net.sf.taverna.t2.workflowmodel.processor.dispatch.layers.RetryConfig></configBean></dispatchLayer><dispatchLayer><raven><group>net.sf.taverna.t2.core</group><artifact>workflowmodel-impl</artifact><version>1.4.1-x4</version></raven><class>net.sf.taverna.t2.workflowmodel.processor.dispatch.layers.Invoke</class><configBean encoding="xstream"><null xmlns="" /></configBean></dispatchLayer></dispatchStack><iterationStrategyStack><iteration><strategy /></iteration></iterationStrategyStack></processor><processor><name>Encode_Byte_Array_to_Base_64</name><inputPorts><port><name>bytes</name><depth>0</depth></port></inputPorts><outputPorts><port><name>base64</name><depth>0</depth><granularDepth>0</granularDepth></port></outputPorts><annotations /><activities><activity><raven><group>net.sf.taverna.t2.activities</group><artifact>localworker-activity</artifact><version>1.4.1-x4</version></raven><class>net.sf.taverna.t2.activities.localworker.LocalworkerActivity</class><inputMap><map from="bytes" to="bytes" /></inputMap><outputMap><map from="base64" to="base64" /></outputMap><configBean encoding="xstream"><net.sf.taverna.t2.activities.localworker.LocalworkerActivityConfigurationBean xmlns="">
  <inputs>
    <net.sf.taverna.t2.workflowmodel.processor.activity.config.ActivityInputPortDefinitionBean>
      <name>bytes</name>
      <depth>0</depth>
      <mimeTypes>
        <string>'application/octet-stream'</string>
      </mimeTypes>
      <handledReferenceSchemes />
      <translatedElementType>[B</translatedElementType>
      <allowsLiteralValues>true</allowsLiteralValues>
    </net.sf.taverna.t2.workflowmodel.processor.activity.config.ActivityInputPortDefinitionBean>
  </inputs>
  <outputs>
    <net.sf.taverna.t2.workflowmodel.processor.activity.config.ActivityOutputPortDefinitionBean>
      <name>base64</name>
      <depth>0</depth>
      <mimeTypes>
        <string>'text/plain'</string>
      </mimeTypes>
      <granularDepth>0</granularDepth>
    </net.sf.taverna.t2.workflowmodel.processor.activity.config.ActivityOutputPortDefinitionBean>
  </outputs>
  <classLoaderSharing>workflow</classLoaderSharing>
  <localDependencies />
  <artifactDependencies>
    <net.sf.taverna.raven.repository.BasicArtifact>
      <groupId>commons-codec</groupId>
      <artifactId>commons-codec</artifactId>
      <version>1.3</version>
      <hashCode>1635363350</hashCode>
      <string>commons-codec:commons-codec:1.3</string>
    </net.sf.taverna.raven.repository.BasicArtifact>
  </artifactDependencies>
  <script>import org.apache.commons.codec.binary.Base64;

base64 = new String(Base64.encodeBase64(bytes));</script>
   <dependencies class="java.util.Collections$SingletonList">
    <element class="string">commons-codec:commons-codec:1.3</element>
  </dependencies>
  <repositories />
  <localworkerName>org.embl.ebi.escience.scuflworkers.java.EncodeBase64</localworkerName>
</net.sf.taverna.t2.activities.localworker.LocalworkerActivityConfigurationBean></configBean><annotations /></activity></activities><dispatchStack><dispatchLayer><raven><group>net.sf.taverna.t2.core</group><artifact>workflowmodel-impl</artifact><version>1.4.1-x4</version></raven><class>net.sf.taverna.t2.workflowmodel.processor.dispatch.layers.Parallelize</class><configBean encoding="xstream"><net.sf.taverna.t2.workflowmodel.processor.dispatch.layers.ParallelizeConfig xmlns="">
  <maxJobs>1</maxJobs>
</net.sf.taverna.t2.workflowmodel.processor.dispatch.layers.ParallelizeConfig></configBean></dispatchLayer><dispatchLayer><raven><group>net.sf.taverna.t2.core</group><artifact>workflowmodel-impl</artifact><version>1.4.1-x4</version></raven><class>net.sf.taverna.t2.workflowmodel.processor.dispatch.layers.ErrorBounce</class><configBean encoding="xstream"><null xmlns="" /></configBean></dispatchLayer><dispatchLayer><raven><group>net.sf.taverna.t2.core</group><artifact>workflowmodel-impl</artifact><version>1.4.1-x4</version></raven><class>net.sf.taverna.t2.workflowmodel.processor.dispatch.layers.Failover</class><configBean encoding="xstream"><null xmlns="" /></configBean></dispatchLayer><dispatchLayer><raven><group>net.sf.taverna.t2.core</group><artifact>workflowmodel-impl</artifact><version>1.4.1-x4</version></raven><class>net.sf.taverna.t2.workflowmodel.processor.dispatch.layers.Retry</class><configBean encoding="xstream"><net.sf.taverna.t2.workflowmodel.processor.dispatch.layers.RetryConfig xmlns="">
  <backoffFactor>1.0</backoffFactor>
  <initialDelay>1000</initialDelay>
  <maxDelay>5000</maxDelay>
  <maxRetries>0</maxRetries>
</net.sf.taverna.t2.workflowmodel.processor.dispatch.layers.RetryConfig></configBean></dispatchLayer><dispatchLayer><raven><group>net.sf.taverna.t2.core</group><artifact>workflowmodel-impl</artifact><version>1.4.1-x4</version></raven><class>net.sf.taverna.t2.workflowmodel.processor.dispatch.layers.Invoke</class><configBean encoding="xstream"><null xmlns="" /></configBean></dispatchLayer></dispatchStack><iterationStrategyStack><iteration><strategy><cross><port name="bytes" depth="0" /></cross></strategy></iteration></iterationStrategyStack></processor></processors><conditions /><datalinks><datalink><sink type="processor"><processor>HumMeth27QCReport</processor><port>InputDir</port></sink><source type="processor"><processor>Encode_Byte_Array_to_Base_64</processor><port>base64</port></source></datalink><datalink><sink type="processor"><processor>Encode_Byte_Array_to_Base_64</processor><port>bytes</port></sink><source type="processor"><processor>Beanshell</processor><port>zippedContent</port></source></datalink><datalink><sink type="dataflow"><port>InternalControl</port></sink><source type="processor"><processor>HumMeth27QCReport</processor><port>InternalControl</port></source></datalink><datalink><sink type="dataflow"><port>QualityCheck</port></sink><source type="processor"><processor>HumMeth27QCReport</processor><port>QualityCheck</port></source></datalink><datalink><sink type="dataflow"><port>Sample</port></sink><source type="processor"><processor>HumMeth27QCReport</processor><port>Sample</port></source></datalink><datalink><sink type="dataflow"><port>IntensityPreNorm</port></sink><source type="processor"><processor>HumMeth27QCReport</processor><port>intensityPreNorm</port></source></datalink></datalinks><annotations><annotation_chain_2_2 encoding="xstream"><net.sf.taverna.t2.annotation.AnnotationChainImpl xmlns="">
  <annotationAssertions>
    <net.sf.taverna.t2.annotation.AnnotationAssertionImpl>
      <annotationBean class="net.sf.taverna.t2.annotation.annotationbeans.IdentificationAssertion">
        <identification>e57d9140-f615-44a0-a2d6-a6660ab32496</identification>
      </annotationBean>
      <date>2013-06-24 12:00:31.374 UTC</date>
      <creators />
      <curationEventList />
    </net.sf.taverna.t2.annotation.AnnotationAssertionImpl>
  </annotationAssertions>
</net.sf.taverna.t2.annotation.AnnotationChainImpl></annotation_chain_2_2><annotation_chain_2_2 encoding="xstream"><net.sf.taverna.t2.annotation.AnnotationChainImpl xmlns="">
  <annotationAssertions>
    <net.sf.taverna.t2.annotation.AnnotationAssertionImpl>
      <annotationBean class="net.sf.taverna.t2.annotation.annotationbeans.IdentificationAssertion">
        <identification>6e48fe2e-70a2-43ad-bf45-32c1bf450466</identification>
      </annotationBean>
      <date>2013-06-27 12:39:57.645 UTC</date>
      <creators />
      <curationEventList />
    </net.sf.taverna.t2.annotation.AnnotationAssertionImpl>
  </annotationAssertions>
</net.sf.taverna.t2.annotation.AnnotationChainImpl></annotation_chain_2_2><annotation_chain_2_2 encoding="xstream"><net.sf.taverna.t2.annotation.AnnotationChainImpl xmlns="">
  <annotationAssertions>
    <net.sf.taverna.t2.annotation.AnnotationAssertionImpl>
      <annotationBean class="net.sf.taverna.t2.annotation.annotationbeans.IdentificationAssertion">
        <identification>d824cd54-e5e8-4f78-8949-5b19ad106831</identification>
      </annotationBean>
      <date>2012-03-28 15:19:20.314 UTC</date>
      <creators />
      <curationEventList />
    </net.sf.taverna.t2.annotation.AnnotationAssertionImpl>
  </annotationAssertions>
</net.sf.taverna.t2.annotation.AnnotationChainImpl></annotation_chain_2_2><annotation_chain_2_2 encoding="xstream"><net.sf.taverna.t2.annotation.AnnotationChainImpl xmlns="">
  <annotationAssertions>
    <net.sf.taverna.t2.annotation.AnnotationAssertionImpl>
      <annotationBean class="net.sf.taverna.t2.annotation.annotationbeans.IdentificationAssertion">
        <identification>784df2d2-75bf-42e9-95ab-3765624bfe33</identification>
      </annotationBean>
      <date>2013-06-27 10:42:03.396 UTC</date>
      <creators />
      <curationEventList />
    </net.sf.taverna.t2.annotation.AnnotationAssertionImpl>
  </annotationAssertions>
</net.sf.taverna.t2.annotation.AnnotationChainImpl></annotation_chain_2_2><annotation_chain_2_2 encoding="xstream"><net.sf.taverna.t2.annotation.AnnotationChainImpl xmlns="">
  <annotationAssertions>
    <net.sf.taverna.t2.annotation.AnnotationAssertionImpl>
      <annotationBean class="net.sf.taverna.t2.annotation.annotationbeans.IdentificationAssertion">
        <identification>d8c439ac-593a-42c2-bc85-25b8758c8d47</identification>
      </annotationBean>
      <date>2013-06-24 11:11:42.286 UTC</date>
      <creators />
      <curationEventList />
    </net.sf.taverna.t2.annotation.AnnotationAssertionImpl>
  </annotationAssertions>
</net.sf.taverna.t2.annotation.AnnotationChainImpl></annotation_chain_2_2><annotation_chain_2_2 encoding="xstream"><net.sf.taverna.t2.annotation.AnnotationChainImpl xmlns="">
  <annotationAssertions>
    <net.sf.taverna.t2.annotation.AnnotationAssertionImpl>
      <annotationBean class="net.sf.taverna.t2.annotation.annotationbeans.IdentificationAssertion">
        <identification>fac87352-91cb-4465-8095-a1f4cced7b10</identification>
      </annotationBean>
      <date>2013-06-27 12:40:04.212 UTC</date>
      <creators />
      <curationEventList />
    </net.sf.taverna.t2.annotation.AnnotationAssertionImpl>
  </annotationAssertions>
</net.sf.taverna.t2.annotation.AnnotationChainImpl></annotation_chain_2_2><annotation_chain_2_2 encoding="xstream"><net.sf.taverna.t2.annotation.AnnotationChainImpl xmlns="">
  <annotationAssertions>
    <net.sf.taverna.t2.annotation.AnnotationAssertionImpl>
      <annotationBean class="net.sf.taverna.t2.annotation.annotationbeans.IdentificationAssertion">
        <identification>fde70517-1409-4cfd-9fe2-251fe6317708</identification>
      </annotationBean>
      <date>2012-03-28 14:15:22.900 UTC</date>
      <creators />
      <curationEventList />
    </net.sf.taverna.t2.annotation.AnnotationAssertionImpl>
  </annotationAssertions>
</net.sf.taverna.t2.annotation.AnnotationChainImpl></annotation_chain_2_2><annotation_chain_2_2 encoding="xstream"><net.sf.taverna.t2.annotation.AnnotationChainImpl xmlns="">
  <annotationAssertions>
    <net.sf.taverna.t2.annotation.AnnotationAssertionImpl>
      <annotationBean class="net.sf.taverna.t2.annotation.annotationbeans.IdentificationAssertion">
        <identification>88889e1b-c7b9-4149-8fee-8f8c34cfc572</identification>
      </annotationBean>
      <date>2013-06-27 10:53:11.358 UTC</date>
      <creators />
      <curationEventList />
    </net.sf.taverna.t2.annotation.AnnotationAssertionImpl>
  </annotationAssertions>
</net.sf.taverna.t2.annotation.AnnotationChainImpl></annotation_chain_2_2><annotation_chain_2_2 encoding="xstream"><net.sf.taverna.t2.annotation.AnnotationChainImpl xmlns="">
  <annotationAssertions>
    <net.sf.taverna.t2.annotation.AnnotationAssertionImpl>
      <annotationBean class="net.sf.taverna.t2.annotation.annotationbeans.IdentificationAssertion">
        <identification>22fbc9f8-35c7-4063-b153-d051af2571c9</identification>
      </annotationBean>
      <date>2012-04-02 10:37:44.274 UTC</date>
      <creators />
      <curationEventList />
    </net.sf.taverna.t2.annotation.AnnotationAssertionImpl>
  </annotationAssertions>
</net.sf.taverna.t2.annotation.AnnotationChainImpl></annotation_chain_2_2><annotation_chain_2_2 encoding="xstream"><net.sf.taverna.t2.annotation.AnnotationChainImpl xmlns="">
  <annotationAssertions>
    <net.sf.taverna.t2.annotation.AnnotationAssertionImpl>
      <annotationBean class="net.sf.taverna.t2.annotation.annotationbeans.IdentificationAssertion">
        <identification>4354d0b0-f4c3-47ec-91b3-12e484523e75</identification>
      </annotationBean>
      <date>2012-03-28 13:49:58.880 UTC</date>
      <creators />
      <curationEventList />
    </net.sf.taverna.t2.annotation.AnnotationAssertionImpl>
  </annotationAssertions>
</net.sf.taverna.t2.annotation.AnnotationChainImpl></annotation_chain_2_2><annotation_chain_2_2 encoding="xstream"><net.sf.taverna.t2.annotation.AnnotationChainImpl xmlns="">
  <annotationAssertions>
    <net.sf.taverna.t2.annotation.AnnotationAssertionImpl>
      <annotationBean class="net.sf.taverna.t2.annotation.annotationbeans.IdentificationAssertion">
        <identification>cdc7d3e9-1929-4b1e-b819-4093a12a95b6</identification>
      </annotationBean>
      <date>2012-03-28 12:54:14.633 UTC</date>
      <creators />
      <curationEventList />
    </net.sf.taverna.t2.annotation.AnnotationAssertionImpl>
  </annotationAssertions>
</net.sf.taverna.t2.annotation.AnnotationChainImpl></annotation_chain_2_2><annotation_chain_2_2 encoding="xstream"><net.sf.taverna.t2.annotation.AnnotationChainImpl xmlns="">
  <annotationAssertions>
    <net.sf.taverna.t2.annotation.AnnotationAssertionImpl>
      <annotationBean class="net.sf.taverna.t2.annotation.annotationbeans.IdentificationAssertion">
        <identification>95adf4a3-49e0-4a66-a275-0ff2480c8ddc</identification>
      </annotationBean>
      <date>2012-03-28 14:16:31.304 UTC</date>
      <creators />
      <curationEventList />
    </net.sf.taverna.t2.annotation.AnnotationAssertionImpl>
  </annotationAssertions>
</net.sf.taverna.t2.annotation.AnnotationChainImpl></annotation_chain_2_2><annotation_chain_2_2 encoding="xstream"><net.sf.taverna.t2.annotation.AnnotationChainImpl xmlns="">
  <annotationAssertions>
    <net.sf.taverna.t2.annotation.AnnotationAssertionImpl>
      <annotationBean class="net.sf.taverna.t2.annotation.annotationbeans.IdentificationAssertion">
        <identification>4beb04f4-b393-454d-a0fb-15213e13ac73</identification>
      </annotationBean>
      <date>2012-03-30 09:37:05.258 UTC</date>
      <creators />
      <curationEventList />
    </net.sf.taverna.t2.annotation.AnnotationAssertionImpl>
  </annotationAssertions>
</net.sf.taverna.t2.annotation.AnnotationChainImpl></annotation_chain_2_2><annotation_chain_2_2 encoding="xstream"><net.sf.taverna.t2.annotation.AnnotationChainImpl xmlns="">
  <annotationAssertions>
    <net.sf.taverna.t2.annotation.AnnotationAssertionImpl>
      <annotationBean class="net.sf.taverna.t2.annotation.annotationbeans.IdentificationAssertion">
        <identification>0b35abb7-3770-4db3-ad84-17323a332bab</identification>
      </annotationBean>
      <date>2012-03-28 14:16:22.446 UTC</date>
      <creators />
      <curationEventList />
    </net.sf.taverna.t2.annotation.AnnotationAssertionImpl>
  </annotationAssertions>
</net.sf.taverna.t2.annotation.AnnotationChainImpl></annotation_chain_2_2><annotation_chain_2_2 encoding="xstream"><net.sf.taverna.t2.annotation.AnnotationChainImpl xmlns="">
  <annotationAssertions>
    <net.sf.taverna.t2.annotation.AnnotationAssertionImpl>
      <annotationBean class="net.sf.taverna.t2.annotation.annotationbeans.IdentificationAssertion">
        <identification>2988c995-1af6-4468-97e4-ec9369e0d22d</identification>
      </annotationBean>
      <date>2013-06-24 08:55:03.968 UTC</date>
      <creators />
      <curationEventList />
    </net.sf.taverna.t2.annotation.AnnotationAssertionImpl>
  </annotationAssertions>
</net.sf.taverna.t2.annotation.AnnotationChainImpl></annotation_chain_2_2><annotation_chain_2_2 encoding="xstream"><net.sf.taverna.t2.annotation.AnnotationChainImpl xmlns="">
  <annotationAssertions>
    <net.sf.taverna.t2.annotation.AnnotationAssertionImpl>
      <annotationBean class="net.sf.taverna.t2.annotation.annotationbeans.IdentificationAssertion">
        <identification>8ea682c1-a48d-4dd1-8f9b-7158c7332048</identification>
      </annotationBean>
      <date>2012-03-28 14:16:24.722 UTC</date>
      <creators />
      <curationEventList />
    </net.sf.taverna.t2.annotation.AnnotationAssertionImpl>
  </annotationAssertions>
</net.sf.taverna.t2.annotation.AnnotationChainImpl></annotation_chain_2_2><annotation_chain_2_2 encoding="xstream"><net.sf.taverna.t2.annotation.AnnotationChainImpl xmlns="">
  <annotationAssertions>
    <net.sf.taverna.t2.annotation.AnnotationAssertionImpl>
      <annotationBean class="net.sf.taverna.t2.annotation.annotationbeans.IdentificationAssertion">
        <identification>57800b8b-f4a0-4dcd-8ade-90ecb2209c00</identification>
      </annotationBean>
      <date>2012-03-28 15:20:27.298 UTC</date>
      <creators />
      <curationEventList />
    </net.sf.taverna.t2.annotation.AnnotationAssertionImpl>
  </annotationAssertions>
</net.sf.taverna.t2.annotation.AnnotationChainImpl></annotation_chain_2_2><annotation_chain_2_2 encoding="xstream"><net.sf.taverna.t2.annotation.AnnotationChainImpl xmlns="">
  <annotationAssertions>
    <net.sf.taverna.t2.annotation.AnnotationAssertionImpl>
      <annotationBean class="net.sf.taverna.t2.annotation.annotationbeans.IdentificationAssertion">
        <identification>6e37bf2f-6c94-42e2-97d7-dbb55f83ba7e</identification>
      </annotationBean>
      <date>2012-03-28 14:16:28.922 UTC</date>
      <creators />
      <curationEventList />
    </net.sf.taverna.t2.annotation.AnnotationAssertionImpl>
  </annotationAssertions>
</net.sf.taverna.t2.annotation.AnnotationChainImpl></annotation_chain_2_2><annotation_chain_2_2 encoding="xstream"><net.sf.taverna.t2.annotation.AnnotationChainImpl xmlns="">
  <annotationAssertions>
    <net.sf.taverna.t2.annotation.AnnotationAssertionImpl>
      <annotationBean class="net.sf.taverna.t2.annotation.annotationbeans.IdentificationAssertion">
        <identification>924ee279-7d38-4def-b4b7-b14f604096a0</identification>
      </annotationBean>
      <date>2012-03-28 15:13:07.181 UTC</date>
      <creators />
      <curationEventList />
    </net.sf.taverna.t2.annotation.AnnotationAssertionImpl>
  </annotationAssertions>
</net.sf.taverna.t2.annotation.AnnotationChainImpl></annotation_chain_2_2><annotation_chain_2_2 encoding="xstream"><net.sf.taverna.t2.annotation.AnnotationChainImpl xmlns="">
  <annotationAssertions>
    <net.sf.taverna.t2.annotation.AnnotationAssertionImpl>
      <annotationBean class="net.sf.taverna.t2.annotation.annotationbeans.IdentificationAssertion">
        <identification>3ca796d2-998e-412d-ad10-ce43c9d593dc</identification>
      </annotationBean>
      <date>2013-06-24 12:06:11.416 UTC</date>
      <creators />
      <curationEventList />
    </net.sf.taverna.t2.annotation.AnnotationAssertionImpl>
  </annotationAssertions>
</net.sf.taverna.t2.annotation.AnnotationChainImpl></annotation_chain_2_2><annotation_chain_2_2 encoding="xstream"><net.sf.taverna.t2.annotation.AnnotationChainImpl xmlns="">
  <annotationAssertions>
    <net.sf.taverna.t2.annotation.AnnotationAssertionImpl>
      <annotationBean class="net.sf.taverna.t2.annotation.annotationbeans.IdentificationAssertion">
        <identification>3cf530af-9971-454a-8a60-0e97f1153ee5</identification>
      </annotationBean>
      <date>2012-03-28 15:01:49.695 UTC</date>
      <creators />
      <curationEventList />
    </net.sf.taverna.t2.annotation.AnnotationAssertionImpl>
  </annotationAssertions>
</net.sf.taverna.t2.annotation.AnnotationChainImpl></annotation_chain_2_2><annotation_chain_2_2 encoding="xstream"><net.sf.taverna.t2.annotation.AnnotationChainImpl xmlns="">
  <annotationAssertions>
    <net.sf.taverna.t2.annotation.AnnotationAssertionImpl>
      <annotationBean class="net.sf.taverna.t2.annotation.annotationbeans.IdentificationAssertion">
        <identification>d03bb9ac-f9a4-4937-a457-dd12efe9209b</identification>
      </annotationBean>
      <date>2013-06-24 11:58:04.172 UTC</date>
      <creators />
      <curationEventList />
    </net.sf.taverna.t2.annotation.AnnotationAssertionImpl>
  </annotationAssertions>
</net.sf.taverna.t2.annotation.AnnotationChainImpl></annotation_chain_2_2><annotation_chain_2_2 encoding="xstream"><net.sf.taverna.t2.annotation.AnnotationChainImpl xmlns="">
  <annotationAssertions>
    <net.sf.taverna.t2.annotation.AnnotationAssertionImpl>
      <annotationBean class="net.sf.taverna.t2.annotation.annotationbeans.IdentificationAssertion">
        <identification>4722a0c5-090a-4ea0-8847-7372240edf53</identification>
      </annotationBean>
      <date>2012-03-28 12:54:02.381 UTC</date>
      <creators />
      <curationEventList />
    </net.sf.taverna.t2.annotation.AnnotationAssertionImpl>
  </annotationAssertions>
</net.sf.taverna.t2.annotation.AnnotationChainImpl></annotation_chain_2_2><annotation_chain_2_2 encoding="xstream"><net.sf.taverna.t2.annotation.AnnotationChainImpl xmlns="">
  <annotationAssertions>
    <net.sf.taverna.t2.annotation.AnnotationAssertionImpl>
      <annotationBean class="net.sf.taverna.t2.annotation.annotationbeans.IdentificationAssertion">
        <identification>3a6dbf2a-3944-4c18-ac7c-2645d5fea687</identification>
      </annotationBean>
      <date>2013-06-27 10:57:25.424 UTC</date>
      <creators />
      <curationEventList />
    </net.sf.taverna.t2.annotation.AnnotationAssertionImpl>
  </annotationAssertions>
</net.sf.taverna.t2.annotation.AnnotationChainImpl></annotation_chain_2_2><annotation_chain_2_2 encoding="xstream"><net.sf.taverna.t2.annotation.AnnotationChainImpl xmlns="">
  <annotationAssertions>
    <net.sf.taverna.t2.annotation.AnnotationAssertionImpl>
      <annotationBean class="net.sf.taverna.t2.annotation.annotationbeans.IdentificationAssertion">
        <identification>d4863e7b-ae8d-456b-9f02-2a6b2f38035a</identification>
      </annotationBean>
      <date>2013-06-24 12:00:39.455 UTC</date>
      <creators />
      <curationEventList />
    </net.sf.taverna.t2.annotation.AnnotationAssertionImpl>
  </annotationAssertions>
</net.sf.taverna.t2.annotation.AnnotationChainImpl></annotation_chain_2_2><annotation_chain_2_2 encoding="xstream"><net.sf.taverna.t2.annotation.AnnotationChainImpl xmlns="">
  <annotationAssertions>
    <net.sf.taverna.t2.annotation.AnnotationAssertionImpl>
      <annotationBean class="net.sf.taverna.t2.annotation.annotationbeans.IdentificationAssertion">
        <identification>c430d5eb-3052-4d26-96c8-1701a0c41939</identification>
      </annotationBean>
      <date>2013-06-27 09:26:29.914 UTC</date>
      <creators />
      <curationEventList />
    </net.sf.taverna.t2.annotation.AnnotationAssertionImpl>
  </annotationAssertions>
</net.sf.taverna.t2.annotation.AnnotationChainImpl></annotation_chain_2_2><annotation_chain_2_2 encoding="xstream"><net.sf.taverna.t2.annotation.AnnotationChainImpl xmlns="">
  <annotationAssertions>
    <net.sf.taverna.t2.annotation.AnnotationAssertionImpl>
      <annotationBean class="net.sf.taverna.t2.annotation.annotationbeans.IdentificationAssertion">
        <identification>89660874-aa97-45c7-90e1-0c404fe6edc1</identification>
      </annotationBean>
      <date>2012-03-28 14:16:12.348 UTC</date>
      <creators />
      <curationEventList />
    </net.sf.taverna.t2.annotation.AnnotationAssertionImpl>
  </annotationAssertions>
</net.sf.taverna.t2.annotation.AnnotationChainImpl></annotation_chain_2_2><annotation_chain_2_2 encoding="xstream"><net.sf.taverna.t2.annotation.AnnotationChainImpl xmlns="">
  <annotationAssertions>
    <net.sf.taverna.t2.annotation.AnnotationAssertionImpl>
      <annotationBean class="net.sf.taverna.t2.annotation.annotationbeans.IdentificationAssertion">
        <identification>5d2847b5-ea04-483d-a3c6-9d94bceaa72e</identification>
      </annotationBean>
      <date>2012-03-28 14:29:45.792 UTC</date>
      <creators />
      <curationEventList />
    </net.sf.taverna.t2.annotation.AnnotationAssertionImpl>
  </annotationAssertions>
</net.sf.taverna.t2.annotation.AnnotationChainImpl></annotation_chain_2_2><annotation_chain_2_2 encoding="xstream"><net.sf.taverna.t2.annotation.AnnotationChainImpl xmlns="">
  <annotationAssertions>
    <net.sf.taverna.t2.annotation.AnnotationAssertionImpl>
      <annotationBean class="net.sf.taverna.t2.annotation.annotationbeans.IdentificationAssertion">
        <identification>e9f4678c-9e6c-45d2-80fc-e93a1b7f857a</identification>
      </annotationBean>
      <date>2013-06-24 11:09:54.318 UTC</date>
      <creators />
      <curationEventList />
    </net.sf.taverna.t2.annotation.AnnotationAssertionImpl>
  </annotationAssertions>
</net.sf.taverna.t2.annotation.AnnotationChainImpl></annotation_chain_2_2><annotation_chain_2_2 encoding="xstream"><net.sf.taverna.t2.annotation.AnnotationChainImpl xmlns="">
  <annotationAssertions>
    <net.sf.taverna.t2.annotation.AnnotationAssertionImpl>
      <annotationBean class="net.sf.taverna.t2.annotation.annotationbeans.IdentificationAssertion">
        <identification>26eff52f-3ce8-4087-910d-4c25f68e10f6</identification>
      </annotationBean>
      <date>2013-06-27 10:53:20.414 UTC</date>
      <creators />
      <curationEventList />
    </net.sf.taverna.t2.annotation.AnnotationAssertionImpl>
  </annotationAssertions>
</net.sf.taverna.t2.annotation.AnnotationChainImpl></annotation_chain_2_2><annotation_chain_2_2 encoding="xstream"><net.sf.taverna.t2.annotation.AnnotationChainImpl xmlns="">
  <annotationAssertions>
    <net.sf.taverna.t2.annotation.AnnotationAssertionImpl>
      <annotationBean class="net.sf.taverna.t2.annotation.annotationbeans.IdentificationAssertion">
        <identification>80623932-3b2d-427e-b003-9c39593e39ed</identification>
      </annotationBean>
      <date>2013-06-27 12:40:11.419 UTC</date>
      <creators />
      <curationEventList />
    </net.sf.taverna.t2.annotation.AnnotationAssertionImpl>
  </annotationAssertions>
</net.sf.taverna.t2.annotation.AnnotationChainImpl></annotation_chain_2_2><annotation_chain_2_2 encoding="xstream"><net.sf.taverna.t2.annotation.AnnotationChainImpl xmlns="">
  <annotationAssertions>
    <net.sf.taverna.t2.annotation.AnnotationAssertionImpl>
      <annotationBean class="net.sf.taverna.t2.annotation.annotationbeans.IdentificationAssertion">
        <identification>1abad0ce-c306-4680-85fd-38cc4b69d7e3</identification>
      </annotationBean>
      <date>2012-03-28 15:28:29.568 UTC</date>
      <creators />
      <curationEventList />
    </net.sf.taverna.t2.annotation.AnnotationAssertionImpl>
  </annotationAssertions>
</net.sf.taverna.t2.annotation.AnnotationChainImpl></annotation_chain_2_2><annotation_chain_2_2 encoding="xstream"><net.sf.taverna.t2.annotation.AnnotationChainImpl xmlns="">
  <annotationAssertions>
    <net.sf.taverna.t2.annotation.AnnotationAssertionImpl>
      <annotationBean class="net.sf.taverna.t2.annotation.annotationbeans.IdentificationAssertion">
        <identification>64910b87-8490-47d2-b9f0-f937fafb2ccf</identification>
      </annotationBean>
      <date>2013-06-24 08:59:23.136 UTC</date>
      <creators />
      <curationEventList />
    </net.sf.taverna.t2.annotation.AnnotationAssertionImpl>
  </annotationAssertions>
</net.sf.taverna.t2.annotation.AnnotationChainImpl></annotation_chain_2_2><annotation_chain_2_2 encoding="xstream"><net.sf.taverna.t2.annotation.AnnotationChainImpl xmlns="">
  <annotationAssertions>
    <net.sf.taverna.t2.annotation.AnnotationAssertionImpl>
      <annotationBean class="net.sf.taverna.t2.annotation.annotationbeans.IdentificationAssertion">
        <identification>182f7ed6-6cf9-407e-ab08-a9bb719431f2</identification>
      </annotationBean>
      <date>2013-06-24 08:48:53.792 UTC</date>
      <creators />
      <curationEventList />
    </net.sf.taverna.t2.annotation.AnnotationAssertionImpl>
  </annotationAssertions>
</net.sf.taverna.t2.annotation.AnnotationChainImpl></annotation_chain_2_2><annotation_chain_2_2 encoding="xstream"><net.sf.taverna.t2.annotation.AnnotationChainImpl xmlns="">
  <annotationAssertions>
    <net.sf.taverna.t2.annotation.AnnotationAssertionImpl>
      <annotationBean class="net.sf.taverna.t2.annotation.annotationbeans.IdentificationAssertion">
        <identification>d5eeb319-9bde-46c1-a178-ea3f43cd7946</identification>
      </annotationBean>
      <date>2013-06-24 12:03:35.639 UTC</date>
      <creators />
      <curationEventList />
    </net.sf.taverna.t2.annotation.AnnotationAssertionImpl>
  </annotationAssertions>
</net.sf.taverna.t2.annotation.AnnotationChainImpl></annotation_chain_2_2><annotation_chain_2_2 encoding="xstream"><net.sf.taverna.t2.annotation.AnnotationChainImpl xmlns="">
  <annotationAssertions>
    <net.sf.taverna.t2.annotation.AnnotationAssertionImpl>
      <annotationBean class="net.sf.taverna.t2.annotation.annotationbeans.IdentificationAssertion">
        <identification>77efdf79-fe4d-44bd-ba22-66c6f0d9d765</identification>
      </annotationBean>
      <date>2012-03-28 15:30:20.87 UTC</date>
      <creators />
      <curationEventList />
    </net.sf.taverna.t2.annotation.AnnotationAssertionImpl>
  </annotationAssertions>
</net.sf.taverna.t2.annotation.AnnotationChainImpl></annotation_chain_2_2><annotation_chain_2_2 encoding="xstream"><net.sf.taverna.t2.annotation.AnnotationChainImpl xmlns="">
  <annotationAssertions>
    <net.sf.taverna.t2.annotation.AnnotationAssertionImpl>
      <annotationBean class="net.sf.taverna.t2.annotation.annotationbeans.IdentificationAssertion">
        <identification>2c764860-102b-4a36-8f60-d72f855ff47c</identification>
      </annotationBean>
      <date>2012-03-28 15:13:04.845 UTC</date>
      <creators />
      <curationEventList />
    </net.sf.taverna.t2.annotation.AnnotationAssertionImpl>
  </annotationAssertions>
</net.sf.taverna.t2.annotation.AnnotationChainImpl></annotation_chain_2_2><annotation_chain_2_2 encoding="xstream"><net.sf.taverna.t2.annotation.AnnotationChainImpl xmlns="">
  <annotationAssertions>
    <net.sf.taverna.t2.annotation.AnnotationAssertionImpl>
      <annotationBean class="net.sf.taverna.t2.annotation.annotationbeans.IdentificationAssertion">
        <identification>578b1fbd-9a7a-4add-9544-0a7d085f67ce</identification>
      </annotationBean>
      <date>2012-03-28 15:30:20.857 UTC</date>
      <creators />
      <curationEventList />
    </net.sf.taverna.t2.annotation.AnnotationAssertionImpl>
  </annotationAssertions>
</net.sf.taverna.t2.annotation.AnnotationChainImpl></annotation_chain_2_2><annotation_chain_2_2 encoding="xstream"><net.sf.taverna.t2.annotation.AnnotationChainImpl xmlns="">
  <annotationAssertions>
    <net.sf.taverna.t2.annotation.AnnotationAssertionImpl>
      <annotationBean class="net.sf.taverna.t2.annotation.annotationbeans.IdentificationAssertion">
        <identification>483fc6c7-7c7a-4522-b213-5d06809a1bf1</identification>
      </annotationBean>
      <date>2013-06-24 11:23:14.964 UTC</date>
      <creators />
      <curationEventList />
    </net.sf.taverna.t2.annotation.AnnotationAssertionImpl>
  </annotationAssertions>
</net.sf.taverna.t2.annotation.AnnotationChainImpl></annotation_chain_2_2><annotation_chain_2_2 encoding="xstream"><net.sf.taverna.t2.annotation.AnnotationChainImpl xmlns="">
  <annotationAssertions>
    <net.sf.taverna.t2.annotation.AnnotationAssertionImpl>
      <annotationBean class="net.sf.taverna.t2.annotation.annotationbeans.IdentificationAssertion">
        <identification>60b9b3b8-c05c-4938-acc8-915819fa563a</identification>
      </annotationBean>
      <date>2013-06-24 11:57:46.147 UTC</date>
      <creators />
      <curationEventList />
    </net.sf.taverna.t2.annotation.AnnotationAssertionImpl>
  </annotationAssertions>
</net.sf.taverna.t2.annotation.AnnotationChainImpl></annotation_chain_2_2><annotation_chain_2_2 encoding="xstream"><net.sf.taverna.t2.annotation.AnnotationChainImpl xmlns="">
  <annotationAssertions>
    <net.sf.taverna.t2.annotation.AnnotationAssertionImpl>
      <annotationBean class="net.sf.taverna.t2.annotation.annotationbeans.IdentificationAssertion">
        <identification>0a6c7800-d5e2-40f7-9b3d-15e601f94359</identification>
      </annotationBean>
      <date>2012-03-28 14:29:49.140 UTC</date>
      <creators />
      <curationEventList />
    </net.sf.taverna.t2.annotation.AnnotationAssertionImpl>
  </annotationAssertions>
</net.sf.taverna.t2.annotation.AnnotationChainImpl></annotation_chain_2_2><annotation_chain_2_2 encoding="xstream"><net.sf.taverna.t2.annotation.AnnotationChainImpl xmlns="">
  <annotationAssertions>
    <net.sf.taverna.t2.annotation.AnnotationAssertionImpl>
      <annotationBean class="net.sf.taverna.t2.annotation.annotationbeans.IdentificationAssertion">
        <identification>45658802-e762-4201-9edf-5127d3f32e44</identification>
      </annotationBean>
      <date>2012-03-28 15:39:36.993 UTC</date>
      <creators />
      <curationEventList />
    </net.sf.taverna.t2.annotation.AnnotationAssertionImpl>
  </annotationAssertions>
</net.sf.taverna.t2.annotation.AnnotationChainImpl></annotation_chain_2_2><annotation_chain_2_2 encoding="xstream"><net.sf.taverna.t2.annotation.AnnotationChainImpl xmlns="">
  <annotationAssertions>
    <net.sf.taverna.t2.annotation.AnnotationAssertionImpl>
      <annotationBean class="net.sf.taverna.t2.annotation.annotationbeans.IdentificationAssertion">
        <identification>2d36e66a-5aa6-4b8f-8c18-599868e2c1d9</identification>
      </annotationBean>
      <date>2013-06-24 11:32:00.222 UTC</date>
      <creators />
      <curationEventList />
    </net.sf.taverna.t2.annotation.AnnotationAssertionImpl>
  </annotationAssertions>
</net.sf.taverna.t2.annotation.AnnotationChainImpl></annotation_chain_2_2><annotation_chain_2_2 encoding="xstream"><net.sf.taverna.t2.annotation.AnnotationChainImpl xmlns="">
  <annotationAssertions>
    <net.sf.taverna.t2.annotation.AnnotationAssertionImpl>
      <annotationBean class="net.sf.taverna.t2.annotation.annotationbeans.IdentificationAssertion">
        <identification>4763255b-d1f6-4be9-9e37-971656111cd8</identification>
      </annotationBean>
      <date>2012-03-28 14:16:08.405 UTC</date>
      <creators />
      <curationEventList />
    </net.sf.taverna.t2.annotation.AnnotationAssertionImpl>
  </annotationAssertions>
</net.sf.taverna.t2.annotation.AnnotationChainImpl></annotation_chain_2_2><annotation_chain_2_2 encoding="xstream"><net.sf.taverna.t2.annotation.AnnotationChainImpl xmlns="">
  <annotationAssertions>
    <net.sf.taverna.t2.annotation.AnnotationAssertionImpl>
      <annotationBean class="net.sf.taverna.t2.annotation.annotationbeans.IdentificationAssertion">
        <identification>c3895409-f998-4b06-86d3-7f54eb43eb16</identification>
      </annotationBean>
      <date>2012-03-28 14:08:47.718 UTC</date>
      <creators />
      <curationEventList />
    </net.sf.taverna.t2.annotation.AnnotationAssertionImpl>
  </annotationAssertions>
</net.sf.taverna.t2.annotation.AnnotationChainImpl></annotation_chain_2_2><annotation_chain_2_2 encoding="xstream"><net.sf.taverna.t2.annotation.AnnotationChainImpl xmlns="">
  <annotationAssertions>
    <net.sf.taverna.t2.annotation.AnnotationAssertionImpl>
      <annotationBean class="net.sf.taverna.t2.annotation.annotationbeans.IdentificationAssertion">
        <identification>137dd0fb-3057-4d99-9669-5483476df8e7</identification>
      </annotationBean>
      <date>2013-06-27 11:12:49.265 UTC</date>
      <creators />
      <curationEventList />
    </net.sf.taverna.t2.annotation.AnnotationAssertionImpl>
  </annotationAssertions>
</net.sf.taverna.t2.annotation.AnnotationChainImpl></annotation_chain_2_2><annotation_chain_2_2 encoding="xstream"><net.sf.taverna.t2.annotation.AnnotationChainImpl xmlns="">
  <annotationAssertions>
    <net.sf.taverna.t2.annotation.AnnotationAssertionImpl>
      <annotationBean class="net.sf.taverna.t2.annotation.annotationbeans.IdentificationAssertion">
        <identification>8375fd7b-4ce3-4119-b782-39ccd2f1d756</identification>
      </annotationBean>
      <date>2012-03-28 15:13:06.241 UTC</date>
      <creators />
      <curationEventList />
    </net.sf.taverna.t2.annotation.AnnotationAssertionImpl>
  </annotationAssertions>
</net.sf.taverna.t2.annotation.AnnotationChainImpl></annotation_chain_2_2><annotation_chain_2_2 encoding="xstream"><net.sf.taverna.t2.annotation.AnnotationChainImpl xmlns="">
  <annotationAssertions>
    <net.sf.taverna.t2.annotation.AnnotationAssertionImpl>
      <annotationBean class="net.sf.taverna.t2.annotation.annotationbeans.IdentificationAssertion">
        <identification>afbe065f-34b6-4700-bd2c-2e0373990f47</identification>
      </annotationBean>
      <date>2012-03-28 14:16:19.936 UTC</date>
      <creators />
      <curationEventList />
    </net.sf.taverna.t2.annotation.AnnotationAssertionImpl>
  </annotationAssertions>
</net.sf.taverna.t2.annotation.AnnotationChainImpl></annotation_chain_2_2><annotation_chain_2_2 encoding="xstream"><net.sf.taverna.t2.annotation.AnnotationChainImpl xmlns="">
  <annotationAssertions>
    <net.sf.taverna.t2.annotation.AnnotationAssertionImpl>
      <annotationBean class="net.sf.taverna.t2.annotation.annotationbeans.IdentificationAssertion">
        <identification>6d658258-cd78-4cb9-a854-91c5ff9d5a95</identification>
      </annotationBean>
      <date>2012-03-28 15:29:27.72 UTC</date>
      <creators />
      <curationEventList />
    </net.sf.taverna.t2.annotation.AnnotationAssertionImpl>
  </annotationAssertions>
</net.sf.taverna.t2.annotation.AnnotationChainImpl></annotation_chain_2_2><annotation_chain_2_2 encoding="xstream"><net.sf.taverna.t2.annotation.AnnotationChainImpl xmlns="">
  <annotationAssertions>
    <net.sf.taverna.t2.annotation.AnnotationAssertionImpl>
      <annotationBean class="net.sf.taverna.t2.annotation.annotationbeans.IdentificationAssertion">
        <identification>74ade24e-1b5a-4062-9732-cf3dc32872fc</identification>
      </annotationBean>
      <date>2012-03-28 14:15:10.589 UTC</date>
      <creators />
      <curationEventList />
    </net.sf.taverna.t2.annotation.AnnotationAssertionImpl>
  </annotationAssertions>
</net.sf.taverna.t2.annotation.AnnotationChainImpl></annotation_chain_2_2><annotation_chain_2_2 encoding="xstream"><net.sf.taverna.t2.annotation.AnnotationChainImpl xmlns="">
  <annotationAssertions>
    <net.sf.taverna.t2.annotation.AnnotationAssertionImpl>
      <annotationBean class="net.sf.taverna.t2.annotation.annotationbeans.IdentificationAssertion">
        <identification>ccb58de7-56a2-46e7-98c7-cbce799182ef</identification>
      </annotationBean>
      <date>2013-06-27 12:46:03.60 UTC</date>
      <creators />
      <curationEventList />
    </net.sf.taverna.t2.annotation.AnnotationAssertionImpl>
  </annotationAssertions>
</net.sf.taverna.t2.annotation.AnnotationChainImpl></annotation_chain_2_2><annotation_chain_2_2 encoding="xstream"><net.sf.taverna.t2.annotation.AnnotationChainImpl xmlns="">
  <annotationAssertions>
    <net.sf.taverna.t2.annotation.AnnotationAssertionImpl>
      <annotationBean class="net.sf.taverna.t2.annotation.annotationbeans.IdentificationAssertion">
        <identification>61665e5d-9242-4440-8c26-d2e8551cb2f8</identification>
      </annotationBean>
      <date>2013-06-24 08:58:31.319 UTC</date>
      <creators />
      <curationEventList />
    </net.sf.taverna.t2.annotation.AnnotationAssertionImpl>
  </annotationAssertions>
</net.sf.taverna.t2.annotation.AnnotationChainImpl></annotation_chain_2_2><annotation_chain_2_2 encoding="xstream"><net.sf.taverna.t2.annotation.AnnotationChainImpl xmlns="">
  <annotationAssertions>
    <net.sf.taverna.t2.annotation.AnnotationAssertionImpl>
      <annotationBean class="net.sf.taverna.t2.annotation.annotationbeans.IdentificationAssertion">
        <identification>7c705f78-bb1c-424a-b0c9-bc4c446b2a04</identification>
      </annotationBean>
      <date>2013-06-27 11:12:53.301 UTC</date>
      <creators />
      <curationEventList />
    </net.sf.taverna.t2.annotation.AnnotationAssertionImpl>
  </annotationAssertions>
</net.sf.taverna.t2.annotation.AnnotationChainImpl></annotation_chain_2_2><annotation_chain_2_2 encoding="xstream"><net.sf.taverna.t2.annotation.AnnotationChainImpl xmlns="">
  <annotationAssertions>
    <net.sf.taverna.t2.annotation.AnnotationAssertionImpl>
      <annotationBean class="net.sf.taverna.t2.annotation.annotationbeans.IdentificationAssertion">
        <identification>05593422-3c9f-4426-b2d9-845da6185c34</identification>
      </annotationBean>
      <date>2013-06-27 12:43:03.293 UTC</date>
      <creators />
      <curationEventList />
    </net.sf.taverna.t2.annotation.AnnotationAssertionImpl>
  </annotationAssertions>
</net.sf.taverna.t2.annotation.AnnotationChainImpl></annotation_chain_2_2><annotation_chain_2_2 encoding="xstream"><net.sf.taverna.t2.annotation.AnnotationChainImpl xmlns="">
  <annotationAssertions>
    <net.sf.taverna.t2.annotation.AnnotationAssertionImpl>
      <annotationBean class="net.sf.taverna.t2.annotation.annotationbeans.IdentificationAssertion">
        <identification>5b6fb01d-6431-47eb-839e-221bbe76d0a8</identification>
      </annotationBean>
      <date>2013-06-24 08:55:25.908 UTC</date>
      <creators />
      <curationEventList />
    </net.sf.taverna.t2.annotation.AnnotationAssertionImpl>
  </annotationAssertions>
</net.sf.taverna.t2.annotation.AnnotationChainImpl></annotation_chain_2_2><annotation_chain_2_2 encoding="xstream"><net.sf.taverna.t2.annotation.AnnotationChainImpl xmlns="">
  <annotationAssertions>
    <net.sf.taverna.t2.annotation.AnnotationAssertionImpl>
      <annotationBean class="net.sf.taverna.t2.annotation.annotationbeans.IdentificationAssertion">
        <identification>6f398cd8-374b-4084-a2f5-2380d616c1b8</identification>
      </annotationBean>
      <date>2012-03-28 14:29:41.131 UTC</date>
      <creators />
      <curationEventList />
    </net.sf.taverna.t2.annotation.AnnotationAssertionImpl>
  </annotationAssertions>
</net.sf.taverna.t2.annotation.AnnotationChainImpl></annotation_chain_2_2><annotation_chain_2_2 encoding="xstream"><net.sf.taverna.t2.annotation.AnnotationChainImpl xmlns="">
  <annotationAssertions>
    <net.sf.taverna.t2.annotation.AnnotationAssertionImpl>
      <annotationBean class="net.sf.taverna.t2.annotation.annotationbeans.IdentificationAssertion">
        <identification>80ee13d3-f78c-4498-bede-b88a5e399de5</identification>
      </annotationBean>
      <date>2013-06-27 10:42:06.738 UTC</date>
      <creators />
      <curationEventList />
    </net.sf.taverna.t2.annotation.AnnotationAssertionImpl>
  </annotationAssertions>
</net.sf.taverna.t2.annotation.AnnotationChainImpl></annotation_chain_2_2><annotation_chain_2_2 encoding="xstream"><net.sf.taverna.t2.annotation.AnnotationChainImpl xmlns="">
  <annotationAssertions>
    <net.sf.taverna.t2.annotation.AnnotationAssertionImpl>
      <annotationBean class="net.sf.taverna.t2.annotation.annotationbeans.IdentificationAssertion">
        <identification>61bccb59-3229-4a78-a708-17430b299660</identification>
      </annotationBean>
      <date>2012-03-28 15:15:04.3 UTC</date>
      <creators />
      <curationEventList />
    </net.sf.taverna.t2.annotation.AnnotationAssertionImpl>
  </annotationAssertions>
</net.sf.taverna.t2.annotation.AnnotationChainImpl></annotation_chain_2_2><annotation_chain_2_2 encoding="xstream"><net.sf.taverna.t2.annotation.AnnotationChainImpl xmlns="">
  <annotationAssertions>
    <net.sf.taverna.t2.annotation.AnnotationAssertionImpl>
      <annotationBean class="net.sf.taverna.t2.annotation.annotationbeans.IdentificationAssertion">
        <identification>73c9740b-d6d1-4edf-825b-1c3ba12b8c07</identification>
      </annotationBean>
      <date>2013-06-24 08:46:48.191 UTC</date>
      <creators />
      <curationEventList />
    </net.sf.taverna.t2.annotation.AnnotationAssertionImpl>
  </annotationAssertions>
</net.sf.taverna.t2.annotation.AnnotationChainImpl></annotation_chain_2_2><annotation_chain_2_2 encoding="xstream"><net.sf.taverna.t2.annotation.AnnotationChainImpl xmlns="">
  <annotationAssertions>
    <net.sf.taverna.t2.annotation.AnnotationAssertionImpl>
      <annotationBean class="net.sf.taverna.t2.annotation.annotationbeans.IdentificationAssertion">
        <identification>c51748a8-160b-4358-a16f-c212b4a4c919</identification>
      </annotationBean>
      <date>2013-06-24 09:11:27.468 UTC</date>
      <creators />
      <curationEventList />
    </net.sf.taverna.t2.annotation.AnnotationAssertionImpl>
  </annotationAssertions>
</net.sf.taverna.t2.annotation.AnnotationChainImpl></annotation_chain_2_2><annotation_chain_2_2 encoding="xstream"><net.sf.taverna.t2.annotation.AnnotationChainImpl xmlns="">
  <annotationAssertions>
    <net.sf.taverna.t2.annotation.AnnotationAssertionImpl>
      <annotationBean class="net.sf.taverna.t2.annotation.annotationbeans.IdentificationAssertion">
        <identification>32500299-ee6c-445a-bdbf-cab9089d7bb3</identification>
      </annotationBean>
      <date>2012-03-28 15:27:24.504 UTC</date>
      <creators />
      <curationEventList />
    </net.sf.taverna.t2.annotation.AnnotationAssertionImpl>
  </annotationAssertions>
</net.sf.taverna.t2.annotation.AnnotationChainImpl></annotation_chain_2_2><annotation_chain_2_2 encoding="xstream"><net.sf.taverna.t2.annotation.AnnotationChainImpl xmlns="">
  <annotationAssertions>
    <net.sf.taverna.t2.annotation.AnnotationAssertionImpl>
      <annotationBean class="net.sf.taverna.t2.annotation.annotationbeans.IdentificationAssertion">
        <identification>69ebc045-c998-416f-90e4-76c0fae44e0e</identification>
      </annotationBean>
      <date>2013-06-24 08:51:37.16 UTC</date>
      <creators />
      <curationEventList />
    </net.sf.taverna.t2.annotation.AnnotationAssertionImpl>
  </annotationAssertions>
</net.sf.taverna.t2.annotation.AnnotationChainImpl></annotation_chain_2_2><annotation_chain_2_2 encoding="xstream"><net.sf.taverna.t2.annotation.AnnotationChainImpl xmlns="">
  <annotationAssertions>
    <net.sf.taverna.t2.annotation.AnnotationAssertionImpl>
      <annotationBean class="net.sf.taverna.t2.annotation.annotationbeans.IdentificationAssertion">
        <identification>6be0ca18-cefd-4348-9af1-1e6c48c3f5fa</identification>
      </annotationBean>
      <date>2012-03-28 14:08:33.277 UTC</date>
      <creators />
      <curationEventList />
    </net.sf.taverna.t2.annotation.AnnotationAssertionImpl>
  </annotationAssertions>
</net.sf.taverna.t2.annotation.AnnotationChainImpl></annotation_chain_2_2><annotation_chain_2_2 encoding="xstream"><net.sf.taverna.t2.annotation.AnnotationChainImpl xmlns="">
  <annotationAssertions>
    <net.sf.taverna.t2.annotation.AnnotationAssertionImpl>
      <annotationBean class="net.sf.taverna.t2.annotation.annotationbeans.IdentificationAssertion">
        <identification>fe269c02-151a-494f-903a-03db75ad495b</identification>
      </annotationBean>
      <date>2013-06-27 10:52:19.110 UTC</date>
      <creators />
      <curationEventList />
    </net.sf.taverna.t2.annotation.AnnotationAssertionImpl>
  </annotationAssertions>
</net.sf.taverna.t2.annotation.AnnotationChainImpl></annotation_chain_2_2><annotation_chain_2_2 encoding="xstream"><net.sf.taverna.t2.annotation.AnnotationChainImpl xmlns="">
  <annotationAssertions>
    <net.sf.taverna.t2.annotation.AnnotationAssertionImpl>
      <annotationBean class="net.sf.taverna.t2.annotation.annotationbeans.IdentificationAssertion">
        <identification>71707712-d3c4-4f33-a89c-c02e771db66c</identification>
      </annotationBean>
      <date>2012-04-02 10:41:41.462 UTC</date>
      <creators />
      <curationEventList />
    </net.sf.taverna.t2.annotation.AnnotationAssertionImpl>
  </annotationAssertions>
</net.sf.taverna.t2.annotation.AnnotationChainImpl></annotation_chain_2_2><annotation_chain_2_2 encoding="xstream"><net.sf.taverna.t2.annotation.AnnotationChainImpl xmlns="">
  <annotationAssertions>
    <net.sf.taverna.t2.annotation.AnnotationAssertionImpl>
      <annotationBean class="net.sf.taverna.t2.annotation.annotationbeans.IdentificationAssertion">
        <identification>e13be4f4-3a34-41b9-96e2-5ebdb4106bf6</identification>
      </annotationBean>
      <date>2012-03-28 14:53:22.323 UTC</date>
      <creators />
      <curationEventList />
    </net.sf.taverna.t2.annotation.AnnotationAssertionImpl>
  </annotationAssertions>
</net.sf.taverna.t2.annotation.AnnotationChainImpl></annotation_chain_2_2><annotation_chain_2_2 encoding="xstream"><net.sf.taverna.t2.annotation.AnnotationChainImpl xmlns="">
  <annotationAssertions>
    <net.sf.taverna.t2.annotation.AnnotationAssertionImpl>
      <annotationBean class="net.sf.taverna.t2.annotation.annotationbeans.IdentificationAssertion">
        <identification>075fdcc9-e86e-4331-bf96-b5177311cdfd</identification>
      </annotationBean>
      <date>2013-06-24 11:24:32.253 UTC</date>
      <creators />
      <curationEventList />
    </net.sf.taverna.t2.annotation.AnnotationAssertionImpl>
  </annotationAssertions>
</net.sf.taverna.t2.annotation.AnnotationChainImpl></annotation_chain_2_2><annotation_chain_2_2 encoding="xstream"><net.sf.taverna.t2.annotation.AnnotationChainImpl xmlns="">
  <annotationAssertions>
    <net.sf.taverna.t2.annotation.AnnotationAssertionImpl>
      <annotationBean class="net.sf.taverna.t2.annotation.annotationbeans.IdentificationAssertion">
        <identification>99dff4ef-7653-4915-be85-79508a8e7abc</identification>
      </annotationBean>
      <date>2013-06-24 11:57:42.450 UTC</date>
      <creators />
      <curationEventList />
    </net.sf.taverna.t2.annotation.AnnotationAssertionImpl>
  </annotationAssertions>
</net.sf.taverna.t2.annotation.AnnotationChainImpl></annotation_chain_2_2><annotation_chain_2_2 encoding="xstream"><net.sf.taverna.t2.annotation.AnnotationChainImpl xmlns="">
  <annotationAssertions>
    <net.sf.taverna.t2.annotation.AnnotationAssertionImpl>
      <annotationBean class="net.sf.taverna.t2.annotation.annotationbeans.IdentificationAssertion">
        <identification>10cf54c2-7dee-4c13-bffe-25306464ad25</identification>
      </annotationBean>
      <date>2013-06-27 12:39:47.637 UTC</date>
      <creators />
      <curationEventList />
    </net.sf.taverna.t2.annotation.AnnotationAssertionImpl>
  </annotationAssertions>
</net.sf.taverna.t2.annotation.AnnotationChainImpl></annotation_chain_2_2><annotation_chain_2_2 encoding="xstream"><net.sf.taverna.t2.annotation.AnnotationChainImpl xmlns="">
  <annotationAssertions>
    <net.sf.taverna.t2.annotation.AnnotationAssertionImpl>
      <annotationBean class="net.sf.taverna.t2.annotation.annotationbeans.IdentificationAssertion">
        <identification>1339d106-3789-41ff-868f-236f3a8248ab</identification>
      </annotationBean>
      <date>2013-06-27 12:39:42.614 UTC</date>
      <creators />
      <curationEventList />
    </net.sf.taverna.t2.annotation.AnnotationAssertionImpl>
  </annotationAssertions>
</net.sf.taverna.t2.annotation.AnnotationChainImpl></annotation_chain_2_2><annotation_chain_2_2 encoding="xstream"><net.sf.taverna.t2.annotation.AnnotationChainImpl xmlns="">
  <annotationAssertions>
    <net.sf.taverna.t2.annotation.AnnotationAssertionImpl>
      <annotationBean class="net.sf.taverna.t2.annotation.annotationbeans.IdentificationAssertion">
        <identification>8dfa4835-2402-4eb3-9cd8-97666fa5e52f</identification>
      </annotationBean>
      <date>2013-06-24 09:11:06.515 UTC</date>
      <creators />
      <curationEventList />
    </net.sf.taverna.t2.annotation.AnnotationAssertionImpl>
  </annotationAssertions>
</net.sf.taverna.t2.annotation.AnnotationChainImpl></annotation_chain_2_2><annotation_chain_2_2 encoding="xstream"><net.sf.taverna.t2.annotation.AnnotationChainImpl xmlns="">
  <annotationAssertions>
    <net.sf.taverna.t2.annotation.AnnotationAssertionImpl>
      <annotationBean class="net.sf.taverna.t2.annotation.annotationbeans.IdentificationAssertion">
        <identification>5e9ed21f-05aa-4b40-80c9-10c20ea883d2</identification>
      </annotationBean>
      <date>2012-03-28 14:08:40.641 UTC</date>
      <creators />
      <curationEventList />
    </net.sf.taverna.t2.annotation.AnnotationAssertionImpl>
  </annotationAssertions>
</net.sf.taverna.t2.annotation.AnnotationChainImpl></annotation_chain_2_2><annotation_chain_2_2 encoding="xstream"><net.sf.taverna.t2.annotation.AnnotationChainImpl xmlns="">
  <annotationAssertions>
    <net.sf.taverna.t2.annotation.AnnotationAssertionImpl>
      <annotationBean class="net.sf.taverna.t2.annotation.annotationbeans.IdentificationAssertion">
        <identification>2bb8ba82-508b-4bec-b9d7-82cf962f4f51</identification>
      </annotationBean>
      <date>2012-03-28 15:31:42.409 UTC</date>
      <creators />
      <curationEventList />
    </net.sf.taverna.t2.annotation.AnnotationAssertionImpl>
  </annotationAssertions>
</net.sf.taverna.t2.annotation.AnnotationChainImpl></annotation_chain_2_2><annotation_chain_2_2 encoding="xstream"><net.sf.taverna.t2.annotation.AnnotationChainImpl xmlns="">
  <annotationAssertions>
    <net.sf.taverna.t2.annotation.AnnotationAssertionImpl>
      <annotationBean class="net.sf.taverna.t2.annotation.annotationbeans.IdentificationAssertion">
        <identification>92843884-af42-4299-8759-9280fa6d434f</identification>
      </annotationBean>
      <date>2012-03-28 15:30:22.453 UTC</date>
      <creators />
      <curationEventList />
    </net.sf.taverna.t2.annotation.AnnotationAssertionImpl>
  </annotationAssertions>
</net.sf.taverna.t2.annotation.AnnotationChainImpl></annotation_chain_2_2><annotation_chain_2_2 encoding="xstream"><net.sf.taverna.t2.annotation.AnnotationChainImpl xmlns="">
  <annotationAssertions>
    <net.sf.taverna.t2.annotation.AnnotationAssertionImpl>
      <annotationBean class="net.sf.taverna.t2.annotation.annotationbeans.IdentificationAssertion">
        <identification>e108b381-60cb-4873-baed-370d8d183613</identification>
      </annotationBean>
      <date>2013-06-27 11:12:58.43 UTC</date>
      <creators />
      <curationEventList />
    </net.sf.taverna.t2.annotation.AnnotationAssertionImpl>
  </annotationAssertions>
</net.sf.taverna.t2.annotation.AnnotationChainImpl></annotation_chain_2_2><annotation_chain_2_2 encoding="xstream"><net.sf.taverna.t2.annotation.AnnotationChainImpl xmlns="">
  <annotationAssertions>
    <net.sf.taverna.t2.annotation.AnnotationAssertionImpl>
      <annotationBean class="net.sf.taverna.t2.annotation.annotationbeans.IdentificationAssertion">
        <identification>0d78959d-35f2-4b7f-9d19-355fa178b766</identification>
      </annotationBean>
      <date>2013-06-24 11:56:16.875 UTC</date>
      <creators />
      <curationEventList />
    </net.sf.taverna.t2.annotation.AnnotationAssertionImpl>
  </annotationAssertions>
</net.sf.taverna.t2.annotation.AnnotationChainImpl></annotation_chain_2_2><annotation_chain_2_2 encoding="xstream"><net.sf.taverna.t2.annotation.AnnotationChainImpl xmlns="">
  <annotationAssertions>
    <net.sf.taverna.t2.annotation.AnnotationAssertionImpl>
      <annotationBean class="net.sf.taverna.t2.annotation.annotationbeans.IdentificationAssertion">
        <identification>8398a9c0-cf4e-4af5-81e0-7ccebd642ca8</identification>
      </annotationBean>
      <date>2012-03-30 09:30:07.612 UTC</date>
      <creators />
      <curationEventList />
    </net.sf.taverna.t2.annotation.AnnotationAssertionImpl>
  </annotationAssertions>
</net.sf.taverna.t2.annotation.AnnotationChainImpl></annotation_chain_2_2><annotation_chain_2_2 encoding="xstream"><net.sf.taverna.t2.annotation.AnnotationChainImpl xmlns="">
  <annotationAssertions>
    <net.sf.taverna.t2.annotation.AnnotationAssertionImpl>
      <annotationBean class="net.sf.taverna.t2.annotation.annotationbeans.IdentificationAssertion">
        <identification>06367e8d-85bb-4c9a-a2fc-61b3f68f2e24</identification>
      </annotationBean>
      <date>2013-06-27 12:45:51.448 UTC</date>
      <creators />
      <curationEventList />
    </net.sf.taverna.t2.annotation.AnnotationAssertionImpl>
  </annotationAssertions>
</net.sf.taverna.t2.annotation.AnnotationChainImpl></annotation_chain_2_2><annotation_chain_2_2 encoding="xstream"><net.sf.taverna.t2.annotation.AnnotationChainImpl xmlns="">
  <annotationAssertions>
    <net.sf.taverna.t2.annotation.AnnotationAssertionImpl>
      <annotationBean class="net.sf.taverna.t2.annotation.annotationbeans.IdentificationAssertion">
        <identification>dbfba243-5787-4c46-bb56-dcd2ed5518ac</identification>
      </annotationBean>
      <date>2013-06-24 11:19:38.477 UTC</date>
      <creators />
      <curationEventList />
    </net.sf.taverna.t2.annotation.AnnotationAssertionImpl>
  </annotationAssertions>
</net.sf.taverna.t2.annotation.AnnotationChainImpl></annotation_chain_2_2><annotation_chain_2_2 encoding="xstream"><net.sf.taverna.t2.annotation.AnnotationChainImpl xmlns="">
  <annotationAssertions>
    <net.sf.taverna.t2.annotation.AnnotationAssertionImpl>
      <annotationBean class="net.sf.taverna.t2.annotation.annotationbeans.IdentificationAssertion">
        <identification>44264446-5b62-4f86-b2d2-faa7e0197e6c</identification>
      </annotationBean>
      <date>2013-06-24 12:00:20.626 UTC</date>
      <creators />
      <curationEventList />
    </net.sf.taverna.t2.annotation.AnnotationAssertionImpl>
  </annotationAssertions>
</net.sf.taverna.t2.annotation.AnnotationChainImpl></annotation_chain_2_2><annotation_chain_2_2 encoding="xstream"><net.sf.taverna.t2.annotation.AnnotationChainImpl xmlns="">
  <annotationAssertions>
    <net.sf.taverna.t2.annotation.AnnotationAssertionImpl>
      <annotationBean class="net.sf.taverna.t2.annotation.annotationbeans.IdentificationAssertion">
        <identification>dc566b38-cdd3-4117-a91a-2f426aabca37</identification>
      </annotationBean>
      <date>2012-03-28 15:30:19.95 UTC</date>
      <creators />
      <curationEventList />
    </net.sf.taverna.t2.annotation.AnnotationAssertionImpl>
  </annotationAssertions>
</net.sf.taverna.t2.annotation.AnnotationChainImpl></annotation_chain_2_2><annotation_chain_2_2 encoding="xstream"><net.sf.taverna.t2.annotation.AnnotationChainImpl xmlns="">
  <annotationAssertions>
    <net.sf.taverna.t2.annotation.AnnotationAssertionImpl>
      <annotationBean class="net.sf.taverna.t2.annotation.annotationbeans.IdentificationAssertion">
        <identification>0549b766-a388-4636-a1dc-1efde7504dcd</identification>
      </annotationBean>
      <date>2012-03-28 14:16:02.665 UTC</date>
      <creators />
      <curationEventList />
    </net.sf.taverna.t2.annotation.AnnotationAssertionImpl>
  </annotationAssertions>
</net.sf.taverna.t2.annotation.AnnotationChainImpl></annotation_chain_2_2><annotation_chain_2_2 encoding="xstream"><net.sf.taverna.t2.annotation.AnnotationChainImpl xmlns="">
  <annotationAssertions>
    <net.sf.taverna.t2.annotation.AnnotationAssertionImpl>
      <annotationBean class="net.sf.taverna.t2.annotation.annotationbeans.IdentificationAssertion">
        <identification>efbc5233-ca03-4ad4-89d8-7b806d30ffbf</identification>
      </annotationBean>
      <date>2012-03-28 14:29:43.402 UTC</date>
      <creators />
      <curationEventList />
    </net.sf.taverna.t2.annotation.AnnotationAssertionImpl>
  </annotationAssertions>
</net.sf.taverna.t2.annotation.AnnotationChainImpl></annotation_chain_2_2><annotation_chain_2_2 encoding="xstream"><net.sf.taverna.t2.annotation.AnnotationChainImpl xmlns="">
  <annotationAssertions>
    <net.sf.taverna.t2.annotation.AnnotationAssertionImpl>
      <annotationBean class="net.sf.taverna.t2.annotation.annotationbeans.IdentificationAssertion">
        <identification>2ef732a0-b434-43e6-876f-677d2d50dd37</identification>
      </annotationBean>
      <date>2013-06-24 11:56:04.239 UTC</date>
      <creators />
      <curationEventList />
    </net.sf.taverna.t2.annotation.AnnotationAssertionImpl>
  </annotationAssertions>
</net.sf.taverna.t2.annotation.AnnotationChainImpl></annotation_chain_2_2><annotation_chain_2_2 encoding="xstream"><net.sf.taverna.t2.annotation.AnnotationChainImpl xmlns="">
  <annotationAssertions>
    <net.sf.taverna.t2.annotation.AnnotationAssertionImpl>
      <annotationBean class="net.sf.taverna.t2.annotation.annotationbeans.IdentificationAssertion">
        <identification>03ddab9a-0730-47bf-8c80-9093cace6ee5</identification>
      </annotationBean>
      <date>2012-03-28 13:51:38.695 UTC</date>
      <creators />
      <curationEventList />
    </net.sf.taverna.t2.annotation.AnnotationAssertionImpl>
  </annotationAssertions>
</net.sf.taverna.t2.annotation.AnnotationChainImpl></annotation_chain_2_2><annotation_chain_2_2 encoding="xstream"><net.sf.taverna.t2.annotation.AnnotationChainImpl xmlns="">
  <annotationAssertions>
    <net.sf.taverna.t2.annotation.AnnotationAssertionImpl>
      <annotationBean class="net.sf.taverna.t2.annotation.annotationbeans.IdentificationAssertion">
        <identification>fcd9f71b-1a1b-4d3d-a725-401a8edecd23</identification>
      </annotationBean>
      <date>2013-06-24 08:51:42.497 UTC</date>
      <creators />
      <curationEventList />
    </net.sf.taverna.t2.annotation.AnnotationAssertionImpl>
  </annotationAssertions>
</net.sf.taverna.t2.annotation.AnnotationChainImpl></annotation_chain_2_2><annotation_chain_2_2 encoding="xstream"><net.sf.taverna.t2.annotation.AnnotationChainImpl xmlns="">
  <annotationAssertions>
    <net.sf.taverna.t2.annotation.AnnotationAssertionImpl>
      <annotationBean class="net.sf.taverna.t2.annotation.annotationbeans.IdentificationAssertion">
        <identification>f447cda6-d089-4110-830f-c8f7b2446e53</identification>
      </annotationBean>
      <date>2013-06-24 12:23:48.361 UTC</date>
      <creators />
      <curationEventList />
    </net.sf.taverna.t2.annotation.AnnotationAssertionImpl>
  </annotationAssertions>
</net.sf.taverna.t2.annotation.AnnotationChainImpl></annotation_chain_2_2><annotation_chain_2_2 encoding="xstream"><net.sf.taverna.t2.annotation.AnnotationChainImpl xmlns="">
  <annotationAssertions>
    <net.sf.taverna.t2.annotation.AnnotationAssertionImpl>
      <annotationBean class="net.sf.taverna.t2.annotation.annotationbeans.IdentificationAssertion">
        <identification>d7b5ef92-c1e7-496f-87ec-cb08027e7efd</identification>
      </annotationBean>
      <date>2013-06-27 12:50:56.19 UTC</date>
      <creators />
      <curationEventList />
    </net.sf.taverna.t2.annotation.AnnotationAssertionImpl>
  </annotationAssertions>
</net.sf.taverna.t2.annotation.AnnotationChainImpl></annotation_chain_2_2><annotation_chain_2_2 encoding="xstream"><net.sf.taverna.t2.annotation.AnnotationChainImpl xmlns="">
  <annotationAssertions>
    <net.sf.taverna.t2.annotation.AnnotationAssertionImpl>
      <annotationBean class="net.sf.taverna.t2.annotation.annotationbeans.IdentificationAssertion">
        <identification>4f5d49d2-bcf9-4d2a-bb88-67c4ef634e42</identification>
      </annotationBean>
      <date>2013-06-27 10:52:20.854 UTC</date>
      <creators />
      <curationEventList />
    </net.sf.taverna.t2.annotation.AnnotationAssertionImpl>
  </annotationAssertions>
</net.sf.taverna.t2.annotation.AnnotationChainImpl></annotation_chain_2_2><annotation_chain_2_2 encoding="xstream"><net.sf.taverna.t2.annotation.AnnotationChainImpl xmlns="">
  <annotationAssertions>
    <net.sf.taverna.t2.annotation.AnnotationAssertionImpl>
      <annotationBean class="net.sf.taverna.t2.annotation.annotationbeans.IdentificationAssertion">
        <identification>a68bdf96-0f39-4210-a276-3782ba0050cb</identification>
      </annotationBean>
      <date>2012-03-28 14:08:26.600 UTC</date>
      <creators />
      <curationEventList />
    </net.sf.taverna.t2.annotation.AnnotationAssertionImpl>
  </annotationAssertions>
</net.sf.taverna.t2.annotation.AnnotationChainImpl></annotation_chain_2_2><annotation_chain_2_2 encoding="xstream"><net.sf.taverna.t2.annotation.AnnotationChainImpl xmlns="">
  <annotationAssertions>
    <net.sf.taverna.t2.annotation.AnnotationAssertionImpl>
      <annotationBean class="net.sf.taverna.t2.annotation.annotationbeans.IdentificationAssertion">
        <identification>a1a6195d-9426-47b9-8896-6df086055ff1</identification>
      </annotationBean>
      <date>2012-03-28 15:30:21.415 UTC</date>
      <creators />
      <curationEventList />
    </net.sf.taverna.t2.annotation.AnnotationAssertionImpl>
  </annotationAssertions>
</net.sf.taverna.t2.annotation.AnnotationChainImpl></annotation_chain_2_2><annotation_chain_2_2 encoding="xstream"><net.sf.taverna.t2.annotation.AnnotationChainImpl xmlns="">
  <annotationAssertions>
    <net.sf.taverna.t2.annotation.AnnotationAssertionImpl>
      <annotationBean class="net.sf.taverna.t2.annotation.annotationbeans.IdentificationAssertion">
        <identification>0032a9b9-e5df-4a6e-80af-67944d85a564</identification>
      </annotationBean>
      <date>2012-03-28 15:32:35.492 UTC</date>
      <creators />
      <curationEventList />
    </net.sf.taverna.t2.annotation.AnnotationAssertionImpl>
  </annotationAssertions>
</net.sf.taverna.t2.annotation.AnnotationChainImpl></annotation_chain_2_2><annotation_chain_2_2 encoding="xstream"><net.sf.taverna.t2.annotation.AnnotationChainImpl xmlns="">
  <annotationAssertions>
    <net.sf.taverna.t2.annotation.AnnotationAssertionImpl>
      <annotationBean class="net.sf.taverna.t2.annotation.annotationbeans.IdentificationAssertion">
        <identification>f6f06e31-ad51-4470-9e2a-635619ef63a5</identification>
      </annotationBean>
      <date>2013-06-27 10:52:22.563 UTC</date>
      <creators />
      <curationEventList />
    </net.sf.taverna.t2.annotation.AnnotationAssertionImpl>
  </annotationAssertions>
</net.sf.taverna.t2.annotation.AnnotationChainImpl></annotation_chain_2_2><annotation_chain_2_2 encoding="xstream"><net.sf.taverna.t2.annotation.AnnotationChainImpl xmlns="">
  <annotationAssertions>
    <net.sf.taverna.t2.annotation.AnnotationAssertionImpl>
      <annotationBean class="net.sf.taverna.t2.annotation.annotationbeans.IdentificationAssertion">
        <identification>0977f3f8-8496-496b-b59b-067f5b99f52a</identification>
      </annotationBean>
      <date>2012-03-28 14:15:14.365 UTC</date>
      <creators />
      <curationEventList />
    </net.sf.taverna.t2.annotation.AnnotationAssertionImpl>
  </annotationAssertions>
</net.sf.taverna.t2.annotation.AnnotationChainImpl></annotation_chain_2_2><annotation_chain_2_2 encoding="xstream"><net.sf.taverna.t2.annotation.AnnotationChainImpl xmlns="">
  <annotationAssertions>
    <net.sf.taverna.t2.annotation.AnnotationAssertionImpl>
      <annotationBean class="net.sf.taverna.t2.annotation.annotationbeans.IdentificationAssertion">
        <identification>9cc9351e-e446-49ff-bc2d-74c96be91419</identification>
      </annotationBean>
      <date>2013-06-24 11:55:51.69 UTC</date>
      <creators />
      <curationEventList />
    </net.sf.taverna.t2.annotation.AnnotationAssertionImpl>
  </annotationAssertions>
</net.sf.taverna.t2.annotation.AnnotationChainImpl></annotation_chain_2_2><annotation_chain_2_2 encoding="xstream"><net.sf.taverna.t2.annotation.AnnotationChainImpl xmlns="">
  <annotationAssertions>
    <net.sf.taverna.t2.annotation.AnnotationAssertionImpl>
      <annotationBean class="net.sf.taverna.t2.annotation.annotationbeans.IdentificationAssertion">
        <identification>a78c657e-fbe2-42f2-a45a-cd9bfb62a959</identification>
      </annotationBean>
      <date>2012-03-28 14:14:48.377 UTC</date>
      <creators />
      <curationEventList />
    </net.sf.taverna.t2.annotation.AnnotationAssertionImpl>
  </annotationAssertions>
</net.sf.taverna.t2.annotation.AnnotationChainImpl></annotation_chain_2_2><annotation_chain_2_2 encoding="xstream"><net.sf.taverna.t2.annotation.AnnotationChainImpl xmlns="">
  <annotationAssertions>
    <net.sf.taverna.t2.annotation.AnnotationAssertionImpl>
      <annotationBean class="net.sf.taverna.t2.annotation.annotationbeans.IdentificationAssertion">
        <identification>e653522b-0178-40ae-bc2a-44b61bb48588</identification>
      </annotationBean>
      <date>2012-04-02 10:42:41.624 UTC</date>
      <creators />
      <curationEventList />
    </net.sf.taverna.t2.annotation.AnnotationAssertionImpl>
  </annotationAssertions>
</net.sf.taverna.t2.annotation.AnnotationChainImpl></annotation_chain_2_2><annotation_chain_2_2 encoding="xstream"><net.sf.taverna.t2.annotation.AnnotationChainImpl xmlns="">
  <annotationAssertions>
    <net.sf.taverna.t2.annotation.AnnotationAssertionImpl>
      <annotationBean class="net.sf.taverna.t2.annotation.annotationbeans.IdentificationAssertion">
        <identification>8de6ef29-fc39-4fc7-b9cd-01c46a7b2bce</identification>
      </annotationBean>
      <date>2012-04-02 10:37:26.37 UTC</date>
      <creators />
      <curationEventList />
    </net.sf.taverna.t2.annotation.AnnotationAssertionImpl>
  </annotationAssertions>
</net.sf.taverna.t2.annotation.AnnotationChainImpl></annotation_chain_2_2><annotation_chain_2_2 encoding="xstream"><net.sf.taverna.t2.annotation.AnnotationChainImpl xmlns="">
  <annotationAssertions>
    <net.sf.taverna.t2.annotation.AnnotationAssertionImpl>
      <annotationBean class="net.sf.taverna.t2.annotation.annotationbeans.IdentificationAssertion">
        <identification>2384b26e-a8bf-4b88-ac0f-491c2d9cc396</identification>
      </annotationBean>
      <date>2012-03-28 15:40:07.256 UTC</date>
      <creators />
      <curationEventList />
    </net.sf.taverna.t2.annotation.AnnotationAssertionImpl>
  </annotationAssertions>
</net.sf.taverna.t2.annotation.AnnotationChainImpl></annotation_chain_2_2><annotation_chain_2_2 encoding="xstream"><net.sf.taverna.t2.annotation.AnnotationChainImpl xmlns="">
  <annotationAssertions>
    <net.sf.taverna.t2.annotation.AnnotationAssertionImpl>
      <annotationBean class="net.sf.taverna.t2.annotation.annotationbeans.IdentificationAssertion">
        <identification>4e665c64-f158-4bd4-9048-30ee61f5483b</identification>
      </annotationBean>
      <date>2012-03-28 15:09:25.101 UTC</date>
      <creators />
      <curationEventList />
    </net.sf.taverna.t2.annotation.AnnotationAssertionImpl>
  </annotationAssertions>
</net.sf.taverna.t2.annotation.AnnotationChainImpl></annotation_chain_2_2><annotation_chain_2_2 encoding="xstream"><net.sf.taverna.t2.annotation.AnnotationChainImpl xmlns="">
  <annotationAssertions>
    <net.sf.taverna.t2.annotation.AnnotationAssertionImpl>
      <annotationBean class="net.sf.taverna.t2.annotation.annotationbeans.IdentificationAssertion">
        <identification>1e50a95a-860b-4d18-9fd6-485a24ac5636</identification>
      </annotationBean>
      <date>2013-06-27 10:39:21.604 UTC</date>
      <creators />
      <curationEventList />
    </net.sf.taverna.t2.annotation.AnnotationAssertionImpl>
  </annotationAssertions>
</net.sf.taverna.t2.annotation.AnnotationChainImpl></annotation_chain_2_2><annotation_chain_2_2 encoding="xstream"><net.sf.taverna.t2.annotation.AnnotationChainImpl xmlns="">
  <annotationAssertions>
    <net.sf.taverna.t2.annotation.AnnotationAssertionImpl>
      <annotationBean class="net.sf.taverna.t2.annotation.annotationbeans.IdentificationAssertion">
        <identification>0388533e-8bea-40c6-94a5-15dc3f33580e</identification>
      </annotationBean>
      <date>2012-03-28 14:16:14.892 UTC</date>
      <creators />
      <curationEventList />
    </net.sf.taverna.t2.annotation.AnnotationAssertionImpl>
  </annotationAssertions>
</net.sf.taverna.t2.annotation.AnnotationChainImpl></annotation_chain_2_2><annotation_chain_2_2 encoding="xstream"><net.sf.taverna.t2.annotation.AnnotationChainImpl xmlns="">
  <annotationAssertions>
    <net.sf.taverna.t2.annotation.AnnotationAssertionImpl>
      <annotationBean class="net.sf.taverna.t2.annotation.annotationbeans.IdentificationAssertion">
        <identification>622d969a-439f-4ce4-97ca-6ad4e6b76bc1</identification>
      </annotationBean>
      <date>2012-03-28 14:15:20.398 UTC</date>
      <creators />
      <curationEventList />
    </net.sf.taverna.t2.annotation.AnnotationAssertionImpl>
  </annotationAssertions>
</net.sf.taverna.t2.annotation.AnnotationChainImpl></annotation_chain_2_2><annotation_chain_2_2 encoding="xstream"><net.sf.taverna.t2.annotation.AnnotationChainImpl xmlns="">
  <annotationAssertions>
    <net.sf.taverna.t2.annotation.AnnotationAssertionImpl>
      <annotationBean class="net.sf.taverna.t2.annotation.annotationbeans.IdentificationAssertion">
        <identification>622a2c51-a6ff-4089-ba4e-d7a87470b8e6</identification>
      </annotationBean>
      <date>2012-03-28 13:49:19.579 UTC</date>
      <creators />
      <curationEventList />
    </net.sf.taverna.t2.annotation.AnnotationAssertionImpl>
  </annotationAssertions>
</net.sf.taverna.t2.annotation.AnnotationChainImpl></annotation_chain_2_2><annotation_chain_2_2 encoding="xstream"><net.sf.taverna.t2.annotation.AnnotationChainImpl xmlns="">
  <annotationAssertions>
    <net.sf.taverna.t2.annotation.AnnotationAssertionImpl>
      <annotationBean class="net.sf.taverna.t2.annotation.annotationbeans.IdentificationAssertion">
        <identification>f3ad246f-c5c3-4249-a70c-0677ee75d7ff</identification>
      </annotationBean>
      <date>2013-06-27 11:07:16.118 UTC</date>
      <creators />
      <curationEventList />
    </net.sf.taverna.t2.annotation.AnnotationAssertionImpl>
  </annotationAssertions>
</net.sf.taverna.t2.annotation.AnnotationChainImpl></annotation_chain_2_2><annotation_chain_2_2 encoding="xstream"><net.sf.taverna.t2.annotation.AnnotationChainImpl xmlns="">
  <annotationAssertions>
    <net.sf.taverna.t2.annotation.AnnotationAssertionImpl>
      <annotationBean class="net.sf.taverna.t2.annotation.annotationbeans.IdentificationAssertion">
        <identification>13b3433e-c04a-40e3-94a8-e820aeb0ce23</identification>
      </annotationBean>
      <date>2012-03-28 15:30:21.970 UTC</date>
      <creators />
      <curationEventList />
    </net.sf.taverna.t2.annotation.AnnotationAssertionImpl>
  </annotationAssertions>
</net.sf.taverna.t2.annotation.AnnotationChainImpl></annotation_chain_2_2><annotation_chain_2_2 encoding="xstream"><net.sf.taverna.t2.annotation.AnnotationChainImpl xmlns="">
  <annotationAssertions>
    <net.sf.taverna.t2.annotation.AnnotationAssertionImpl>
      <annotationBean class="net.sf.taverna.t2.annotation.annotationbeans.IdentificationAssertion">
        <identification>95b8b8dc-0737-44e6-a80f-1eb7b58457d2</identification>
      </annotationBean>
      <date>2013-06-24 12:00:42.652 UTC</date>
      <creators />
      <curationEventList />
    </net.sf.taverna.t2.annotation.AnnotationAssertionImpl>
  </annotationAssertions>
</net.sf.taverna.t2.annotation.AnnotationChainImpl></annotation_chain_2_2><annotation_chain_2_2 encoding="xstream"><net.sf.taverna.t2.annotation.AnnotationChainImpl xmlns="">
  <annotationAssertions>
    <net.sf.taverna.t2.annotation.AnnotationAssertionImpl>
      <annotationBean class="net.sf.taverna.t2.annotation.annotationbeans.IdentificationAssertion">
        <identification>3dd29afb-0b04-4113-8600-8829f97d5ff0</identification>
      </annotationBean>
      <date>2013-06-24 11:55:58.124 UTC</date>
      <creators />
      <curationEventList />
    </net.sf.taverna.t2.annotation.AnnotationAssertionImpl>
  </annotationAssertions>
</net.sf.taverna.t2.annotation.AnnotationChainImpl></annotation_chain_2_2><annotation_chain_2_2 encoding="xstream"><net.sf.taverna.t2.annotation.AnnotationChainImpl xmlns="">
  <annotationAssertions>
    <net.sf.taverna.t2.annotation.AnnotationAssertionImpl>
      <annotationBean class="net.sf.taverna.t2.annotation.annotationbeans.IdentificationAssertion">
        <identification>b600be4a-6841-409f-b8c7-9c98db89f9ba</identification>
      </annotationBean>
      <date>2012-03-28 14:15:17.862 UTC</date>
      <creators />
      <curationEventList />
    </net.sf.taverna.t2.annotation.AnnotationAssertionImpl>
  </annotationAssertions>
</net.sf.taverna.t2.annotation.AnnotationChainImpl></annotation_chain_2_2><annotation_chain_2_2 encoding="xstream"><net.sf.taverna.t2.annotation.AnnotationChainImpl xmlns="">
  <annotationAssertions>
    <net.sf.taverna.t2.annotation.AnnotationAssertionImpl>
      <annotationBean class="net.sf.taverna.t2.annotation.annotationbeans.IdentificationAssertion">
        <identification>afdbe968-7e4d-4f9f-9bb0-12daeceface5</identification>
      </annotationBean>
      <date>2013-06-27 10:41:54.326 UTC</date>
      <creators />
      <curationEventList />
    </net.sf.taverna.t2.annotation.AnnotationAssertionImpl>
  </annotationAssertions>
</net.sf.taverna.t2.annotation.AnnotationChainImpl></annotation_chain_2_2><annotation_chain_2_2 encoding="xstream"><net.sf.taverna.t2.annotation.AnnotationChainImpl xmlns="">
  <annotationAssertions>
    <net.sf.taverna.t2.annotation.AnnotationAssertionImpl>
      <annotationBean class="net.sf.taverna.t2.annotation.annotationbeans.IdentificationAssertion">
        <identification>11719e2a-60c7-44c4-b878-f6b6787db93a</identification>
      </annotationBean>
      <date>2012-03-28 15:13:06.977 UTC</date>
      <creators />
      <curationEventList />
    </net.sf.taverna.t2.annotation.AnnotationAssertionImpl>
  </annotationAssertions>
</net.sf.taverna.t2.annotation.AnnotationChainImpl></annotation_chain_2_2></annotations></dataflow></workflow>
