# Supplementary material for: BIFI: a Taverna plugin for a simplified and user-friendly workflow platform
Source: BMC Res Notes. 2014 Oct 20;7:740. doi: 10.1186/1756-0500-7-740 (PMC4228112; doi:10.1186/1756-0500-7-740)
Supplement: Supplementary file 4 — Additional file 4: Example workflow 2_1. t2flow format to be opened with Taverna 2.4.1. Taverna with BIFI plugin generates automatically a user interface by using processor input ports data types. For this workflow there is no GDF instance in the repository which BIFI can utilize. (ZIP 7 KB) [file 13104_2014_3292_MOESM4_ESM.zip]

Archive with 1 entries (1 files):
- 5903120431417850_add2.t2flow
