# Supplementary material for: BIFI: a Taverna plugin for a simplified and user-friendly workflow platform
Source: BMC Res Notes. 2014 Oct 20;7:740. doi: 10.1186/1756-0500-7-740 (PMC4228112; doi:10.1186/1756-0500-7-740)
Supplement: Supplementary file 5 — Additional file 5: Input Data for Example workflow 2_X. The data is taken from official HumMeth27QCReport page (http://biocore.crg.cat/wiki/HumMeth27QCReport). (ZIP 2 MB) [file 13104_2014_3292_MOESM5_ESM.zip]

Archive with 6 entries (5 files):
- extdata/
- extdata/DEMO_AvgBeta.txt
- extdata/DEMO_ControlProbeProfile.txt
- extdata/DEMO_SampleTable.txt
- extdata/InternalCtrls27.txt
- extdata/InternalCtrls450.txt
