# Supplementary material for: BIFI: a Taverna plugin for a simplified and user-friendly workflow platform
Source: BMC Res Notes. 2014 Oct 20;7:740. doi: 10.1186/1756-0500-7-740 (PMC4228112; doi:10.1186/1756-0500-7-740)
Supplement: Supplementary file 5 — Additional file 5: Input Data for Example workflow 2_X. The data is taken from official HumMeth27QCReport page (http://biocore.crg.cat/wiki/HumMeth27QCReport). (ZIP 2 MB) [file 13104_2014_3292_MOESM5_ESM.zip › extdata/DEMO_AvgBeta.txt]

Index	TargetID	Hela_1.AVG_Beta	Hela_1.Intensity	Hela_1.Signal_A	Hela_1.Signal_B	Hela_1.BEAD_STDERR_A	Hela_1.BEAD_STDERR_B	Hela_1.Avg_NBEADS_A	Hela_1.Avg_NBEADS_B	Hela_1.Detection Pval	Hela_2.AVG_Beta	Hela_2.Intensity	Hela_2.Signal_A	Hela_2.Signal_B	Hela_2.BEAD_STDERR_A	Hela_2.BEAD_STDERR_B	Hela_2.Avg_NBEADS_A	Hela_2.Avg_NBEADS_B	Hela_2.Detection Pval	Raji_1.AVG_Beta	Raji_1.Intensity	Raji_1.Signal_A	Raji_1.Signal_B	Raji_1.BEAD_STDERR_A	Raji_1.BEAD_STDERR_B	Raji_1.Avg_NBEADS_A	Raji_1.Avg_NBEADS_B	Raji_1.Detection Pval	Raji_2.AVG_Beta	Raji_2.Intensity	Raji_2.Signal_A	Raji_2.Signal_B	Raji_2.BEAD_STDERR_A	Raji_2.BEAD_STDERR_B	Raji_2.Avg_NBEADS_A	Raji_2.Avg_NBEADS_B	Raji_2.Detection Pval	Jurkat_1.AVG_Beta	Jurkat_1.Intensity	Jurkat_1.Signal_A	Jurkat_1.Signal_B	Jurkat_1.BEAD_STDERR_A	Jurkat_1.BEAD_STDERR_B	Jurkat_1.Avg_NBEADS_A	Jurkat_1.Avg_NBEADS_B	Jurkat_1.Detection Pval	Jurkat_2.AVG_Beta	Jurkat_2.Intensity	Jurkat_2.Signal_A	Jurkat_2.Signal_B	Jurkat_2.BEAD_STDERR_A	Jurkat_2.BEAD_STDERR_B	Jurkat_2.Avg_NBEADS_A	Jurkat_2.Avg_NBEADS_B	Jurkat_2.Detection Pval	A431_1.AVG_Beta	A431_1.Intensity	A431_1.Signal_A	A431_1.Signal_B	A431_1.BEAD_STDERR_A	A431_1.BEAD_STDERR_B	A431_1.Avg_NBEADS_A	A431_1.Avg_NBEADS_B	A431_1.Detection Pval	A431_2.AVG_Beta	A431_2.Intensity	A431_2.Signal_A	A431_2.Signal_B	A431_2.BEAD_STDERR_A	A431_2.BEAD_STDERR_B	A431_2.Avg_NBEADS_A	A431_2.Avg_NBEADS_B	A431_2.Detection Pval	K562_1.AVG_Beta	K562_1.Intensity	K562_1.Signal_A	K562_1.Signal_B	K562_1.BEAD_STDERR_A	K562_1.BEAD_STDERR_B	K562_1.Avg_NBEADS_A	K562_1.Avg_NBEADS_B	K562_1.Detection Pval	K562_2.AVG_Beta	K562_2.Intensity	K562_2.Signal_A	K562_2.Signal_B	K562_2.BEAD_STDERR_A	K562_2.BEAD_STDERR_B	K562_2.Avg_NBEADS_A	K562_2.Avg_NBEADS_B	K562_2.Detection Pval	SYMBOL
3	cg00003994	0.02954006	12967	12581	386	511.197	38.65517	28	18	3.68E-38	0.03680761	11039	10629	410	441.673	49.02357	21	29	3.68E-38	0.7862816	5440	1084	4356	98.28784	260.7255	18	20	3.68E-38	0.8165055	4347	716	3631	72.03308	155.4653	17	17	3.68E-38	0.3525608	5777	3705	2072	200.5826	124.3842	18	21	3.68E-38	0.3449685	5773	3747	2026	245.5	109.0426	16	14	3.68E-38	0.3767929	10776	6678	4098	339.097	189.0386	27	19	3.68E-38	0.3989754	11026	6587	4439	272	213.0049	25	13	3.68E-38	0.06702379	7927	7389	538	303.2876	67.35016	19	23	3.68E-38	0.04355231	8120	7762	358	203.7212	49.07477	19	12	3.68E-38	MEOX2
4	cg00005847	0.8230616	10966	1858	9108	69.19808	533.973	24	20	3.68E-38	0.8285057	12501	2061	10440	156.3478	333.8449	14	20	3.68E-38	0.5171176	11876	5683	6193	307.4594	263.3693	20	19	3.68E-38	0.5555303	13082	5759	7323	235.4666	326.4411	18	13	3.68E-38	0.871763	13570	1653	11917	48.25	564.3835	16	20	3.68E-38	0.8761582	14362	1691	12671	104.75	756.3289	16	12	3.68E-38	0.8910833	13571	1389	12182	89.75	680.2367	16	8	3.68E-38	0.8934	14309	1436	12873	74.90828	675.9647	20	15	3.68E-38	0.06269264	16122	15105	1017	687.8419	66.9894	15	19	3.68E-38	0.05725167	16179	15247	932	762.9682	55.15433	18	18	3.68E-38	HOXD3
6	cg00007981	0.02766778	19345	18807	538	1055.73	58.04218	24	19	3.68E-38	0.03485782	19207	18534	673	993.9322	79.90307	20	18	3.68E-38	0.8701367	16864	2103	14761	220.6627	769.1745	22	15	3.68E-38	0.8926186	17417	1781	15636	166.8772	683.2402	18	21	3.68E-38	0.0644253	17657	16513	1144	1075.994	109.1192	14	12	3.68E-38	0.07167832	15916	14768	1148	999.2468	172.2187	17	15	3.68E-38	0.07955464	11037	10151	886	461.3008	107.9271	20	15	3.68E-38	0.08665886	11001	10039	962	632.2903	125.261	17	19	3.68E-38	0.04569481	14278	13621	657	932.8726	69.74239	15	19	3.68E-38	0.03100775	13961	13525	436	1057.841	44	15	9	3.68E-38	PANX1
7	cg00008493	0.962965	18450	587	17863	36.4771	746.25	19	16	3.68E-38	0.9715817	23969	584	23385	81.40807	1164.993	11	15	3.68E-38	0.9469576	15529	729	14800	63.50141	649.4164	21	21	3.68E-38	0.9607222	17900	607	17293	52.59051	825.9256	21	23	3.68E-38	0.9680267	25046	704	24342	50.61437	793.4452	27	15	3.68E-38	0.9713118	25102	623	24479	35.69314	1126.659	26	21	3.68E-38	0.9686321	26934	748	26186	63.8	1074.107	25	15	3.68E-38	0.9704572	27961	729	27232	73.77481	763.3262	18	21	3.68E-38	0.9653878	22811	693	22118	77.65361	736.7844	12	20	3.68E-38	0.9627398	23464	778	22686	53.26871	1024	18	16	3.68E-38	COX8C
8	cg00008713	0.03384412	30245	29218	1027	1039.59	90.22325	21	17	3.68E-38	0.02925888	32027	31087	940	1069.053	78.30754	23	14	3.68E-38	0.03143412	32317	31298	1019	1613.589	49.57419	17	15	3.68E-38	0.03449932	37379	36086	1293	804.7332	86.5	17	16	3.68E-38	0.03983713	32809	31498	1311	1305.146	57.6	19	25	3.68E-38	0.03124919	38429	37225	1204	2521.333	85.07388	9	23	3.68E-38	0.03848998	28297	27204	1093	1128.033	58.95984	17	19	3.68E-38	0.03299656	27812	26891	921	967.4462	61.4	19	25	3.68E-38	0.03594114	31702	30559	1143	897.0155	61.51829	19	18	3.68E-38	0.04052556	29659	28453	1206	1390.03	65.29318	19	20	3.68E-38	IMPA2
10	cg00010193	0.5539882	55690	24783	30907	1014.98	1716.425	15	17	3.68E-38	0.5684924	55804	24023	31781	973.0529	1108.014	17	13	3.68E-38	0.587053	51495	21206	30289	783.184	1240.387	21	15	3.68E-38	0.5920489	52899	21521	31378	1218.31	1174.353	21	23	3.68E-38	0.5408743	55534	25443	30091	1250.044	1192.271	23	20	3.68E-38	0.5351005	54942	25489	29453	1082.301	1511.095	28	14	3.68E-38	0.5018704	48018	23869	24149	1064.511	1509.355	22	10	3.68E-38	0.4850408	49836	25615	24221	977.8389	1405	27	25	3.68E-38	0.1680393	36933	30710	6223	1373.188	364.3122	14	19	3.68E-38	0.1734276	36532	30179	6353	1017.669	336.0555	28	21	3.68E-38	FLJ35816
11	cg00011459	0.9382289	10018	525	9493	56.12486	454.7543	14	17	3.68E-38	0.9456155	10289	465	9824	68.12733	368.708	12	15	3.68E-38	0.9106683	8430	662	7768	84.15986	588.8517	17	11	3.68E-38	0.9095047	7370	576	6794	60.5	323.4059	16	23	3.68E-38	0.07405411	9177	8490	687	338.3882	77.24913	19	21	3.68E-38	0.05369316	10609	10034	575	553.7653	57	14	16	3.68E-38	0.9363019	11533	641	10892	60.4	421.929	25	30	3.68E-38	0.9418401	11867	596	11271	79.79422	494.2676	17	18	3.68E-38	0.8897093	8568	856	7712	83.92003	396.2155	14	18	3.68E-38	0.882318	8304	889	7415	80.49844	361.2202	20	15	3.68E-38	PMM2
13	cg00012386	0.02057872	33284	32597	687	2174.17	58.45416	14	18	3.68E-38	0.0231809	31564	30830	734	1174.75	65.68359	16	21	3.68E-38	0.03826153	26245	25237	1008	991.9937	118.5396	19	22	3.68E-38	0.0234262	30336	29623	713	1073.079	80.75	11	16	3.68E-38	0.02715504	31570	30710	860	1117.847	97	17	16	3.68E-38	0.01975403	28603	28036	567	927.6806	56.5108	23	17	3.68E-38	0.01845222	25317	24848	469	1085.409	42.44373	18	17	3.68E-38	0.02488479	24855	24234	621	1087.486	49.07477	14	27	3.68E-38	0.02101545	33304	32602	702	1465.25	57.83655	16	15	3.68E-38	0.02169656	32071	31373	698	1357.315	71.55418	21	20	3.68E-38	C1orf142
14	cg00012792	0.04001189	36889	35409	1480	1097.253	136.5769	32	23	3.68E-38	0.02607824	39780	38740	1040	1372.859	91.13609	23	14	3.68E-38	0.03020153	35428	34355	1073	1342.988	81.8	14	25	3.68E-38	0.033397	38646	37352	1294	1503.532	138.189	20	20	3.68E-38	0.03487731	36170	34905	1265	1679.063	116.7227	20	20	3.68E-38	0.03436222	38518	37191	1327	1497.411	83.14828	21	22	3.68E-38	0.0267462	31082	30248	834	1068.395	97.08192	21	10	3.68E-38	0.02763752	30004	29172	832	1120.583	68.73863	22	21	3.68E-38	0.0284413	39420	38296	1124	1245.344	71.01408	27	27	3.68E-38	0.0262012	39860	38813	1047	1121.843	58.79822	19	13	3.68E-38	TXNDC5
17	cg00014837	0.8849579	8097	843	7254	77.45966	507.9264	15	19	3.68E-38	0.8847871	8189	855	7334	65.32432	286.0814	15	19	3.68E-38	0.9083793	8970	731	8239	58.35295	584.8205	15	15	3.68E-38	0.8907496	8678	859	7819	73.77481	426.616	18	21	3.68E-38	0.8425584	7217	1052	6165	96	484.1082	16	12	3.68E-38	0.8745041	7462	849	6613	91.99571	197.892	19	20	3.68E-38	0.843435	6945	1003	5942	74.10308	257.4044	15	19	3.68E-38	0.8556108	7546	1004	6542	94.13846	297.1945	20	14	3.68E-38	0.6730587	5167	1622	3545	130.81	235.017	20	17	3.68E-38	0.6692538	5569	1775	3794	85.31052	312.8947	26	8	3.68E-38	ACRBP
18	cg00015770	0.6282561	49461	18324	31137	936.2094	1241.369	18	19	3.68E-38	0.6625175	56377	18960	37417	794.6626	834.6832	26	23	3.68E-38	0.8775809	35401	4246	31155	229.1288	1063.263	21	15	3.68E-38	0.8935633	40262	4196	36066	280.3571	1086.36	14	23	3.68E-38	0.4529739	47565	25974	21591	1406.897	869.3557	10	15	3.68E-38	0.4354773	48844	27530	21314	1126.202	1031.47	19	11	3.68E-38	0.6005457	50479	20104	30375	1168	678.5087	16	24	3.68E-38	0.5894603	49218	20147	29071	834.2662	1440.612	23	18	3.68E-38	0.09175497	30852	28012	2840	940.043	100.7125	20	23	3.68E-38	0.08239907	32546	29856	2690	1187.704	114.7194	18	17	3.68E-38	GPR103
19	cg00016968	0.5010449	45840	22822	23018	1314.511	859.705	18	23	3.68E-38	0.4829403	50370	25996	24374	1439.717	938.5628	15	24	3.68E-38	0.866208	33183	4353	28830	231.7474	1363.205	21	22	3.68E-38	0.8723031	39251	4925	34326	199.1329	975.6389	19	23	3.68E-38	0.8794376	43139	5113	38026	195.7551	1519.855	24	20	3.68E-38	0.8934947	48076	5031	43045	182.0331	1377.25	23	16	3.68E-38	0.5982894	48420	19391	29029	797.2146	765.6374	17	26	3.68E-38	0.5710881	51505	22034	29471	1219.99	1042.091	15	15	3.68E-38	0.5477104	54867	24761	30106	1455.913	1408	10	16	3.68E-38	0.5621747	56957	24881	32076	1741.741	1815.811	14	13	3.68E-38	RHOC
21	cg00020533	0.5285505	7413	3442	3971	194.0126	179	22	16	3.68E-38	0.5132015	6831	3274	3557	130.1322	215.5806	15	11	3.68E-38	0.8468432	9831	1421	8410	151.0997	403.2792	17	12	3.68E-38	0.8664204	9647	1202	8445	97.71617	452.4733	20	14	3.68E-38	0.8816701	11875	1317	10558	98.95454	459.8551	17	18	3.68E-38	0.8749233	9678	1123	8555	84.19557	213.586	19	19	3.68E-38	0.7140929	7308	2018	5290	102.8591	243.0488	20	22	3.68E-38	0.726949	7763	2047	5716	136.943	315.2856	18	20	3.68E-38	0.3326812	10634	7063	3571	392.6535	170.1648	20	20	3.68E-38	0.3422343	11322	7413	3909	302	261.5	25	16	3.68E-38	TULP1
22	cg00021527	0.02217833	30786	30101	685	1013.1	67.86576	19	21	3.68E-38	0.01370876	35060	34578	482	1527.822	48.5	18	16	3.68E-38	0.01692263	27378	26913	465	1299.257	75.67934	15	11	3.68E-38	0.01361417	27959	27577	382	1039.808	53.98677	12	14	3.68E-38	0.01206621	29321	28966	355	1096.278	32.25724	22	17	3.68E-38	0.01320912	29955	29558	397	1155.177	45.45614	18	23	3.68E-38	0.01364752	30455	30038	417	1603.415	44.86909	15	17	3.68E-38	0.01675547	31054	30532	522	794.475	79.64385	20	14	3.68E-38	0.02887406	27468	26672	796	1328.507	54.11804	13	21	3.68E-38	0.02719731	28469	27692	777	973.9218	70.79793	18	26	3.68E-38	TAF15
23	cg00022606	0.04299894	25389	24293	1096	1528.199	65.38348	13	19	3.68E-38	0.04183831	27817	26649	1168	1276.592	74.40705	24	22	3.68E-38	0.5894265	36047	14741	21306	909.0957	806.3808	21	10	3.68E-38	0.5416587	41644	19033	22611	1187.799	866.0988	20	24	3.68E-38	0.3655917	36583	23172	13411	1432.173	470.9144	17	24	3.68E-38	0.371157	37566	23586	13980	1256.293	818.9048	18	11	3.68E-38	0.06029966	29867	28060	1807	1119.621	97.57134	24	24	3.68E-38	0.06679696	31623	29504	2119	1380.01	102.191	21	27	3.68E-38	0.03466077	25664	24771	893	1711.844	57.99059	12	22	3.68E-38	0.03353375	27842	26905	937	1169.24	63.54816	20	19	3.68E-38	TBC1D20
26	cg00024812	0.02788662	19551	19003	548	903.5446	53.45225	22	14	3.68E-38	0.0269609	20337	19786	551	839.7025	51.8	21	25	3.68E-38	0.04005142	19350	18571	779	1041.8	73.13612	25	28	3.68E-38	0.02934983	23171	22488	683	769.4182	56.29889	23	23	3.68E-38	0.03530214	21910	21133	777	751.75	55.33721	16	29	3.68E-38	0.02860095	21193	20584	609	728.8632	43.84062	33	32	3.68E-38	0.02754341	18271	17765	506	831.9617	38.78368	27	23	3.68E-38	0.02826053	18831	18296	535	966.1436	33.06811	18	24	3.68E-38	0.0242941	23239	22672	567	1171.527	55.51276	13	15	3.68E-38	0.0268266	19992	19453	539	818.5353	38.78368	21	23	3.68E-38	CPSF3
30	cg00027674	0.3843473	7362	4494	2868	170.5648	211	23	16	3.68E-38	0.3409521	7294	4773	2521	178.5576	182.4427	30	12	3.68E-38	0.566337	4754	2005	2749	119.8188	182.713	22	22	3.68E-38	0.5926735	4022	1579	2443	111.9549	213.2723	19	15	3.68E-38	0.278894	4927	3525	1402	178.4045	68.3022	24	21	3.68E-38	0.3425963	4938	3212	1726	255.75	113.9013	16	24	3.68E-38	0.03047389	7349	7122	227	370.277	28.44755	19	19	3.68E-38	0.04838264	7134	6784	350	382.8325	35.5176	23	24	3.68E-38	0.04895626	7948	7554	394	294.6309	40.98852	23	17	3.68E-38	0.05175019	7842	7431	411	303.6419	51.15971	15	19	3.68E-38	RAB38
32	cg00029931	0.01598129	20424	20096	328	692.9243	65.76093	17	18	3.68E-38	0.01257014	22891	22602	289	1014.769	35.10128	17	10	3.68E-38	0.03603604	14552	14024	528	830.3791	88.86	18	10	3.68E-38	0.02395718	15219	14852	367	650	43.65641	25	17	3.68E-38	0.02313469	16412	16030	382	960.4867	74.32983	18	13	3.68E-38	0.01980071	15455	15147	308	736.1251	45.66466	15	23	3.68E-38	0.06025184	22057	20722	1335	829.8826	105.0179	21	17	3.68E-38	0.0630673	21163	19822	1341	781.7205	76.15804	23	21	3.68E-38	0.01978751	17689	17337	352	534.5386	64.5	19	16	3.68E-38	0.01548811	19076	18779	297	859.5446	49.96234	20	17	3.68E-38	RPL36A
33	cg00030047	0.9169555	29908	2392	27516	135.7687	1149.627	14	24	3.68E-38	0.9273153	33621	2351	31270	156.4355	1364.735	17	21	3.68E-38	0.9084817	31085	2754	28331	153.1678	1409.023	11	12	3.68E-38	0.9147713	34853	2879	31974	142.2049	1061.037	22	24	3.68E-38	0.8099962	36694	6891	29803	274.6263	1317.321	27	27	3.68E-38	0.8367518	41683	6721	34962	292.5393	935	15	16	3.68E-38	0.9408684	38475	2181	36294	123.9212	884.3649	11	20	3.68E-38	0.929779	33024	2226	30798	165.4347	1174.805	14	15	3.68E-38	0.6620509	41930	14104	27826	770.9819	1327.675	15	13	3.68E-38	0.703976	43285	12743	30542	533.1063	1166.248	21	12	3.68E-38	C1orf188
37	cg00033516	0.0389728	20889	20071	818	1082.48	70	20	16	3.68E-38	0.03070755	24096	23353	743	1502.543	45.22577	14	27	3.68E-38	0.0934511	25828	23405	2423	1294.655	121	17	16	3.68E-38	0.1044635	27479	24598	2881	1030.827	148.6708	14	23	3.68E-38	0.7014486	25373	7505	17868	334.963	1250.572	20	13	3.68E-38	0.6991534	21160	6296	14864	322.3298	614.4445	17	22	3.68E-38	0.04551804	17080	16298	782	648.4169	102.5	18	16	3.68E-38	0.04814288	15354	14610	744	750.8878	64.59982	21	22	3.68E-38	0.03406613	22826	22045	781	1606.547	86.23843	8	15	3.68E-38	0.03770871	24934	23990	944	1275.503	124.419	15	12	3.68E-38	KLF3
40	cg00035347	0.27766	4618	3308	1310	214.6625	107.9411	20	11	3.68E-38	0.2640786	4073	2971	1102	122.508	64.59982	19	22	3.68E-38	0.294223	4366	3052	1314	225.5664	133.52	22	19	3.68E-38	0.2605669	3922	2874	1048	235.7476	68.5	13	16	3.68E-38	0.153169	4444	3748	696	231.7492	88.47468	22	13	3.68E-38	0.1585731	4245	3556	689	226.0665	49.4776	20	30	3.68E-38	0.08060411	5793	5318	475	571.3333	43.20714	9	21	3.68E-38	0.09086097	5568	5053	515	187.9983	89.20061	24	12	3.68E-38	0.1092482	3598	3194	404	154.477	59.17869	14	17	3.68E-38	0.121044	2965	2594	371	196.6093	24.65862	19	21	3.68E-38	NT5C2
42	cg00037763	0.5857661	20316	8357	11959	411.8837	629.8621	20	13	3.68E-38	0.6007228	17885	7081	10804	271.4	388.6524	25	24	3.68E-38	0.6272838	14678	5408	9270	339.1756	524.75	18	16	3.68E-38	0.6679783	15402	5047	10355	360.5552	446.8915	12	18	3.68E-38	0.03282098	22020	21294	726	1080.615	92.37605	21	12	3.68E-38	0.03138761	21246	20576	670	907.25	45.83923	16	17	3.68E-38	0.06252156	14391	13485	906	485.213	67.76718	23	23	3.68E-38	0.06973059	15044	13988	1056	498.9792	94.24259	19	15	3.68E-38	0.03513164	12282	11847	435	477.2971	38.58933	18	22	3.68E-38	0.02856414	11663	11327	336	699.7153	57.68882	17	13	3.68E-38	SETBP1
43	cg00037940	0.8675298	14575	1844	12731	116.75	746.5247	16	17	3.68E-38	0.8852872	16960	1857	15103	101.1723	650.75	19	16	3.68E-38	0.8766243	14214	1666	12548	117.8909	469.614	11	19	3.68E-38	0.9003591	16610	1565	15045	89.25311	626.712	17	17	3.68E-38	0.8263517	17637	2980	14657	132.7142	575.9942	15	31	3.68E-38	0.8353106	18444	2954	15490	128.19	558.6378	24	21	3.68E-38	0.874833	25354	3086	22268	154.5092	953.2523	23	13	3.68E-38	0.8754391	25237	3056	22181	142.8535	635.5513	17	22	3.68E-38	0.8092574	18134	3378	14756	153.7177	683.7723	22	18	3.68E-38	0.8325049	18408	3000	15408	147.5496	693.75	18	16	3.68E-38	PIK3CB
44	cg00040861	0.02465468	19085	18612	473	721.8769	50.05088	23	11	3.68E-38	0.0291342	20563	19961	602	681.75	47.40464	16	20	3.68E-38	0.02717683	24075	23418	657	944.8	59.59926	25	14	3.68E-38	0.0252152	24528	23907	621	1024.5	59.0322	16	20	3.68E-38	0.02273213	27966	27328	638	932.2072	53.98677	14	14	3.68E-38	0.01862985	28510	27977	533	839.3358	43.8618	18	21	3.68E-38	0.01940863	21849	21423	426	1086.25	33.46992	16	17	3.68E-38	0.02150741	21009	20555	454	872.4266	22	24	16	3.68E-38	0.0226412	24192	23642	550	767	42.7089	16	20	3.68E-38	0.02463196	24218	23619	599	1012.75	69.28355	16	19	3.68E-38	LSM7
47	cg00042156	0.03481533	18771	18114	657	870.4985	61.04126	22	28	3.68E-38	0.04046858	18680	17920	760	611.1686	92.16354	28	17	3.68E-38	0.2031296	13576	10798	2778	543.4859	315.9115	19	10	3.68E-38	0.162396	14925	12485	2440	611.1477	103.3063	24	20	3.68E-38	0.5158148	19407	9345	10062	402.3952	537.2916	19	19	3.68E-38	0.5234327	19616	9296	10320	442.5459	418.3237	21	21	3.68E-38	0.3737581	20836	13011	7825	563.5853	427.3478	29	17	3.68E-38	0.3760332	22523	14016	8507	564.6074	439.912	24	14	3.68E-38	0.08099599	20864	19166	1698	990.1398	120.7827	13	17	3.68E-38	0.08076414	21048	19340	1708	979.75	110.7673	16	15	3.68E-38	MGC16291
48	cg00043004	0.3493436	24426	15858	8568	555.1747	537.1655	22	18	3.68E-38	0.3591947	23642	15114	8528	712.2632	443.2225	21	26	3.68E-38	0.8501071	17646	2560	15086	137.3618	639.2	15	25	3.68E-38	0.8484814	17548	2574	14974	192.333	463.5	18	16	3.68E-38	0.9207676	14856	1085	13771	90.07822	577.6647	23	30	3.68E-38	0.9343622	14998	891	14107	104.8288	595.6331	15	27	3.68E-38	0.7912398	16201	3303	12898	133.2504	602.2159	22	17	3.68E-38	0.8007523	17978	3502	14476	306.75	768.3999	16	15	3.68E-38	0.1537571	22351	18899	3452	663.3424	180.25	14	16	3.68E-38	0.1424757	23497	20135	3362	830.7659	258.75	28	16	3.68E-38	NOXO1
50	cg00044245	0.1404667	21414	18392	3022	726.0472	148.6064	23	21	3.68E-38	0.1482456	24609	20946	3663	971.7242	159.2991	21	21	3.68E-38	0.9019939	8777	770	8007	55.59034	636.8835	14	14	3.68E-38	0.9244351	10434	696	9738	28.13413	397.4175	17	14	3.68E-38	0.4342255	13948	7848	6100	339.3288	399.3842	21	13	3.68E-38	0.4427728	14124	7826	6298	327.55	226.75	27	16	3.68E-38	0.9092043	15936	1356	14580	60.41854	670.25	15	16	3.68E-38	0.8995861	15605	1477	14128	63.96022	411.5143	22	24	3.68E-38	0.4170164	21103	12261	8842	472.9445	382.3925	17	15	3.68E-38	0.4014297	23122	13800	9322	648.9069	328.5689	20	18	3.68E-38	EPHA7
51	cg00044729	0.04540094	8380	7995	385	470.3022	56.54556	19	15	3.68E-38	0.07011463	7402	6876	526	342.1872	77.08369	22	19	3.68E-38	0.8197526	4588	745	3843	60.14883	213	17	25	3.68E-38	0.7838287	5317	1071	4246	100.1735	158.1562	18	18	3.68E-38	0.8249772	5385	860	4525	99.72558	183.3032	21	19	3.68E-38	0.8318929	5801	892	4909	84.6544	304.4106	19	14	3.68E-38	0.09073724	7306	6634	672	327.6623	50.5	14	16	3.68E-38	0.07109126	7735	7178	557	401.1539	52.96266	17	23	3.68E-38	0.46803	3763	1955	1808	165.1674	148.25	14	16	3.68E-38	0.4684985	3503	1815	1688	95.79765	84.23211	21	21	3.68E-38	FLJ25421
53	cg00047469	0.04993631	35225	33461	1764	565.1974	153.8436	15	21	3.68E-38	0.03943107	42506	40826	1680	1266.755	90.22325	21	17	3.68E-38	0.05602939	38005	35870	2135	1044.724	133.0372	14	22	3.68E-38	0.06265061	39325	36855	2470	1362.139	141.3195	22	20	3.68E-38	0.04882012	38675	36782	1893	1350.756	155.5959	23	12	3.68E-38	0.041826	42003	40242	1761	1633.501	126.8073	14	10	3.68E-38	0.06322818	36893	34554	2339	944.1602	85.61507	27	17	3.68E-38	0.06308753	38196	35780	2416	861.2	158.9851	25	19	3.68E-38	0.07093536	35961	33403	2558	1377.68	120.0769	18	20	3.68E-38	0.07036263	39168	36405	2763	1181.985	162.8853	20	22	3.68E-38	C9orf43
54	cg00049986	0.1635128	21091	17626	3465	593.8066	209.686	13	19	3.68E-38	0.1343952	20682	17889	2793	650.4754	209.0657	22	17	3.68E-38	0.1919935	20708	16713	3995	1154.701	144.7604	12	28	3.68E-38	0.1664338	20659	17204	3455	657.0846	283.5284	22	24	3.68E-38	0.1471232	23642	20149	3493	659.4949	184.3241	18	24	3.68E-38	0.1677072	22165	18431	3734	1000.965	287.8918	21	15	3.68E-38	0.1672688	17614	14651	2963	448.9334	236.4094	17	18	3.68E-38	0.1606197	17843	14961	2882	731.8362	239.2806	19	19	3.68E-38	0.1801582	17096	13998	3098	565.1951	203.5101	22	23	3.68E-38	0.1639899	19700	16453	3247	743.9158	219.9705	12	27	3.68E-38	C14orf10
56	cg00051623	0.857282	4006	486	3520	48.54139	247.2517	15	18	3.68E-38	0.8677185	4020	445	3575	62.2254	155.9688	18	23	3.68E-38	0.7933689	3278	598	2680	59.64809	191.1181	19	17	4.99E-23	0.849835	3536	446	3090	49.31599	188.9353	15	17	3.68E-38	0.8084019	3423	575	2848	48.75742	137.5145	28	22	3.68E-38	0.8382311	3405	467	2938	56.33284	148.9221	18	20	3.68E-38	0.8892479	5471	517	4954	50.74177	256.7006	22	20	3.68E-38	0.876142	5592	605	4987	57.54998	257.3333	23	22	3.68E-38	0.08491673	4163	3801	362	152.2	50.05088	25	11	3.68E-38	0.0745614	4232	3909	323	138.3912	37.95524	30	15	3.68E-38	CASP1
57	cg00051979	0.05925156	9520	8950	570	497.3973	39.86853	22	22	3.68E-38	0.05816594	11350	10684	666	477.4687	52.23418	27	22	3.68E-38	0.0850313	8685	7938	747	399.9645	89.24736	22	11	3.68E-38	0.07287312	8751	8106	645	478.959	80.5	15	16	3.68E-38	0.08960775	8772	7977	795	445.9842	93.2098	19	15	3.68E-38	0.05939155	9531	8959	572	331.7017	35.10627	24	20	3.68E-38	0.0626495	8679	8129	550	531.7396	26.62561	12	13	3.68E-38	0.06174936	8143	7634	509	357.5197	51.66667	26	9	3.68E-38	0.1040264	7177	6420	757	313.1427	124.2227	21	11	3.68E-38	0.07183288	7320	6787	533	307.2926	36.66061	17	21	3.68E-38	C10orf4
61	cg00055233	0.8584921	43205	6028	37177	296.5924	872.9609	24	20	3.68E-38	0.8498993	46562	6904	39658	325.2403	1592.731	17	17	3.68E-38	0.6617576	37382	12578	24804	763.75	913.6597	16	24	3.68E-38	0.6750249	42014	13586	28428	466.9863	1036.439	21	14	3.68E-38	0.863833	38507	5157	33350	218.7671	1321.819	17	17	3.68E-38	0.8731294	40595	5063	35532	249.1619	1053.281	15	24	3.68E-38	0.523381	59243	28184	31059	559.5001	1349.263	29	11	3.68E-38	0.5123891	57249	27864	29385	1205.422	1357.429	23	23	3.68E-38	0.7251694	36508	9961	26547	220.6173	1467.737	18	13	3.68E-38	0.7548303	35198	8554	26644	339.6626	1197	24	16	3.68E-38	RLN1
63	cg00057593	0.1744912	13511	11136	2375	606.9794	113.5067	26	17	3.68E-38	0.1973655	13489	10807	2682	514.9031	126.8246	17	27	3.68E-38	0.771448	7255	1581	5674	163.9541	326.8904	17	21	3.68E-38	0.7854529	6458	1307	5151	81	250.2	25	25	3.68E-38	0.3447258	10404	6783	3621	275.4475	193.5014	23	23	3.68E-38	0.3435539	9619	6280	3339	316.7046	113.6972	14	24	3.68E-38	0.150347	15750	13367	2383	515.2678	106.04	19	27	3.68E-38	0.1674336	13374	11118	2256	476.239	144.0835	10	23	3.68E-38	0.05370844	12412	11740	672	440.5819	69.64381	21	23	3.68E-38	0.0487454	12414	11804	610	366.9388	68.60124	20	23	3.68E-38	GML
64	cg00058938	0.877939	27460	3264	24196	154.0101	1020.75	17	16	3.68E-38	0.8639958	28355	3770	24585	173.7126	806.0373	18	26	3.68E-38	0.8416308	29407	4573	24834	256.1333	792.9288	15	15	3.68E-38	0.8322256	26680	4393	22287	231.9624	953.494	22	12	3.68E-38	0.49384	43001	21716	21285	338.25	760.4869	16	22	3.68E-38	0.5153327	42554	20573	21981	801.5294	977.2216	23	8	3.68E-38	0.7832982	33573	7197	26376	261.6189	1035.903	26	13	3.68E-38	0.7936087	30817	6281	24536	312.0698	795.8432	18	19	3.68E-38	0.09626488	30555	27604	2951	566.396	185.7823	20	17	3.68E-38	0.08193663	33670	30903	2767	1622.775	212.8213	13	10	3.68E-38	TTC9B
65	cg00059225	0.4125219	48455	28425	20030	1250.849	967.25	22	16	3.68E-38	0.4115213	50398	29617	20781	1284.649	952.0014	21	18	3.68E-38	0.9028881	37156	3518	33638	413.6575	1829.124	8	13	3.68E-38	0.8800474	39599	4662	34937	211.25	1378.5	16	26	3.68E-38	0.6703748	46914	15397	31517	698.1501	1113.966	18	17	3.68E-38	0.6982253	48529	14575	33954	610.2458	977.9089	19	14	3.68E-38	0.8698672	42518	5446	37072	180.8	1054.977	25	20	3.68E-38	0.8459688	39392	5983	33409	289.7934	1495.472	21	13	3.68E-38	0.2184039	42967	33561	9406	739.0084	393.9973	12	26	3.68E-38	0.2331192	41471	31780	9691	1237.116	460.3998	23	23	3.68E-38	GLRA1
69	cg00060762	0.02055725	23444	22960	484	995.9465	49.96888	21	18	3.68E-38	0.02355888	23458	22903	555	976.6815	66.87351	23	15	3.68E-38	0.03197365	19635	19004	631	801.808	139.1402	19	10	3.68E-38	0.0267594	21612	21031	581	768.0839	81.59085	19	15	3.68E-38	0.02353907	23053	22508	545	867.9401	83.2029	22	18	3.68E-38	0.02055889	23053	22577	476	885.5334	108.1499	18	10	3.68E-38	0.02106592	14948	14631	317	393.4951	57.98276	15	8	3.68E-38	0.02266613	17371	16975	396	800.2888	42.55249	20	21	3.68E-38	0.03000684	24761	24015	746	756.2261	102.0938	17	14	3.68E-38	0.02576003	23386	22781	605	1215.995	63.32061	11	22	3.68E-38	LEO1
75	cg00065385	0.9538235	15514	621	14893	50.25	913.7629	16	19	3.68E-38	0.9484189	14130	634	13496	52.79731	857.25	18	16	3.68E-38	0.9058287	9988	850	9138	85.69942	504.6461	23	22	3.68E-38	0.9198481	9120	639	8481	63.23582	391.3119	13	20	3.68E-38	0.9092091	11443	948	10495	66.25	453.6	16	25	3.68E-38	0.9168188	13593	1039	12554	158.7923	460.7255	15	12	3.68E-38	0.9450946	16820	829	15991	76.94182	455	23	16	3.68E-38	0.9459444	17160	833	16327	108	814.6772	9	17	3.68E-38	0.5128957	11493	5547	5946	221.8073	439.232	26	17	3.68E-38	0.5250679	12047	5669	6378	290.2645	471.9839	24	12	3.68E-38	ACTL7A
78	cg00066816	0.1921622	26336	21256	5080	572.728	299.3326	13	14	3.68E-38	0.1871377	29055	23599	5456	981.1076	129.0704	21	23	3.68E-38	0.05863192	18627	17529	1098	1017.937	82.39626	10	28	3.68E-38	0.04959779	21655	20576	1079	774.0487	84.42499	19	19	3.68E-38	0.796229	24933	5001	19932	272.8526	864.397	17	17	3.68E-38	0.8008919	25911	5079	20832	219.3835	956.6955	22	11	3.68E-38	0.4688026	31393	16629	14764	643.97	573.3542	19	17	3.68E-38	0.505703	30147	14851	15296	406.4112	503.6469	24	21	3.68E-38	0.07313322	22653	20989	1664	915.0569	63.50141	15	21	3.68E-38	0.07042846	23683	22008	1675	844.9397	77.81516	21	20	3.68E-38	IL12B
81	cg00071250	0.6979793	17369	5176	12193	351.9912	459.9592	27	20	3.68E-38	0.6924465	14860	4501	10359	212.2	562.25	25	16	3.68E-38	0.8396119	10412	1586	8826	106.9077	410.7657	19	20	3.68E-38	0.8448093	10255	1507	8748	91.97847	305.1229	26	19	3.68E-38	0.6169969	12973	4907	8066	302.5544	372.8881	23	22	3.68E-38	0.6451066	14062	4926	9136	285.9022	529.4445	22	14	3.68E-38	0.7716923	14744	3289	11455	171.2602	465.9966	24	20	3.68E-38	0.7702079	13756	3084	10672	151.5565	409.1322	18	22	3.68E-38	0.1298103	18142	15774	2368	706.9913	172.766	17	11	3.68E-38	0.122646	16786	14715	2071	901.6038	123.508	19	18	3.68E-38	FASLG
83	cg00072216	0.01669779	18645	18332	313	540.0893	37.18064	21	15	3.68E-38	0.01680857	22686	22303	383	773.131	30.00625	19	24	3.68E-38	0.09594191	23310	21064	2246	1110.592	142.4672	10	19	3.68E-38	0.08693542	26690	24361	2329	1037.567	116.351	17	23	3.68E-38	0.02599242	23907	23283	624	1126.766	65.52523	22	18	3.68E-38	0.01838922	28830	28298	532	1158.769	38.63488	13	26	3.68E-38	0.02815177	16240	15780	460	544.8301	37	29	25	3.68E-38	0.02376261	16649	16251	398	812.3721	36.70652	23	19	3.68E-38	0.01753585	21798	21414	384	1041.42	28.62167	11	20	3.68E-38	0.01990901	23859	23382	477	1193.856	40.29494	14	22	3.68E-38	MXD4
85	cg00075967	0.8290175	21101	3525	17576	210.0359	723.3702	17	18	3.68E-38	0.8429304	24456	3757	20699	297.8866	834.0287	10	21	3.68E-38	0.8841188	18721	2081	16640	114.3357	753.5063	26	21	3.68E-38	0.8973192	21647	2133	19514	94	710.8112	25	22	3.68E-38	0.3001913	22379	15631	6748	740.8517	596.4056	23	10	3.68E-38	0.2998331	25671	17944	7727	829.593	288.0192	15	24	3.68E-38	0.0381877	19985	19218	767	1135.326	58.04596	14	21	3.68E-38	0.04022638	17923	17198	725	672	50.52857	25	22	3.68E-38	0.03548578	18499	17839	660	1787.016	41.96885	7	26	3.68E-38	0.03266936	20684	20005	679	977	39.23009	16	19	3.68E-38	STRA6
88	cg00077877	0.6633136	9841	3247	6594	208.8322	353	18	16	3.68E-38	0.7098588	8968	2531	6437	201.2477	286.2	14	25	3.68E-38	0.7685572	4925	1063	3862	70.55697	272.6065	14	14	3.68E-38	0.8034437	4372	779	3593	35.27848	207.9292	14	14	3.68E-38	0.0758569	10578	9768	810	312.7062	102.5305	21	18	3.68E-38	0.06050926	10857	10194	663	471.4045	75.70719	18	19	3.68E-38	0.1611548	16319	13673	2646	477.2971	183.9914	18	19	3.68E-38	0.167369	16749	13929	2820	492.0967	131.4	19	25	3.68E-38	0.0390061	10565	10149	416	438.9895	39.02711	17	26	3.68E-38	0.0371471	10668	10268	400	338.4926	54.99091	30	21	3.68E-38	DDEF1
91	cg00079056	0.9519053	21025	916	20109	121.8711	725.049	14	24	3.68E-38	0.958255	21699	810	20889	47.78972	732.1933	21	24	3.68E-38	0.9128609	11089	875	10214	73	558.7934	25	20	3.68E-38	0.9258113	11209	739	10470	82.10725	474.4057	15	21	3.68E-38	0.9258965	13732	925	12807	50.6566	582.5263	33	29	3.68E-38	0.9358804	14217	818	13399	52.34808	500.4346	28	23	3.68E-38	0.9378816	17753	1009	16744	97.98439	584.6305	17	11	3.68E-38	0.9486684	17511	804	16707	65.6129	590.0612	19	21	3.68E-38	0.1342251	10889	9414	1475	374.9601	68.43743	17	22	3.68E-38	0.1351673	11678	10086	1592	419.5	96.63792	16	18	3.68E-38	SPINK4
101	cg00091693	0.7531452	8723	2078	6645	137.7602	452.8809	17	15	3.68E-38	0.7593473	9582	2230	7352	80.05123	272.125	20	17	3.68E-38	0.5409042	7332	3312	4020	179.0169	157.9897	24	21	3.68E-38	0.5129907	6982	3349	3633	147.99	134.9088	24	23	3.68E-38	0.23989	8629	6535	2094	221.2	92.67236	25	24	3.68E-38	0.2700585	8961	6514	2447	349.5	133.75	16	16	3.68E-38	0.768666	13521	3051	10470	120.4332	455.8491	24	19	3.68E-38	0.7875689	14766	3058	11708	134.9261	470.2596	24	21	3.68E-38	0.1433647	8626	7375	1251	283.5498	80.49844	18	20	3.68E-38	0.1391244	8511	7313	1198	320.4285	64	20	16	3.68E-38	KRT20
105	cg00095526	0.7966862	30439	6109	24330	449.8904	1278.225	26	24	3.68E-38	0.797156	26201	5235	20966	275.8	1059.25	25	16	3.68E-38	0.8531025	22140	3167	18973	274.4654	730.9833	15	28	3.68E-38	0.8585323	24987	3449	21538	213.7887	800.6	15	25	3.68E-38	0.8516847	27591	4007	23584	281.9375	1066.943	21	27	3.68E-38	0.8460287	26957	4066	22891	219.9636	1260.215	21	17	3.68E-38	0.8593013	22601	3094	19507	166.6415	852.7955	18	21	3.68E-38	0.8622603	22428	3003	19425	163.469	982	17	25	3.68E-38	0.08209334	25505	23403	2102	775.8759	114.3878	24	14	3.68E-38	0.08074908	28148	25867	2281	1019.95	84.18729	21	14	3.68E-38	CACNA1S
106	cg00095674	0.04072483	15959	15305	654	1225.887	94.13846	13	20	3.68E-38	0.05207798	17393	16482	911	729.552	97.58073	26	18	3.68E-38	0.3738865	19208	11989	7219	688.1025	276.243	24	18	3.68E-38	0.3821869	19032	11720	7312	822.8978	491.9024	13	12	3.68E-38	0.07621178	13310	12288	1022	572.1541	102.8591	12	20	3.68E-38	0.05325086	14773	13981	792	520.869	97.75	23	16	3.68E-38	0.09188225	13352	12116	1236	586.7443	154.6207	20	18	3.68E-38	0.1001691	12908	11605	1303	440.3637	145.4283	21	18	3.68E-38	0.07868308	13143	12101	1042	614.5	160.5586	16	17	3.68E-38	0.06102767	12550	11778	772	570.0987	77.07626	22	12	3.68E-38	PLEKHO1
107	cg00096922	0.02147622	18339	17943	396	462.6292	30.25	14	16	3.68E-38	0.02199962	20764	20305	459	804.5	28.86751	16	27	3.68E-38	0.9318025	8610	494	8116	62.00461	429.9012	14	15	3.68E-38	0.941278	9164	444	8720	27.76088	525.0896	6	17	3.68E-38	0.4638922	17417	9291	8126	450.6627	426.6618	18	12	3.68E-38	0.4768192	16487	8578	7909	360.4	532.6082	25	17	3.68E-38	0.4470671	19897	10957	8940	448.1971	624.2867	14	17	3.68E-38	0.4391284	19129	10685	8444	596.8574	457.9073	13	17	3.68E-38	0.3275447	20227	13569	6658	986.0604	285.8262	8	15	3.68E-38	0.3243424	20847	14053	6794	500.4884	353.0604	26	22	3.68E-38	DLX5
108	cg00097536	0.02469823	28647	27937	710	1624.071	34.41253	15	18	3.68E-38	0.03037879	29098	28211	887	908.2569	47.5725	19	14	3.68E-38	0.0259779	26692	25996	696	1042.983	100.7627	18	8	3.68E-38	0.03265168	29485	28519	966	1100.507	75	19	16	3.68E-38	0.03467442	27067	26125	942	1456.601	65.5	11	16	3.68E-38	0.02866938	26444	25683	761	1187.704	71.30276	18	12	3.68E-38	0.03052432	27288	26452	836	802.6054	44.90128	21	8	3.68E-38	0.02555798	25528	24873	655	881.458	58.45108	20	17	3.68E-38	0.02952158	28557	27711	846	986.1237	47.34272	24	12	3.68E-38	0.02984971	28644	27786	858	1055.52	41.98308	21	19	3.68E-38	ZFP36L2
117	cg00107488	0.2455782	7250	5445	1805	394.3918	122.3112	13	31	3.68E-38	0.2326133	7492	5726	1766	244.961	80.52183	17	17	3.68E-38	0.3658301	9224	5813	3411	375.502	284.2461	14	19	3.68E-38	0.3448034	9868	6431	3437	412.769	145.1149	11	21	3.68E-38	0.2554195	8803	6529	2274	408.6424	142.75	14	16	3.68E-38	0.2398708	10118	7667	2451	517.947	170.8356	15	20	3.68E-38	0.2450419	8976	6752	2224	356.7049	114.3156	10	18	3.68E-38	0.2696528	8830	6422	2408	381.9163	214.669	14	13	3.68E-38	0.2549779	25965	19319	6646	1242.806	371.6491	13	13	3.68E-38	0.255513	26020	19346	6674	875.197	335.4129	20	14	3.68E-38	TXNRD2
121	cg00112517	0.1837308	48003	39165	8838	2249.275	439.0749	17	12	3.68E-38	0.2193261	48394	37758	10636	2146.149	581.3138	15	11	3.68E-38	0.4652864	55397	29575	25822	1308.844	1417.512	24	15	3.68E-38	0.4703622	67297	35596	31701	1745.5	1702.047	16	15	3.68E-38	0.5059211	65090	32109	32981	2030.993	1396.813	17	21	3.68E-38	0.4932334	72241	36560	35681	934.6844	949.527	24	17	3.68E-38	0.534805	64589	29993	34596	1239.355	1169.464	15	20	3.68E-38	0.576402	58727	24819	33908	1064.335	1274.088	11	22	3.68E-38	0.4164681	56130	32712	23418	1410.541	782.75	15	16	3.68E-38	0.4257929	63809	36597	27212	1607.526	1486.5	17	16	3.68E-38	PPP1R1B
123	cg00113951	0.1125722	11839	10495	1344	609.492	138.3572	17	18	3.68E-38	0.09759189	10946	9868	1078	630.8351	54.25403	17	14	3.68E-38	0.5942415	15286	6143	9143	393.6	983.5214	25	14	3.68E-38	0.5873683	16319	6675	9644	391.5	567.1157	16	19	3.68E-38	0.1721496	13214	10922	2292	616.2106	150.7329	19	22	3.68E-38	0.1375488	14513	12503	2010	567.5762	106.37	23	14	3.68E-38	0.4325731	11431	6443	4988	606.9503	229.25	14	16	3.68E-38	0.500275	12629	6261	6368	306.3413	392.2063	20	20	3.68E-38	0.1563668	10337	8705	1632	456.0363	111.8089	22	17	3.68E-38	0.1374874	10781	9285	1496	402.5229	103.1891	22	22	3.68E-38	CABP1
125	cg00116234	0.9558438	21256	843	20413	107.596	1023.028	19	11	3.68E-38	0.9604679	20162	701	19461	44.04782	742.5198	19	23	3.68E-38	0.6168712	6420	2398	4022	172.9744	226.9466	26	21	3.68E-38	0.6262626	5246	1898	3348	84.75	203.6468	16	18	3.68E-38	0.07817319	8330	7671	659	248.5057	82.98874	13	23	3.68E-38	0.04590617	7851	7486	365	358.3421	60.87644	27	17	3.68E-38	0.9482555	18588	867	17721	87.43026	470.534	20	22	3.68E-38	0.9579698	18125	666	17459	55.61808	790.6736	27	20	3.68E-38	0.07855204	5425	4991	434	247.016	57.35394	18	19	3.68E-38	0.07480315	5488	5070	418	192.7983	77.94228	30	12	3.68E-38	ADAMTSL1
127	cg00117172	0.1818803	30651	25058	5593	1121.616	306.1177	15	20	3.68E-38	0.1773175	35531	29213	6318	832.9377	314	21	16	3.68E-38	0.03465724	24801	23938	863	1564.379	90.22325	10	17	3.68E-38	0.02653428	29409	28626	783	968.723	35.33968	28	28	3.68E-38	0.03180112	28138	27240	898	991.3054	57.1939	19	14	3.68E-38	0.0333668	29780	28783	997	1244	65.89056	16	23	3.68E-38	0.03630627	23670	22807	863	825.6	50.52857	25	22	3.68E-38	0.03509641	22096	21317	779	691.7507	40.6	21	25	3.68E-38	0.7775367	42316	9336	32980	402.612	1423.877	21	18	3.68E-38	0.7800598	44403	9688	34715	321.0803	1156.048	22	27	3.68E-38	RUNX3
128	cg00119079	0.09182611	15266	13855	1411	617.5399	99	18	16	3.68E-38	0.08510265	16997	15542	1455	787.717	53.88924	18	20	3.68E-38	0.4017133	23830	14217	9613	597.9581	476.6894	26	11	3.68E-38	0.387476	26441	16157	10284	517.2025	333.0473	20	18	3.68E-38	0.1009375	18674	16779	1895	699.2592	116.7644	19	13	3.68E-38	0.09821024	19735	17787	1948	821.0789	103.25	19	16	3.68E-38	0.05577656	23781	22449	1332	1094.321	67.38991	17	15	3.68E-38	0.04911346	23926	22746	1180	938.5628	88	24	16	3.68E-38	0.5356385	24887	11503	13384	723.25	391.0739	16	30	3.68E-38	0.5196063	25402	12151	13251	730.7029	467.5492	15	22	3.68E-38	LAMP3
132	cg00123035	0.03556553	15505	14950	555	739.6	51.42956	25	20	3.68E-38	0.03036121	16566	16060	506	848.5389	43.8618	22	21	3.68E-38	0.0547177	13095	12373	722	830.8505	85.55992	18	18	3.68E-38	0.05451796	13125	12404	721	720.75	87.68124	16	18	3.68E-38	0.03616614	15550	14984	566	629.4531	72.89581	20	20	3.68E-38	0.04392257	15655	14963	692	623.5992	61.51829	24	18	3.68E-38	0.04240511	13837	13246	591	473.732	78.57481	22	14	3.68E-38	0.04187725	13750	13170	580	775.6962	42.52423	8	29	3.68E-38	0.04833322	14569	13860	709	842.6427	96.28664	12	17	3.68E-38	0.05435091	14012	13245	767	536.0037	77.07364	17	26	3.68E-38	RFX5
133	cg00126034	0.06658	25283	23593	1690	946.0804	96.25	20	16	3.68E-38	0.07466316	30330	28058	2272	1056.359	99.19707	27	17	3.68E-38	0.8028933	18149	3497	14652	202.676	565.9686	23	19	3.68E-38	0.8296545	24092	4021	20071	190.7224	932.5	21	16	3.68E-38	0.1731829	26935	22253	4682	1077.159	224.588	18	17	3.68E-38	0.1529692	28409	24048	4361	1141.513	184.8306	20	21	3.68E-38	0.2502196	30637	22946	7691	982.3114	326.4411	23	13	3.68E-38	0.2393528	31481	23922	7559	782.887	250.0777	27	21	3.68E-38	0.3318878	33107	22086	11021	1074.266	446.023	23	17	3.68E-38	0.3313791	34866	23279	11587	1114.827	433.5252	22	28	3.68E-38	WNT3
134	cg00126657	0.04499222	8257	7881	376	264.234	33	27	16	3.68E-38	0.05086216	9121	8652	469	224.0185	27.72724	30	20	3.68E-38	0.1298189	5477	4753	724	303.1089	95.66636	12	19	3.68E-38	0.08022719	5534	5082	452	254.4199	41.14774	17	22	3.68E-38	0.1392091	6753	5799	954	265.5	71.44345	16	24	3.68E-38	0.13023	7118	6178	940	180	36.08439	16	12	3.68E-38	0.1113649	10406	9236	1170	314.3512	66.34035	24	24	3.68E-38	0.1235923	10289	9005	1284	436.2717	74.4733	13	11	3.68E-38	0.0630386	8371	7837	534	322.0896	68.41601	21	12	3.68E-38	0.07574712	8600	7941	659	432.1467	61.28259	12	18	3.68E-38	SSX6
139	cg00128766	0.05708908	6276	5912	364	392.0071	58.09475	23	15	3.68E-38	0.04644725	6402	6100	302	378.7735	25.95131	18	17	3.68E-38	0.1319932	5173	4477	696	424	81.3882	16	26	3.68E-38	0.1414511	4269	3651	618	227.9241	77.45966	18	15	3.68E-38	0.1418965	5700	4877	823	289.9138	90.63112	18	24	3.68E-38	0.1265426	5329	4642	687	200.8881	71.64758	28	24	3.68E-38	0.05727462	6622	6237	385	231.6595	36.70652	23	19	3.68E-38	0.05298368	7374	6978	396	253.7338	30.51229	19	19	3.68E-38	0.0777998	5954	5483	471	292.8817	34.75	13	16	3.68E-38	0.08248752	6107	5595	512	254.4421	69.85938	21	12	3.68E-38	KIAA0494
149	cg00135393	0.2447781	2964	2214	750	124.2	54.07848	25	27	3.68E-38	0.1981258	2888	2296	592	144.9569	61.82821	18	22	3.68E-38	0.1839913	2661	2153	508	193.1328	55.8	15	25	7.09E-13	0.2089105	2571	2013	558	133.52	67.07172	19	26	3.68E-38	0.1981198	2772	2203	569	122.3772	72.8	22	25	3.68E-38	0.1455505	2552	2166	386	123.6564	49.62643	22	23	1.62E-30	0.06818182	4476	4164	312	176	48.44437	16	21	3.68E-38	0.08380817	4112	3759	353	229.1288	28.3557	21	22	3.68E-38	0.1211003	2881	2520	361	193.0584	39.80117	17	30	3.68E-38	0.1369092	2566	2201	365	158.4859	36.4771	14	19	3.68E-38	FGG
150	cg00136105	0.02966056	18342	17795	547	1160.983	44	14	25	3.68E-38	0.02839145	21808	21186	622	748.3792	52.67257	26	15	3.68E-38	0.04077386	17681	16956	725	617.25	58.95984	16	19	3.68E-38	0.03343326	19581	18923	658	1037.859	64.29153	10	15	3.68E-38	0.02928906	23151	22470	681	781.7955	72.00139	24	20	3.68E-38	0.026271	22815	22213	602	781.9349	37.24096	17	18	3.68E-38	0.03171777	20677	20018	659	863.0411	51.92009	23	23	3.68E-38	0.02704086	21386	20805	581	1014.463	30.65162	15	23	3.68E-38	0.02674202	19719	19189	530	839.3358	46.063	18	20	3.68E-38	0.02405185	21811	21284	527	1028.84	42.89781	18	18	3.68E-38	GNPTAB
152	cg00136477	0.1909029	36505	29517	6988	1250.248	411.9225	14	24	3.68E-38	0.1917066	34578	27930	6648	1415.29	322.5528	31	29	3.68E-38	0.6301892	46294	17057	29237	898.6041	1518.514	26	20	3.68E-38	0.6319723	43788	16052	27736	1074.888	1269.2	11	25	3.68E-38	0.192942	32884	26520	6364	1796.797	419.7336	14	12	3.68E-38	0.1955845	34596	27810	6786	1568.286	290.2147	19	27	3.68E-38	0.2114887	27736	21849	5887	873.4833	339.6587	22	20	3.68E-38	0.2132545	26774	21043	5731	1111.102	347.1765	20	23	3.68E-38	0.1622246	31079	26021	5058	1684.424	241.323	21	17	3.68E-38	0.1843252	31556	25721	5835	2295.833	394.2103	12	14	3.68E-38	C1QC
156	cg00141550	0.09778754	5821	5242	579	310.8715	56.5108	15	17	3.68E-38	0.1176184	6047	5324	723	208.3608	47.62352	18	28	3.68E-38	0.1482485	5067	4301	766	142.8942	39.13119	12	20	3.68E-38	0.1503538	4988	4223	765	329.7693	51.38309	13	18	3.68E-38	0.7603834	3030	650	2380	61.93908	189.6506	20	11	3.68E-38	0.7453395	2743	624	2119	60.60378	124.8022	11	19	1.14E-36	0.327404	11537	7727	3810	421.7544	137.42	12	19	3.68E-38	0.3098796	10943	7521	3422	275.0363	184.6992	20	20	3.68E-38	0.1196054	3144	2756	388	213.809	47.97016	14	22	3.68E-38	0.1140882	3371	2975	396	98.08488	38.57516	14	23	3.68E-38	CCNB3
158	cg00143376	0.3751299	41275	25754	15521	1336.347	904.1274	19	19	3.68E-38	0.3622457	45659	29083	16576	636.6173	612.9988	22	19	3.68E-38	0.5240836	42294	20076	22218	808.5869	887.3333	26	9	3.68E-38	0.5253327	47388	22441	24947	834	728.2869	25	14	3.68E-38	0.7972058	41558	8348	33210	240.4277	1778	19	9	3.68E-38	0.8077416	41984	7991	33993	417.6644	1179.633	18	24	3.68E-38	0.8678659	35591	4616	30975	175.0107	1086.471	21	22	3.68E-38	0.8646222	33096	4394	28702	170.462	881.1819	28	23	3.68E-38	0.1648815	32390	27033	5357	1128.471	251.2586	22	18	3.68E-38	0.1615006	35033	29359	5674	913.6522	190.8739	31	19	3.68E-38	NMUR1
161	cg00145348	0.03032109	25064	24301	763	1589.67	62.36414	14	28	3.68E-38	0.02710474	25984	25277	707	1033.554	41.955	18	18	3.68E-38	0.05580465	16404	15483	921	532.6643	79.38566	15	12	3.68E-38	0.05238907	15743	14913	830	908.0443	73.49684	13	14	3.68E-38	0.04362129	22091	21123	968	894.9508	84.6	19	25	3.68E-38	0.03525881	23894	23048	846	1018.376	77.20147	19	15	3.68E-38	0.4040827	40070	23838	16232	727.6069	926.3099	17	18	3.68E-38	0.4180309	38201	22190	16011	978	583.2148	16	23	3.68E-38	0.04668948	23567	22462	1105	1032.796	84.85281	15	18	3.68E-38	0.0479145	21981	20923	1058	611.75	77.90379	16	21	3.68E-38	APEX2
163	cg00149659	0.01050943	17979	17789	190	785.6738	26.45886	24	14	3.68E-38	0.01324823	18544	18297	247	1270.87	36.38034	11	17	3.68E-38	0.0280913	15848	15400	448	780	69.89223	16	13	3.68E-38	0.01428881	18376	18112	264	874.4678	21.34314	24	17	3.68E-38	0.01746744	22857	22456	401	1083.273	38.08301	22	19	3.68E-38	0.01455705	21539	21224	315	811.2872	34.87119	18	19	3.68E-38	0.01675943	16249	15975	274	559.3215	25.22371	32	17	3.68E-38	0.02198692	17183	16803	380	651.3113	49.25	19	16	3.68E-38	0.01272899	23154	22858	296	917.8235	39.45951	26	19	3.68E-38	0.01535405	22044	21704	340	863.1223	41.25	20	16	3.68E-38	C3orf10
164	cg00149976	0.03270449	29743	28767	976	1100.473	66.30759	21	23	3.68E-38	0.03275065	34281	33155	1126	1171	64.2	16	25	3.68E-38	0.6038188	39127	15441	23686	483.8	950.3389	25	21	3.68E-38	0.6651986	44404	14800	29604	701.6556	1151.074	17	17	3.68E-38	0.1026412	41131	36899	4232	1676.406	201.2461	17	20	3.68E-38	0.1000025	39939	35935	4004	1436.003	198.8169	20	24	3.68E-38	0.07654089	44582	41162	3420	1325.942	113.7492	17	17	3.68E-38	0.08743894	40637	37075	3562	1137.863	182.6293	23	17	3.68E-38	0.1529066	37969	32148	5821	1067.884	192.021	17	19	3.68E-38	0.1622406	38158	31951	6207	796.0842	284.0167	24	19	3.68E-38	MGLL
168	cg00155167	0.0259262	13477	13125	352	318.6753	31.84337	13	24	3.68E-38	0.02655152	15417	15005	412	525.5747	28.7821	17	22	3.68E-38	0.03215122	17411	16848	563	996.1313	40.4	15	25	3.68E-38	0.02149003	23725	23213	512	956.997	41.10961	11	10	3.68E-38	0.02694529	14448	14056	392	505.8	41.52425	25	19	3.68E-38	0.03067445	15483	15005	478	551.4144	31.75426	20	27	3.68E-38	0.01944525	24019	23550	469	839.2028	43.13016	19	19	3.68E-38	0.01514899	23928	23564	364	782.5294	39	21	16	3.68E-38	0.02401927	14430	14081	349	554.8569	28.0265	23	33	3.68E-38	0.02723346	15873	15438	435	831.7933	57.46695	18	20	3.68E-38	VPS13B
173	cg00158308	0.1724197	29131	24091	5040	1009.429	183.5995	19	17	3.68E-38	0.1687126	33626	27936	5690	1203.452	250.9086	20	31	3.68E-38	0.8795474	23320	2721	20599	98.63448	1466.128	21	17	3.68E-38	0.9021711	27121	2563	24558	202.8035	1212.172	19	20	3.68E-38	0.8529853	29863	4305	25558	240.1777	1264.142	27	15	3.68E-38	0.8667984	35320	4618	30702	243.4752	1352.972	22	22	3.68E-38	0.3661025	41850	26492	15358	1113	818.9039	16	22	3.68E-38	0.349191	40070	26043	14027	1050.525	978.0562	18	20	3.68E-38	0.06545563	23351	21816	1535	917.3532	90.61922	18	19	3.68E-38	0.06704902	24136	22511	1625	874.9734	97.43272	20	22	3.68E-38	OXGR1
175	cg00162401	0.02487667	23617	23027	590	1261.5	85.85761	16	17	3.68E-38	0.02304933	22200	21686	514	1010.386	54.79258	13	22	3.68E-38	0.1087368	21567	19211	2356	1319.25	141.4998	16	29	3.68E-38	0.1182022	20458	18028	2430	1201.216	137	20	16	3.68E-38	0.02783996	24469	23785	684	925.2734	65.05383	17	18	3.68E-38	0.02288129	24986	24412	574	1028	68.59531	16	19	3.68E-38	0.02594183	28541	27798	743	1469.544	51.15971	20	19	3.68E-38	0.03055934	30758	29815	943	949.25	63.16821	16	18	3.68E-38	0.3448645	24211	15827	8384	602.2159	506.7599	17	18	3.68E-38	0.3592928	23655	15120	8535	573.6	508.1354	25	15	3.68E-38	GSTA4
177	cg00164041	0.0509913	14275	13542	733	779.9946	77.12633	17	17	3.68E-38	0.05418824	13999	13235	764	491.2085	49.32438	21	19	3.68E-38	0.7155954	9935	2754	7181	230.5386	451.8507	20	23	3.68E-38	0.7142009	8322	2307	6015	135.9498	311.1918	21	27	3.68E-38	0.0709989	11703	10865	838	541.5	115.9655	16	18	3.68E-38	0.05295682	12684	12007	677	831.1696	67.66744	17	17	3.68E-38	0.09464485	10656	9638	1018	413.4841	73.97587	23	21	3.68E-38	0.1011827	10554	9476	1078	556.3337	100.6523	20	17	3.68E-38	0.150416	11920	10112	1808	505.7986	108.0179	20	21	3.68E-38	0.149444	11590	9843	1747	640.2941	119.4788	17	23	3.68E-38	HERC5
178	cg00164898	0.1493514	25571	21737	3834	708.6099	234.2894	20	17	3.68E-38	0.1448752	28711	24537	4174	952.0847	208.5965	21	18	3.68E-38	0.4996691	30124	15022	15102	822.2022	627.452	20	19	3.68E-38	0.4850761	34509	17721	16788	731.4178	710.6476	20	14	3.68E-38	0.06958046	29003	26978	2025	918.4	113.0216	25	17	3.68E-38	0.07504363	27404	25340	2064	968.1445	91.03937	22	24	3.68E-38	0.2757789	27277	19727	7550	957.2881	275.9871	17	19	3.68E-38	0.2741617	25757	18668	7089	756.0098	358.7102	22	17	3.68E-38	0.07596715	23397	21612	1785	1094.247	101.2939	15	20	3.68E-38	0.07962487	22079	20313	1766	739.3222	128.1357	21	13	3.68E-38	MAPK11
182	cg00168785	0.02733672	19361	18829	532	1022.312	51.12338	13	15	3.68E-38	0.02731546	23513	22868	645	999.25	54.07848	16	27	3.68E-38	0.9266619	18117	1236	16881	89.47214	843.0538	19	17	3.68E-38	0.9477889	22807	1096	21711	83.71579	1035.625	12	13	3.68E-38	0.5684255	32819	14107	18712	514.3501	676.4811	19	15	3.68E-38	0.5649729	34753	15062	19691	679.3781	684.7151	14	18	3.68E-38	0.03020639	21849	21186	663	747.4	37.31526	25	21	3.68E-38	0.02803821	22405	21774	631	931.8963	38.37613	13	22	3.68E-38	0.06759471	28275	26357	1918	589.4681	72.12489	15	18	3.68E-38	0.07322183	26627	24670	1957	736.4799	134.8965	24	19	3.68E-38	WDSUB1
185	cg00171126	0.01818065	15466	15183	283	1165.148	58.86935	13	15	3.68E-38	0.02060671	12954	12685	269	388.2	28.86174	25	17	3.68E-38	0.02717003	13886	13506	380	799.9129	58.75	14	16	3.68E-38	0.02438512	14171	13823	348	472.8782	40.15209	21	21	3.68E-38	0.02818056	15762	15315	447	988.0901	58.67973	17	29	3.68E-38	0.02569321	15624	15220	404	606.1296	47.2504	22	15	3.68E-38	0.0189318	14373	14099	274	663.2178	43.35957	20	19	3.68E-38	0.01425906	14908	14694	214	857.2935	20.04087	10	22	3.68E-38	0.02625859	16923	16476	447	729.3126	68.82472	19	19	3.68E-38	0.0180282	16707	16404	303	738.7187	36.14969	19	30	3.68E-38	WRB
187	cg00174500	0.0150079	23954	23593	361	1056.689	31.20516	19	21	3.68E-38	0.01393905	29529	29116	413	1032.6	36.88205	19	14	3.68E-38	0.819719	21960	3877	18083	187.8715	787.75	23	16	3.68E-38	0.8342376	24598	3994	20604	196.6	931.5793	25	17	3.68E-38	0.5376589	33345	15363	17982	837.9567	736.3832	21	15	3.68E-38	0.5216444	32957	15713	17244	868.7626	722.4302	17	19	3.68E-38	0.8239897	20217	3476	16741	191.5621	1014.28	19	5	3.68E-38	0.8183258	20112	3572	16540	214.9605	597.2624	8	21	3.68E-38	0.02714629	25281	24592	689	856.5052	45.35416	21	17	3.68E-38	0.02695449	25610	24917	693	987.6712	45.16857	20	20	3.68E-38	CMTM5
196	cg00180012	0.02875135	19273	18716	557	743.8763	59.46708	18	27	3.68E-38	0.02584577	18936	18444	492	585.6984	43.64358	19	21	3.68E-38	0.03129218	19905	19279	626	1098.197	68.17747	22	24	3.68E-38	0.03612839	19995	19269	726	1328.5	100.75	16	16	3.68E-38	0.03227298	21528	20830	698	844.5629	70.02245	20	14	3.68E-38	0.02481786	21175	20647	528	1140.634	71.35875	10	14	3.68E-38	0.02237319	21980	21486	494	661.1448	83.11825	18	14	3.68E-38	0.0270157	21369	20789	580	810.3444	51.2812	18	21	3.68E-38	0.02960195	20777	20159	618	754.7778	82.88184	19	15	3.68E-38	0.03559339	19398	18704	694	696.25	106.5211	16	12	3.68E-38	LACE1
207	cg00186954	0.8653915	5494	653	4841	76.8838	500.8101	17	21	3.68E-38	0.8767408	4711	493	4218	33.16912	327.584	21	20	3.68E-38	0.8199619	3577	562	3015	59.25	176	16	16	4.23E-29	0.8317322	3335	478	2857	95.88061	222.5822	11	21	3.68E-38	0.7963595	4295	795	3500	100.6231	246.3925	20	19	3.68E-38	0.8432174	4301	590	3711	58	204.8683	16	19	3.68E-38	0.2515734	5620	4181	1439	275.2421	137.7418	22	20	3.68E-38	0.2638048	5514	4033	1481	235.3551	109.3659	24	18	3.68E-38	0.5084219	3759	1797	1962	101.4018	175.0442	19	19	3.68E-38	0.5141416	4461	2116	2345	121.8699	219.5967	15	22	3.68E-38	ST5
208	cg00187380	0.4270871	32720	18703	14017	788.25	786.9284	16	12	3.68E-38	0.4272842	38743	22146	16597	821.5468	686.8609	23	17	3.68E-38	0.912613	27879	2345	25534	104.9802	1477.721	30	13	3.68E-38	0.9276448	35820	2499	33321	145.5513	1455.699	21	17	3.68E-38	0.9125384	35024	2972	32052	174.8911	1234.945	18	19	3.68E-38	0.9182655	35968	2848	33120	168.1983	1184.25	24	16	3.68E-38	0.09878425	24823	22361	2462	1051.673	102.126	14	21	3.68E-38	0.1087707	25964	23129	2835	988.5353	169.1836	18	13	3.68E-38	0.8834638	35803	4084	31719	279.8876	1603.888	15	17	3.68E-38	0.8921766	36061	3799	32262	216.3418	1468.189	17	18	3.68E-38	HOXC5
210	cg00188348	0.5540646	101473	45195	56278	2447.427	2058.089	17	19	3.68E-38	0.5643619	98794	42982	55812	2054.701	2384.656	23	13	3.68E-38	0.7741485	75826	17048	58778	1058.793	2437.4	21	25	3.68E-38	0.792932	80772	16646	64126	944.2563	2060.798	12	22	3.68E-38	0.756729	86503	20968	65535	980.9928	1758.579	18	14	3.68E-38	0.7284516	82029	22202	59827	1131.944	1526.034	15	17	3.68E-38	0.5665255	101177	43801	57376	2915.065	1610.318	15	18	3.68E-38	0.5726498	98627	42091	56536	1413.931	2353.909	13	20	3.68E-38	0.5196614	92518	44388	48130	1574.487	1422.586	22	20	3.68E-38	0.5306063	92626	43425	49201	3004.732	1904.236	18	14	3.68E-38	BANF1
212	cg00194146	0.1235571	24156	21159	2997	1001.028	170.1648	18	20	3.68E-38	0.131018	27858	24195	3663	1352.732	181.5687	12	20	3.68E-38	0.2295082	18505	14235	4270	774.3503	243.4804	20	18	3.68E-38	0.2231996	21159	16414	4745	451.7267	261.9928	24	19	3.68E-38	0.9334781	18315	1125	17190	74.87768	579.25	15	16	3.68E-38	0.9417977	21583	1162	20421	74.23746	913.5334	20	19	3.68E-38	0.9264531	19996	1378	18618	100.4589	709.4	12	25	3.68E-38	0.9363022	21973	1306	20667	99.92467	885.3153	17	19	3.68E-38	0.8551439	28701	4072	24629	165.6926	1376.458	20	15	3.68E-38	0.8389057	28374	4487	23887	131.6968	837.8788	17	22	3.68E-38	GFOD1
213	cg00195561	0.2863455	23438	16698	6740	789.5722	342.7029	15	17	3.68E-38	0.2787462	25199	18147	7052	825.1091	380	20	16	3.68E-38	0.8836353	23524	2649	20875	127	646.5031	25	13	3.68E-38	0.8858928	24710	2731	21979	131.4232	838.6113	15	21	3.68E-38	0.8798965	28492	3334	25158	134.75	1483.033	16	14	3.68E-38	0.8702842	25903	3273	22630	169.3137	950.3289	23	20	3.68E-38	0.2877942	25519	18146	7373	559.5193	375.502	26	14	3.68E-38	0.2803319	24610	17683	6927	764.5117	359.4944	20	19	3.68E-38	0.7913967	28145	5792	22353	287.8918	666.0386	15	11	3.68E-38	0.7770361	27317	6013	21304	297.7816	620.0742	19	27	3.68E-38	CHRM4
214	cg00197381	0.07887382	33891	31210	2681	1484.749	131.5939	20	26	3.68E-38	0.08374768	37107	33991	3116	1475.496	256.3915	18	15	3.68E-38	0.06519881	29149	27242	1907	1076.734	130.4943	31	21	3.68E-38	0.06497858	30941	28924	2017	1268.675	98.07233	26	22	3.68E-38	0.05527407	34636	32716	1920	1953.099	106.7594	13	23	3.68E-38	0.05873129	33698	31713	1985	1686.844	101.4018	22	19	3.68E-38	0.06664626	29294	27335	1959	945.1017	113.7902	21	19	3.68E-38	0.06650388	29387	27426	1961	1089.341	127.0087	15	20	3.68E-38	0.05394633	32766	30993	1773	1300.05	149.4917	20	13	3.68E-38	0.05668297	31585	29789	1796	974.7875	148.3823	19	13	3.68E-38	FAM53C
215	cg00197641	0.07633267	28433	26255	2178	1588.95	127.9858	20	24	3.68E-38	0.08144378	30154	27690	2464	1174.736	117.5755	22	24	3.68E-38	0.09543006	28675	25929	2746	1205.213	112.6765	23	24	3.68E-38	0.09356707	32016	29011	3005	1257.198	135.8352	19	30	3.68E-38	0.08824778	32864	29955	2909	1476.028	171.2602	20	24	3.68E-38	0.09062075	35212	32012	3200	1361.68	197.25	21	16	3.68E-38	0.06060136	25675	24113	1562	1047	74.459	25	28	3.68E-38	0.05739137	25653	24175	1478	860.1653	119.4658	26	14	3.68E-38	0.08574676	28939	26449	2490	1176.5	98.41935	16	19	3.68E-38	0.07911202	31387	28896	2491	1210.98	146.7341	17	17	3.68E-38	MRPL52
217	cg00200063	0.01733271	23497	23088	409	843.441	29	24	16	3.68E-38	0.01767666	22359	21962	397	1053.425	46.19764	22	18	3.68E-38	0.04189019	21337	20439	898	1099.414	101.392	17	26	3.68E-38	0.03268105	24838	24023	815	791.9596	72.38837	18	13	3.68E-38	0.02026765	23139	22668	471	1168.873	68.9391	19	15	3.68E-38	0.02036199	22884	22416	468	1306.758	43.63561	20	15	3.68E-38	0.02296344	23285	22748	537	1143.611	34.68259	14	17	3.68E-38	0.02312656	21131	20640	491	813.5264	28.37667	8	17	3.68E-38	0.01885484	22971	22536	435	1132.92	23.0315	14	20	3.68E-38	0.02365715	22557	22021	536	725.2	43.06654	25	22	3.68E-38	USP32
219	cg00202702	0.01529308	24944	24561	383	894.0331	38.55166	19	13	3.68E-38	0.01514839	29012	28571	441	856.4273	44.05054	22	20	3.68E-38	0.6115216	18578	7156	11422	666.6667	413.1777	9	19	3.68E-38	0.6368849	19431	6992	12439	348.6291	566.2	13	25	3.68E-38	0.06915766	35254	32809	2445	1464.738	122.2058	12	27	3.68E-38	0.08273976	33173	30420	2753	1625.216	156.8824	14	14	3.68E-38	0.02099693	23713	23213	500	673.5037	48.86555	20	19	3.68E-38	0.01549296	23330	22967	363	928.75	29.63731	16	27	3.68E-38	0.09877587	27103	24416	2687	825.3488	176.1913	17	19	3.68E-38	0.1050379	26300	23527	2773	953.1194	133.9453	23	27	3.68E-38	MGC13040
220	cg00202711	0.5264649	10839	5080	5759	450.6312	253.3799	17	18	3.68E-38	0.5385867	10966	5006	5960	268.25	384.2714	16	19	3.68E-38	0.8719716	9765	1163	8602	167	457.2654	16	10	3.68E-38	0.8814433	10182	1119	9063	103.1742	276.9757	13	17	3.68E-38	0.8896289	10410	1060	9350	117.1851	526.778	23	21	3.68E-38	0.8983875	11621	1091	10530	108.0928	511.8265	22	19	3.68E-38	0.4686071	13024	6874	6150	324.9656	315.5388	24	17	3.68E-38	0.5010308	13967	6919	7048	387.0869	384.7302	17	19	3.68E-38	0.0356777	11616	11198	418	711.842	26.26944	17	12	3.68E-38	0.06332993	10669	9987	682	565.7252	58.8434	20	22	3.68E-38	HTR2C
228	cg00210842	0.03947277	14315	13746	569	1210.52	82.26814	10	21	3.68E-38	0.04899155	14576	13857	719	668.4769	109.5771	15	14	3.68E-38	0.4380563	17537	9811	7726	412	397.593	25	21	3.68E-38	0.4108804	18925	11108	7817	538.1865	404.7008	17	18	3.68E-38	0.0523702	17620	16692	928	748.6526	72.51815	11	17	3.68E-38	0.0583992	15842	14911	931	566.4445	82.37794	24	8	3.68E-38	0.0453136	14090	13447	643	602.6741	45.69506	14	26	3.68E-38	0.04282815	14680	14047	633	501.103	53.72658	18	22	3.68E-38	0.04316801	14054	13443	611	725.3088	60.62178	22	12	3.68E-38	0.04627365	15438	14719	719	662.3234	89.25	20	16	3.68E-38	APAF1
229	cg00211661	0.3665402	30205	19097	11108	806.9508	582.095	23	14	3.68E-38	0.3426954	33297	21852	11445	783	504.4028	16	18	3.68E-38	0.03119869	24260	23500	760	1083.234	71.75	21	16	3.68E-38	0.02645978	25486	24809	677	815.2704	49.96234	20	17	3.68E-38	0.03241142	28717	27783	934	918.923	66.95272	23	24	3.68E-38	0.03035298	27805	26958	847	1441.682	63.93784	10	21	3.68E-38	0.03485662	19638	18950	688	872.6974	50.70088	19	19	3.68E-38	0.02955711	21553	20913	640	868.568	35.78885	19	19	3.68E-38	0.495055	32155	16187	15968	663	634.9819	16	18	3.68E-38	0.4840178	32405	16672	15733	601.2787	497.291	20	27	3.68E-38	CENTD2
230	cg00212549	0.04586954	8991	8574	417	588.0106	46.66905	23	18	3.68E-38	0.04761314	7965	7581	384	589.9236	38.90758	13	20	3.68E-38	0.0893054	8970	8160	810	646.767	79.60841	18	24	3.68E-38	0.07682376	7645	7050	595	258.4811	42.53694	26	23	3.68E-38	0.0590928	9512	8944	568	408.5296	36.88756	20	13	3.68E-38	0.0417655	9597	9192	405	407.6352	37.68383	20	14	3.68E-38	0.0288199	19678	19108	570	624.0377	30.85774	13	20	3.68E-38	0.0427544	17559	16804	755	619.1934	84.15986	17	17	3.68E-38	0.05736865	6733	6341	392	294.3404	48.83292	19	26	3.68E-38	0.06543282	6762	6313	449	273.7149	44.49907	29	24	3.68E-38	SEMA5B
232	cg00213331	0.8826863	14016	1556	12460	88.25	414.567	16	20	3.68E-38	0.888912	14357	1506	12851	72.27504	656.6609	22	14	3.68E-38	0.869763	10235	1246	8989	70.47787	409.8862	23	18	3.68E-38	0.9029391	9801	861	8940	64.27194	385.3346	17	23	3.68E-38	0.874445	14539	1738	12801	127.8831	677.5139	12	15	3.68E-38	0.873933	14075	1687	12388	85.97785	820.951	21	8	3.68E-38	0.9133793	16859	1369	15490	102.6195	828.4448	13	13	3.68E-38	0.8945865	14955	1487	13468	54.68293	450.1461	18	17	3.68E-38	0.7332298	13421	3507	9914	273.0951	420.6044	17	20	3.68E-38	0.7149828	14450	4047	10403	188.5981	429.6957	13	19	3.68E-38	SIL1
238	cg00216361	0.0338275	19529	18865	664	975.75	66.94502	16	22	3.68E-38	0.03626641	18788	18103	685	633.259	72.5963	26	18	3.68E-38	0.493117	14138	7117	7021	377.3275	534.2781	26	11	3.68E-38	0.5345216	14992	6925	8067	210.6561	367.25	24	16	3.68E-38	0.04170287	20618	19754	864	702.488	94.5	26	16	3.68E-38	0.03614567	22005	21206	799	938.936	71.18208	22	18	3.68E-38	0.0358532	25867	24936	931	926.9277	94.83143	24	17	3.68E-38	0.02893281	25753	25005	748	1316.556	63.78687	15	17	3.68E-38	0.03211632	12417	12015	402	518.5042	29.96331	22	20	3.68E-38	0.03513869	14357	13849	508	654.5	52.99503	16	19	3.68E-38	GAP43
242	cg00223186	0.019408	18346	17988	358	855.5196	77.4758	20	10	3.68E-38	0.02365718	16935	16532	403	782.8161	48.86555	24	19	3.68E-38	0.04200942	12421	11895	526	630.75	76.5	16	16	3.68E-38	0.03755869	13745	13225	520	647.3417	64.58242	20	18	3.68E-38	0.1855031	17145	13946	3199	781.5887	187.4492	18	21	3.68E-38	0.1904762	16385	13245	3140	548.75	172.8481	16	20	3.68E-38	0.02209218	15109	14773	336	883.0402	49	15	16	3.68E-38	0.02166197	16242	15888	354	589.25	36.93593	16	19	3.68E-38	0.02218935	19504	19069	435	815.1622	53.44202	17	20	3.68E-38	0.02777153	17688	17194	494	725.6143	57.99569	14	14	3.68E-38	ACBD6
244	cg00224234	0.02132615	32958	32253	705	1390.401	43.13351	15	18	3.68E-38	0.02485854	36306	35401	905	1424.349	64.11102	18	18	3.68E-38	0.02261057	35149	34352	797	1500.148	76.68141	27	26	3.68E-38	0.02083661	38006	37212	794	2176	46.69096	9	22	3.68E-38	0.02065094	40334	39499	835	2335.288	67.26784	13	26	3.68E-38	0.01764292	41163	40435	728	2022.9	49.65212	14	12	3.68E-38	0.02049615	29125	28526	599	1173.797	41.75	18	16	3.68E-38	0.02985775	25488	24724	764	946.1089	43.26662	18	13	3.68E-38	0.01956388	32460	31823	637	1204.25	43.70615	16	22	3.68E-38	0.02023417	35088	34376	712	1086.876	74.48191	26	18	3.68E-38	RNMTL1
245	cg00224508	0.04001697	30537	29311	1226	1143.611	68.03361	14	28	3.68E-38	0.05118918	33032	31336	1696	958.4864	109.2181	10	15	3.68E-38	0.0559339	32939	31091	1848	1396.63	132.5988	23	20	3.68E-38	0.04575092	36708	35024	1684	1428.244	92.17458	14	26	3.68E-38	0.1013182	40485	36373	4112	1661.25	220.7578	16	14	3.68E-38	0.0956214	40027	36190	3837	1573.75	190.6014	16	22	3.68E-38	0.04846626	32500	30920	1580	1071.3	64.99955	20	17	3.68E-38	0.04192916	33075	31684	1391	836.3718	71.30331	29	31	3.68E-38	0.04057065	36700	35207	1493	1181.295	75.93418	14	24	3.68E-38	0.04281481	33650	32205	1445	1194.547	76.96546	13	22	3.68E-38	CDC42SE1
258	cg00234616	0.81288	34434	6362	28072	432.7261	1054.491	21	22	3.68E-38	0.8079674	33738	6398	27340	363.8534	900.4	19	25	3.68E-38	0.547349	36131	16300	19831	1271.556	1339.25	21	16	3.68E-38	0.5425667	41611	18980	22631	574.6203	1323.94	26	18	3.68E-38	0.9510104	39786	1854	37932	196.34	2171.969	18	15	3.68E-38	0.9642438	38215	1270	36945	83.15218	1339.421	28	21	3.68E-38	0.9373055	34273	2055	32218	203.0023	1433.055	17	14	3.68E-38	0.9360313	33901	2075	31826	162.2	1215.968	25	24	3.68E-38	0.7437474	37964	9654	28310	500.8792	1769.437	20	15	3.68E-38	0.7509662	35349	8728	26621	619.2443	1275.484	14	21	3.68E-38	TLX2
263	cg00239071	0.9482941	33900	1658	32242	209.6767	1289.775	13	19	3.68E-38	0.9494911	34389	1642	32747	120.0551	1391.444	17	26	3.68E-38	0.9338889	36263	2304	33959	278.5	1555.299	16	22	3.68E-38	0.9380595	35644	2114	33530	233.5288	1322.613	13	31	3.68E-38	0.926203	34522	2455	32067	165.463	1280.484	18	22	3.68E-38	0.9441651	38872	2076	36796	117.002	1473.561	19	13	3.68E-38	0.9395936	26768	1523	25245	152.0979	1036.112	21	17	3.68E-38	0.9432491	29274	1567	27707	124.296	1361.025	22	21	3.68E-38	0.9032742	30595	2869	27726	223.8604	1044.988	17	33	3.68E-38	0.904425	28171	2602	25569	195.921	1130.817	19	22	3.68E-38	C14orf68
265	cg00239685	0.07554017	17811	16458	1353	971.1168	79.37785	19	19	3.68E-38	0.0778684	18046	16633	1413	777.9673	77.36795	23	20	3.68E-38	0.2355705	20760	15846	4914	575.25	146.9152	16	15	3.68E-38	0.2207266	23599	18368	5231	869.8165	278.4595	21	13	3.68E-38	0.4894268	28321	14411	13910	557.4517	562.6213	20	18	3.68E-38	0.4880604	29591	15100	14491	618.9217	744.6456	22	15	3.68E-38	0.1167483	13579	11982	1597	805.1149	53.88924	12	20	3.68E-38	0.1133735	12522	11091	1431	585.535	77	11	16	3.68E-38	0.1007494	21250	19099	2151	794.788	82.26814	18	21	3.68E-38	0.1014657	22006	19763	2243	1041.691	136.5	17	16	3.68E-38	GORASP1
267	cg00240432	0.03574825	23034	22207	827	944.032	55.45449	11	20	3.68E-38	0.03661026	23418	22557	861	961.7108	56.95064	19	24	3.68E-38	0.4819406	13937	7172	6765	555.8865	397.2733	20	17	3.68E-38	0.4865012	12753	6500	6253	237.5056	242.5957	22	26	3.68E-38	0.06892703	18717	17420	1297	874.8761	115.2584	24	18	3.68E-38	0.05858618	18488	17399	1089	818.8297	62.46781	18	22	3.68E-38	0.1041905	28799	25788	3011	921.9308	170.4127	20	18	3.68E-38	0.1173557	27355	24133	3222	982.7519	254.6624	20	17	3.68E-38	0.08394079	17734	16237	1497	648.8538	115.2044	15	17	3.68E-38	0.08081646	19203	17643	1560	805.5	52.41438	16	15	3.68E-38	TWIST1
272	cg00245878	0.06247939	12032	11274	758	348.1558	35.86448	20	23	3.68E-38	0.05263864	14813	14028	785	440.1546	36.89512	13	20	3.68E-38	0.8829685	13469	1488	11981	123.553	517.5619	12	19	3.68E-38	0.8909743	13273	1358	11915	25.92434	310.4199	14	18	3.68E-38	0.8902819	13380	1379	12001	64.80767	266.7629	29	20	3.68E-38	0.8844996	13519	1473	12046	85.49348	350.0673	22	26	3.68E-38	0.05427437	14253	13474	779	389.6828	53.08698	26	22	3.68E-38	0.0685326	13441	12513	928	557.4317	58.68986	12	18	3.68E-38	0.6178842	19873	7532	12341	449.8618	585.7235	13	17	3.68E-38	0.6452144	18111	6361	11750	229.2598	413.067	26	23	3.68E-38	H-plk
277	cg00256166	0.02304442	28063	27414	649	1014.247	73.75	19	16	3.68E-38	0.02216472	29271	28620	651	1227.107	76.27128	23	13	3.68E-38	0.04127069	22313	21388	925	965.2	61.04689	25	18	3.68E-38	0.03242553	23400	22638	762	1333.368	65.31973	18	24	3.68E-38	0.02530477	25903	25245	658	1459.013	44.8306	11	23	3.68E-38	0.02567143	28570	27834	736	1380.25	88.38835	16	18	3.68E-38	0.02747638	24139	23473	666	925.1266	57.75849	15	23	3.68E-38	0.02826924	25617	24890	727	1089.154	87.75	13	16	3.68E-38	0.03266781	26195	25336	859	996.9059	55.7832	15	17	3.68E-38	0.03592941	28289	27269	1020	438.0412	110.9562	14	11	3.68E-38	KLHL25
278	cg00256281	0.01358126	28027	27645	382	1573.5	48.20875	16	12	3.68E-38	0.0163839	23948	23554	394	1402.631	44.29823	11	21	3.68E-38	0.06452484	22124	20690	1434	1027.152	135.5544	21	15	3.68E-38	0.06069225	22753	21366	1387	996.1313	112	15	25	3.68E-38	0.01740916	22302	21912	390	880.6516	37.8536	27	19	3.68E-38	0.02145869	23620	23111	509	973.5538	58.80859	23	20	3.68E-38	0.0683739	19542	18199	1343	789.6489	90.49525	19	23	3.68E-38	0.08272898	18515	16975	1540	748.7056	140.6707	21	17	3.68E-38	0.0181261	19154	18805	349	1072.978	53.71951	17	14	3.68E-38	0.02146104	18818	18412	406	791.1879	74.32983	22	13	3.68E-38	PMM1
279	cg00259755	0.06736661	23235	21663	1572	631	81.31728	25	18	3.68E-38	0.05859545	27496	25879	1617	1613.227	117.144	15	18	3.68E-38	0.6155399	36065	13804	22261	706.0994	798.1932	27	23	3.68E-38	0.6348104	42801	15567	27234	641.0807	1321.978	20	15	3.68E-38	0.3336511	35566	23666	11900	1061.336	559.2588	17	15	3.68E-38	0.313476	38643	26498	12145	1378.712	499.75	12	16	3.68E-38	0.8463737	32440	4899	27541	216.9086	518.2	21	25	3.68E-38	0.8290699	30392	5112	25280	268.6262	711.3903	21	21	3.68E-38	0.0582577	25682	24180	1502	811.0515	121.8106	18	11	3.68E-38	0.05178585	26722	25333	1389	1425.333	76.36753	9	18	3.68E-38	PWWP2
281	cg00261552	0.03689857	12204	11750	454	712.1616	47.9403	12	11	3.68E-38	0.03288857	13765	13309	456	679.75	57.72843	16	14	3.68E-38	0.04320285	13950	13343	607	660.4025	57.83655	14	15	3.68E-38	0.02803478	17842	17339	503	619.8774	50.98235	13	20	3.68E-38	0.03954378	14542	13963	579	745.9523	55.85859	20	22	3.68E-38	0.02922482	14374	13951	423	808.9998	44.86909	14	17	3.68E-38	0.02889858	12738	12367	371	552.9802	42.75	23	16	3.68E-38	0.02414882	14145	13801	344	588	30.81174	16	33	3.68E-38	0.02566573	11316	11023	293	309.7558	32.44996	14	13	3.68E-38	0.0404662	10625	10191	434	508.1741	45.60754	18	21	3.68E-38	CREBL2
290	cg00269115	0.01696723	29899	29390	509	1972.057	70.2187	17	24	3.68E-38	0.01234303	27851	27506	345	1110.75	44	16	16	3.68E-38	0.02457467	31640	30860	780	1364.323	104.4657	15	23	3.68E-38	0.02035327	30755	30127	628	1150.589	64.70027	17	32	3.68E-38	0.02469723	27231	26556	675	1299.924	85.04201	21	28	3.68E-38	0.01120448	29531	29199	332	1423.704	38.89087	20	18	3.68E-38	0.01600796	22014	21660	354	756.4	36	25	16	3.68E-38	0.01641875	21278	20927	351	1296.658	50.80682	19	12	3.68E-38	0.01954263	26662	26139	523	1028.453	65.6129	27	19	3.68E-38	0.01454	26585	26197	388	1005.548	21.96501	21	26	3.68E-38	LOC148898
292	cg00273068	0.1312067	27612	23976	3636	1477.672	141.4052	15	21	3.68E-38	0.1311398	29380	25514	3866	1211.274	173.5097	8	15	3.68E-38	0.7096472	30883	8896	21987	735.8098	830.6993	13	20	3.68E-38	0.6979433	35443	10636	24807	396	757.7414	16	23	3.68E-38	0.5672801	42773	18452	24321	1190.065	1034.087	11	15	3.68E-38	0.5699941	42025	18014	24011	719.126	1078.313	22	17	3.68E-38	0.3027032	32972	22961	10011	1191.601	427.041	20	22	3.68E-38	0.3045101	33380	23185	10195	856.9131	382.6654	24	19	3.68E-38	0.2450738	33445	25224	8221	850.6133	364.0193	21	12	3.68E-38	0.2571799	33884	25144	8740	1000.244	305.2	23	25	3.68E-38	EMILIN3
293	cg00273124	0.8504994	34241	5034	29207	263.7868	1170.938	14	19	3.68E-38	0.853428	39471	5700	33771	218.8725	1250.633	21	20	3.68E-38	0.8492773	34009	5041	28968	291.5874	1408.991	19	15	3.68E-38	0.8555751	38536	5480	33056	298.1947	983.354	11	23	3.68E-38	0.8499128	41156	6092	35064	263.5151	1087.778	18	24	3.68E-38	0.8417755	43945	6869	37076	270.4645	1136.821	24	23	3.68E-38	0.8850008	38422	4330	34092	155.3145	976.7502	19	18	3.68E-38	0.872271	36681	4598	32083	158.4003	1075.026	24	27	3.68E-38	0.6818171	43309	13712	29597	752.4836	1106.492	19	12	3.68E-38	0.6478016	45434	15937	29497	586.75	1293.446	16	19	3.68E-38	NOLA2
294	cg00274399	0.04393758	12395	11846	549	521.8448	44.77215	18	22	3.68E-38	0.04166667	12908	12366	542	484.999	36.90705	24	23	3.68E-38	0.1514109	15883	13463	2420	587.7601	121.8209	26	27	3.68E-38	0.1690828	15076	12510	2566	390.4572	153.3701	11	15	3.68E-38	0.04861111	15020	14285	735	620.75	52.15397	16	27	3.68E-38	0.04254543	16353	15653	700	575.6301	33.8	24	25	3.68E-38	0.08491948	14926	13650	1276	635	92.89114	16	17	3.68E-38	0.1009118	14487	13015	1472	507.5486	98.75	26	16	3.68E-38	0.06246746	11426	10706	720	718.8257	67.4249	15	17	3.68E-38	0.07036284	11696	10866	830	416.2695	50.62655	12	21	3.68E-38	FGF9
299	cg00280814	0.4243834	12794	7322	5472	383.2495	320.1359	23	28	3.68E-38	0.4675121	13305	7038	6267	319.8625	105.0179	24	17	3.68E-38	0.1156082	13316	11765	1551	582.2512	162.5	22	16	3.68E-38	0.1073552	12680	11308	1372	414.4934	65.05383	17	18	3.68E-38	0.8710554	15364	1894	13470	129.6199	1113.122	19	10	3.68E-38	0.8774194	14935	1743	13192	128.6934	493.3681	18	24	3.68E-38	0.4262023	11960	6820	5140	418.5404	306.1772	15	18	3.68E-38	0.4138604	12194	7106	5088	246.7141	227.4892	26	23	3.68E-38	0.5669774	8373	3569	4804	226.7284	253.7263	21	24	3.68E-38	0.5080292	8805	4281	4524	425.0101	218.7491	10	29	3.68E-38	FLJ31568
304	cg00288562	0.03471028	42337	40864	1473	1873.29	115.4681	11	28	3.68E-38	0.0380301	36450	35060	1390	1429.651	103.9253	28	19	3.68E-38	0.05197399	36957	35031	1926	1176.981	168.856	28	26	3.68E-38	0.04559368	34203	32639	1564	1482.062	100.8467	15	20	3.68E-38	0.05385482	38968	36864	2104	2715.411	370.3027	11	10	3.68E-38	0.03965294	36896	35429	1467	1376.8	71.80712	25	19	3.68E-38	0.05887479	34329	32302	2027	1568.154	118.5133	20	15	3.68E-38	0.05872308	34452	32423	2029	1439.813	116.8852	19	26	3.68E-38	0.03501873	31940	30818	1122	1555.25	94	16	25	3.68E-38	0.04067034	29676	28465	1211	1113.6	96.88137	25	26	3.68E-38	TRA2A
307	cg00291877	0.07595714	14553	13440	1113	808.1982	189.7075	13	13	3.68E-38	0.05001654	15015	14259	756	1209.362	85.11324	11	19	3.68E-38	0.620438	12367	4632	7735	396.5935	454.3803	15	24	3.68E-38	0.6461589	12058	4202	7856	257	392.4226	16	17	3.68E-38	0.5216794	13000	6166	6834	295.9226	336.3337	22	23	3.68E-38	0.485433	12497	6382	6115	271.1548	372.5289	17	20	3.68E-38	0.05951937	10636	9997	639	432.5079	47.84756	21	18	3.68E-38	0.05671011	11256	10612	644	535.0703	60.97541	21	22	3.68E-38	0.05468961	10999	10392	607	529.9404	75.89613	17	18	3.68E-38	0.06965279	9433	8769	664	419.271	94.51928	24	19	3.68E-38	SNRPA1
309	cg00292971	0.897182	5152	440	4712	37.09692	315.0538	22	17	3.68E-38	0.8921586	5473	501	4972	79.32213	293.9781	13	26	3.68E-38	0.8822424	6286	652	5634	76.47353	272.1177	20	21	3.68E-38	0.8676984	6491	772	5719	112.9014	243.6395	18	19	3.68E-38	0.505392	6762	3294	3468	202.0695	183.8376	10	15	3.68E-38	0.5096414	6175	2977	3198	193.0844	197.2107	23	22	3.68E-38	0.9137589	6950	508	6442	49.7198	411.2615	17	11	3.68E-38	0.9126043	6731	497	6234	47.61186	476.825	18	17	3.68E-38	0.09393253	8289	7501	788	395.5518	42.56646	23	31	3.68E-38	0.103274	8605	7706	899	346.5905	62.02224	20	29	3.68E-38	KIAA0773
312	cg00295206	0.01825633	18688	18345	343	671.044	40.25	20	16	3.68E-38	0.01532375	21892	21555	337	824.2336	34.96492	14	22	3.68E-38	0.03715685	21538	20734	804	824.6619	82.61411	20	11	3.68E-38	0.02555674	21499	20947	552	778.1782	51.92009	19	23	3.68E-38	0.02650162	23408	22785	623	872.0092	66.30542	19	22	3.68E-38	0.01888907	23988	23533	455	1141.506	38.01316	18	20	3.68E-38	0.02059776	23689	23199	490	922.8434	38.77126	21	19	3.68E-38	0.02217204	24255	23715	540	1132.386	42.49454	14	14	3.68E-38	0.01891118	19095	18732	363	772.632	33.82405	18	15	3.68E-38	0.02448258	19710	19225	485	682.8951	87.01302	20	15	3.68E-38	RAB7
313	cg00295325	0.8845461	7115	733	6382	69.39329	412.3309	21	20	3.68E-38	0.877136	6981	770	6211	66.30759	281.6642	23	18	3.68E-38	0.4748387	4550	2342	2208	130.4842	130.0524	17	22	3.68E-38	0.4918376	4678	2328	2350	138.0365	107.1077	23	20	3.68E-38	0.5224835	4748	2215	2533	120.3005	147.7859	20	24	3.68E-38	0.4967057	5364	2650	2714	150.1339	179.3011	21	10	3.68E-38	0.551327	7888	3484	4404	149.9186	354.4534	27	13	3.68E-38	0.588594	8264	3341	4923	187.75	221.2338	16	23	3.68E-38	0.4519396	5726	3093	2633	127.2	141.8833	25	17	3.68E-38	0.4609908	6783	3610	3173	254.1353	240.3331	22	10	3.68E-38	ABCB11
315	cg00297584	0.2214903	28136	21882	6254	1006.226	238.0594	13	15	3.68E-38	0.2505302	29134	21810	7324	774	289.8301	16	17	3.68E-38	0.2954947	29332	20635	8697	1110.655	578.9326	20	17	3.68E-38	0.2747827	34884	25271	9613	1138.507	475.8606	11	15	3.68E-38	0.150662	31547	26779	4768	1094.849	262.9279	27	13	3.68E-38	0.1583754	31218	26258	4960	759.6342	125.3455	22	14	3.68E-38	0.2133974	32384	25452	6932	1437.891	247.5	12	16	3.68E-38	0.2130061	29317	23051	6266	903.6576	250.2173	24	23	3.68E-38	0.06579304	29432	27489	1943	1165.703	106.5211	13	12	3.68E-38	0.0683792	27189	25323	1866	978.4434	118.5133	14	15	3.68E-38	FLJ42957
320	cg00302793	0.03103588	36825	35679	1146	1773.654	75.50339	13	21	3.68E-38	0.02807746	44669	43412	1257	1562.5	97.93978	16	20	3.68E-38	0.03603998	38718	37319	1399	1638.03	134.2634	13	15	3.68E-38	0.03630927	44379	42764	1615	1908.028	96.16652	17	18	3.68E-38	0.03666309	41795	40259	1536	1386.12	106.3779	21	15	3.68E-38	0.03656706	42534	40975	1559	2624.009	76.73331	13	23	3.68E-38	0.0469802	40151	38260	1891	1461.941	92.68396	20	19	3.68E-38	0.04322095	37243	35629	1614	1436.897	90.61031	20	22	3.68E-38	0.03795998	42076	40475	1601	1913.512	122.3114	15	13	3.68E-38	0.04070391	41837	40130	1707	1638.602	95.68578	18	13	3.68E-38	PPP3CA
321	cg00303548	0.01569639	22007	21660	347	1964.648	50.25	11	16	3.68E-38	0.01606234	18764	18461	303	1020.8	52.75	25	16	3.68E-38	0.9519585	19737	853	18884	172.2344	1080.562	13	15	3.68E-38	0.9748655	24806	526	24280	59.2698	1089.5	22	16	3.68E-38	0.983442	31184	418	30766	46.25	2059.394	16	15	3.68E-38	0.9775395	27326	516	26810	60.3358	961.8963	22	17	3.68E-38	0.2515062	20814	15554	5260	787.9848	258.6529	21	27	3.68E-38	0.2924493	21302	15043	6259	911.2249	263.5987	18	19	3.68E-38	0.07617504	11623	10730	893	556.2	79.95027	25	22	3.68E-38	0.06995509	13037	12118	919	650.9094	59.2698	26	22	3.68E-38	HS6ST3
323	cg00307685	0.8519762	16877	2413	14464	228.8669	757.3562	18	20	3.68E-38	0.8624753	20180	2689	17491	214.878	916.3647	14	13	3.68E-38	0.8881127	16649	1774	14875	111.8034	897.7899	20	18	3.68E-38	0.901327	21152	1997	19155	113.5923	759.4327	20	8	3.68E-38	0.876713	19383	2302	17081	214.9463	446.2656	13	17	3.68E-38	0.8860058	19401	2123	17278	136.2353	1148.727	22	15	3.68E-38	0.8501123	23491	3436	20055	190.29	794.3333	14	9	3.68E-38	0.8487682	20967	3086	17881	200.4087	768.1417	22	15	3.68E-38	0.4630771	22447	12006	10441	665.3962	511.0688	12	23	3.68E-38	0.4566986	23629	12792	10837	496.4567	573.5426	13	14	3.68E-38	BRDT
325	cg00308665	0.7213184	7030	1887	5143	170.26	465.0556	17	12	3.68E-38	0.7121624	6157	1701	4456	74.62025	161.4656	22	27	3.68E-38	0.8510125	5283	702	4581	91.1934	326.4539	17	21	3.68E-38	0.8545904	5161	665	4496	77.50576	135.7124	14	26	3.68E-38	0.4103885	7081	4134	2947	226.8637	185.267	23	21	3.68E-38	0.4163717	6680	3857	2823	167.8293	81.49197	15	17	3.68E-38	0.04939431	10549	10023	526	363.3611	57.72348	20	17	3.68E-38	0.04881525	11126	10578	548	243.0181	55.25	11	16	3.68E-38	0.07643702	4806	4431	375	218.3175	47.7498	22	23	3.68E-38	0.06110794	5153	4832	321	240.8865	33.94112	19	18	3.68E-38	HTR2A
326	cg00309056	0.0329462	20995	20300	695	1200.625	47.96917	15	24	3.68E-38	0.03974231	21011	20172	839	858.4692	55.00727	21	20	3.68E-38	0.03678085	18116	17446	670	690.3244	57.99569	13	14	3.68E-38	0.03795211	19530	18785	745	640.6528	50.52857	30	22	3.68E-38	0.03722709	19778	19038	740	799.2059	57.46203	28	26	3.68E-38	0.03839017	22536	21667	869	751.7457	43.06654	22	22	3.68E-38	0.03849503	21721	20881	840	1244.036	68.42368	18	20	3.68E-38	0.03811822	21858	21021	837	736.4729	42.91637	23	27	3.68E-38	0.03716445	17632	16973	659	578.8819	49.80629	15	24	3.68E-38	0.04729691	17343	16518	825	706.6904	62.4611	15	18	3.68E-38	STARD3NL
327	cg00309204	0.01548693	21854	21514	340	1202.599	51.5	21	16	3.68E-38	0.01045195	20566	20350	216	1106.205	24.58803	17	14	3.68E-38	0.03254357	18091	17499	592	1172.021	93.9844	12	15	3.68E-38	0.03213093	18169	17582	587	902.25	71.55418	16	20	3.68E-38	0.01883698	21241	20839	402	1140.655	42.72392	19	27	3.68E-38	0.01006986	20655	20446	209	703.3886	22.55581	19	17	3.68E-38	0.02076503	13625	13340	285	571.4746	36.86541	19	17	3.68E-38	0.03289193	11605	11220	385	407.6433	36.44239	11	21	3.68E-38	0.02474684	17478	17043	435	970.565	60.57548	11	18	3.68E-38	0.03016979	14683	14237	446	661.6349	52.34642	19	27	3.68E-38	C17orf61
329	cg00312919	0.05226062	30688	29079	1609	1317.811	76.8	18	25	3.68E-38	0.06269205	31467	29488	1979	1635.104	73.34743	14	26	3.68E-38	0.05375881	25440	24067	1373	934.4587	71.241	22	32	3.68E-38	0.04522806	28599	27301	1298	1300.548	82.21957	15	17	3.68E-38	0.06438687	28850	26986	1864	967.6757	104.3842	32	19	3.68E-38	0.05958957	32305	30374	1931	1276.222	131.7413	17	13	3.68E-38	0.0664157	28854	26931	1923	1805.951	104.0419	8	22	3.68E-38	0.07370172	26955	24961	1994	1251.233	129.2451	19	13	3.68E-38	0.08695315	25661	23421	2240	1100.022	154.8556	18	19	3.68E-38	0.07959183	27830	25607	2223	888.2165	96.01587	28	21	3.68E-38	STARD3NL
331	cg00315936	0.04503363	10159	9697	462	467.6441	44.92661	11	15	3.68E-38	0.03469406	10997	10612	385	507.467	26.85268	18	15	3.68E-38	0.07077121	10766	9997	769	587.5	99.61175	16	10	3.68E-38	0.06194053	9619	9017	602	473.0204	41.75366	15	19	3.68E-38	0.05668822	9955	9385	570	491.9106	65.06612	18	15	3.68E-38	0.04964805	10555	10026	529	590.5009	48.7861	15	12	3.68E-38	0.03926206	10470	10055	415	498.9817	48.37429	18	14	3.68E-38	0.0346653	11612	11206	406	708.4088	55.18281	12	7	3.68E-38	0.05187231	12932	12256	676	676.4655	55.05559	18	17	3.68E-38	0.04092789	14169	13585	584	767.1504	35	13	25	3.68E-38	SND1
333	cg00318573	0.424983	67458	38747	28711	1985.291	868.3832	15	13	3.68E-38	0.4224145	70390	40614	29776	1572.565	918.4791	14	21	3.68E-38	0.9519643	52819	2442	50377	82.26814	1430.502	21	24	3.68E-38	0.9516357	57856	2703	55153	74.03136	1545.579	14	15	3.68E-38	0.3730734	67959	42568	25391	1521.187	894.1098	22	23	3.68E-38	0.3917595	71740	43596	28144	1907.802	1047.576	10	23	3.68E-38	0.8745536	55900	6925	48975	260.2481	1783.019	31	19	3.68E-38	0.8839307	58098	6655	51443	342.5169	1901.297	11	14	3.68E-38	0.6034169	77808	30797	47011	1111.997	1540.427	20	20	3.68E-38	0.5943685	80944	32774	48170	1060.713	1367.298	23	30	3.68E-38	CHRNA4
334	cg00318865	0.01489632	25074	24699	375	1143.878	49.75	14	16	3.68E-38	0.01621768	25736	25317	419	1102.851	53.93978	18	22	3.68E-38	0.4631037	29781	15943	13838	716.0635	667.1282	18	12	3.68E-38	0.4825266	34524	17817	16707	621.5	521.462	16	19	3.68E-38	0.02309529	22935	22403	532	1050.036	73.61216	19	12	3.68E-38	0.01761229	25280	24833	447	878	31.2	16	25	3.68E-38	0.01564324	21315	20980	335	661.1761	39.3548	19	20	3.68E-38	0.01668015	19684	19354	330	529.3966	31.75216	21	20	3.68E-38	0.01609667	22327	21966	361	804.561	41.56922	19	12	3.68E-38	0.01387062	24989	24641	348	1002.442	30.73504	18	14	3.68E-38	ACVR1B
336	cg00319761	0.01083254	29256	28938	318	1733.959	28.86174	21	17	3.68E-38	0.01449587	32461	31989	472	1130.2	35.39132	25	22	3.68E-38	0.02034325	28509	27927	582	1771.637	61.92878	20	23	3.68E-38	0.01613151	32383	31859	524	1432.6	55.46483	21	23	3.68E-38	0.01367496	33465	33006	459	1374.773	35.10627	21	20	3.68E-38	0.01293712	35302	34844	458	1265.009	51.61854	21	19	3.68E-38	0.01585924	28716	28259	457	1219.712	48.79959	17	15	3.68E-38	0.0136521	30518	30100	418	969.4149	40.00769	17	26	3.68E-38	0.01604543	30189	29703	486	793.3738	37.62418	32	19	3.68E-38	0.01492445	32062	31582	480	1497.554	56.02573	15	17	3.68E-38	PKMYT1
338	cg00321065	0.01787264	17189	16880	309	928.7648	42.98927	24	13	3.68E-38	0.019741	18896	18521	375	1007.948	51.84753	21	24	3.68E-38	0.0530002	14749	13962	787	892.75	99.78262	16	28	3.68E-38	0.04537487	14732	14059	673	836.5	96.12882	16	12	3.68E-38	0.03529952	15141	14603	538	647.0464	95.79179	15	15	3.68E-38	0.02602682	16383	15954	429	817.75	78.6896	16	19	3.68E-38	0.01840691	18317	17978	339	662.0173	46.66905	33	18	3.68E-38	0.02195228	18258	17855	403	904.1728	44	17	16	3.68E-38	0.02583235	19333	18831	502	905.3855	72.5963	17	18	3.68E-38	0.03376355	19270	18616	654	1224.637	122	15	16	3.68E-38	RLF
340	cg00323915	0.0490414	7098	6745	353	703.6989	46.26456	14	22	3.68E-38	0.04530368	5926	5653	273	273.8	31.55371	25	22	3.68E-38	0.7961732	4865	912	3953	102.5488	212.4649	19	27	3.68E-38	0.7896414	4920	956	3964	133.8789	180.3678	18	22	3.68E-38	0.7657686	6210	1378	4832	112.1843	254.1926	19	19	3.68E-38	0.7384992	6030	1503	4527	111.0017	213.1989	26	21	3.68E-38	0.4176677	7892	4554	3338	267.2612	202.2325	14	18	3.68E-38	0.3583829	8483	5407	3076	333.3977	193.6435	20	20	3.68E-38	0.04548836	9309	8881	428	468.25	47.85186	16	20	3.68E-38	0.05027382	9030	8571	459	445.75	45.12397	16	29	3.68E-38	GIMAP4
341	cg00324733	0.01956677	20905	20494	411	994.3795	38.98803	20	15	3.68E-38	0.02020333	23114	22645	469	1159.914	44.54773	11	18	3.68E-38	0.04127375	21851	20945	906	828.5	92.86549	16	11	3.68E-38	0.02745553	23174	22535	639	1599.796	48.29907	10	20	3.68E-38	0.03120619	22011	21321	690	1142.854	61.93908	20	20	3.68E-38	0.02589434	25813	25142	671	654.5228	67.17515	27	18	3.68E-38	0.02419159	20527	20028	499	826.25	33.5	16	16	3.68E-38	0.0171529	21529	21158	371	786.2391	34.67381	21	11	3.68E-38	0.03198424	19691	19058	633	1220.518	52.75	11	16	3.68E-38	0.02711914	20439	19882	557	1104.736	47.61186	18	18	3.68E-38	NUCB2
344	cg00327483	0.8631157	27310	3652	23658	284.4	1304.599	25	17	3.68E-38	0.9073667	25366	2259	23107	133.2306	1129.179	15	14	3.68E-38	0.9436306	22767	1189	21578	114.5318	1701.385	26	14	3.68E-38	0.9486419	25193	1199	23994	122	955.3579	16	21	3.68E-38	0.9436498	26608	1405	25203	105.7607	1481.162	19	14	3.68E-38	0.9506159	26771	1227	25544	94.10123	992.6	24	25	3.68E-38	0.9564173	23212	916	22296	58.73043	1235.75	19	16	3.68E-38	0.9561092	23823	950	22873	66.95272	1373.456	24	14	3.68E-38	0.5215368	23325	11108	12217	368.708	636.75	15	16	3.68E-38	0.5087181	22726	11114	11612	567.261	419	24	16	3.68E-38	CASQ1
346	cg00331237	0.02759458	22948	22312	636	942.338	60.3331	26	12	3.68E-38	0.02892442	24101	23401	700	1095.46	52.07737	19	19	3.68E-38	0.7091762	29956	8641	21315	840.3121	840.3708	11	13	3.68E-38	0.6887607	32669	10099	22570	715.0945	1173.753	20	12	3.68E-38	0.8241108	34200	5933	28267	311.1732	1367.938	17	15	3.68E-38	0.8066512	33849	6464	27385	398.2965	1937.845	11	13	3.68E-38	0.05236638	21135	20023	1112	926.7236	100	24	16	3.68E-38	0.05736702	23607	22247	1360	1574.723	136.2831	12	11	3.68E-38	0.0632695	23292	21812	1480	1162.484	156.849	18	10	3.68E-38	0.05095263	22784	21618	1166	1280.103	65	17	9	3.68E-38	CSRP2
350	cg00333226	0.5780605	32125	13497	18628	758.8299	791.7137	13	19	3.68E-38	0.6457263	34952	12318	22634	827.0465	657.4095	17	27	3.68E-38	0.8939026	19269	1955	17314	125.2265	511.0226	15	17	3.68E-38	0.9060091	21434	1924	19510	126.0011	1004	15	16	3.68E-38	0.8748204	19392	2340	17052	165.25	993.9564	16	18	3.68E-38	0.8987023	22092	2148	19944	53.68328	800.9039	19	23	3.68E-38	0.8896329	25886	2768	23118	176.0809	728.1655	17	19	3.68E-38	0.9069666	27331	2452	24879	159.3087	635.711	15	19	3.68E-38	0.5166556	31511	15179	16332	585.6968	712.4113	21	20	3.68E-38	0.5283852	30268	14222	16046	673.75	666.5718	16	20	3.68E-38	UNQ739
352	cg00334507	0.7179552	7803	2129	5674	130.3215	295.1659	23	17	3.68E-38	0.7813106	8675	1819	6856	113.3188	191.3902	14	18	3.68E-38	0.8405402	7231	1069	6162	121.5	344.3192	16	22	3.68E-38	0.8128342	7380	1300	6080	124.9962	525.2543	20	10	3.68E-38	0.6801336	8885	2774	6111	136.2	352.8064	25	23	3.68E-38	0.6649861	9222	3023	6199	87.65386	288.971	20	18	3.68E-38	0.6583021	10819	3631	7188	162.5621	381.7511	20	17	3.68E-38	0.6792835	12238	3857	8381	198.2734	377.8922	26	10	3.68E-38	0.7461861	9667	2379	7288	89.80256	338.3882	18	19	3.68E-38	0.7179269	9316	2556	6760	142.6611	256.8898	20	23	3.68E-38	MVP
355	cg00338702	0.4248391	20416	11700	8716	399.8228	437	14	25	3.68E-38	0.4262845	23762	13590	10172	503.3701	463.6492	24	19	3.68E-38	0.9198632	20078	1517	18561	72.55389	902.2682	15	18	3.68E-38	0.9157295	20619	1646	18973	82.81908	772.213	19	22	3.68E-38	0.9158515	23822	1913	21909	85.90794	921.6205	23	24	3.68E-38	0.9205241	24247	1835	22412	89.48929	783.9655	27	20	3.68E-38	0.2014929	21201	16909	4292	699.25	157.2134	16	18	3.68E-38	0.2049342	20653	16400	4253	739.8694	300.9249	18	13	3.68E-38	0.03873397	22206	21342	864	673.8138	45.38932	24	21	3.68E-38	0.04338853	20735	19831	904	792.5633	62.35383	23	12	3.68E-38	CHFR
358	cg00342530	0.7857069	19280	4053	15227	225.7796	746.087	22	21	3.68E-38	0.7944664	20899	4216	16683	151.0464	760.5278	15	10	3.68E-38	0.7250231	11821	3178	8643	194.5445	366.0656	19	22	3.68E-38	0.7272156	12639	3375	9264	94.51928	300.3039	19	20	3.68E-38	0.692849	16527	5007	11520	245.4548	292.1938	13	21	3.68E-38	0.6711919	14927	4841	10086	217.5	342.3617	16	14	3.68E-38	0.6568172	21221	7217	14004	345.8558	403.4771	17	28	3.68E-38	0.6647183	22654	7529	15125	314.7584	455.2394	19	17	3.68E-38	0.0331102	13793	13333	460	593.4	34.97532	25	11	3.68E-38	0.0440385	13093	12512	581	672.3002	59.07557	10	13	3.68E-38	GARNL3
360	cg00344358	0.9132377	36840	3105	33735	222.3614	992.6819	14	19	3.68E-38	0.9024327	38827	3698	35129	253.0455	1352.216	19	23	3.68E-38	0.9053464	32651	3000	29651	64	930.6887	9	27	3.68E-38	0.9126152	33201	2810	30391	182.2395	1138.454	20	26	3.68E-38	0.8955111	36813	3757	33056	180.3122	1180.654	18	24	3.68E-38	0.8949623	40057	4118	35939	214.25	1368.235	16	19	3.68E-38	0.9091328	34632	3056	31576	139.4961	825.5132	23	22	3.68E-38	0.9026559	34088	3228	30860	125.667	1082.5	20	16	3.68E-38	0.8321984	35734	5913	29821	321.8728	912.369	12	21	3.68E-38	0.848293	39707	5939	33768	222.5674	1248.71	15	19	3.68E-38	GDF11
364	cg00347729	0.2036542	2144	1687	457	148.25	62.74233	16	15	3.68E-38	0.2105528	1890	1471	419	103.9416	48.00793	26	21	3.68E-38	0.5201133	3430	1594	1836	179.9614	128.6534	17	23	5.07E-26	0.526948	3147	1436	1711	155.546	97.6	14	25	3.68E-38	0.4833021	2565	1277	1288	70.57787	79.93948	17	28	3.68E-38	0.399729	2852	1672	1180	82.36877	55.05978	26	19	3.68E-38	0.2356495	3210	2430	780	255.2655	92.25	8	16	3.68E-38	0.2332991	2819	2138	681	106.885	55.7832	10	17	3.68E-38	0.1856261	2168	1747	421	105.0778	33.4947	12	19	1.48E-37	0.25	2516	1862	654	118.3574	72.49537	17	19	3.68E-38	MMP10
365	cg00347904	0.9215304	6565	423	6142	30.23116	276.446	13	19	3.68E-38	0.9247157	7551	476	7075	28.24072	413.6346	26	15	3.68E-38	0.9397449	11036	571	10465	49.6	434.5031	25	22	3.68E-38	0.9603005	12545	402	12143	44.96548	441.5201	19	15	3.68E-38	0.9687588	14176	346	13830	33.25	450.4017	16	21	3.68E-38	0.9630504	14298	432	13866	45.72624	875.6667	18	9	3.68E-38	0.8521992	9176	1271	7905	111.8001	283.6833	15	21	3.68E-38	0.8788522	8856	985	7871	86.23843	227.272	15	22	3.68E-38	0.8936101	12232	1212	11020	74.85667	622.9283	23	13	3.68E-38	0.8929743	13308	1335	11973	72.12489	471.7871	18	21	3.68E-38	SCUBE3
369	cg00351011	0.06397753	25534	23894	1640	1143.078	130.3333	20	9	3.68E-38	0.05566212	27531	25993	1538	1067.052	111.0813	20	17	3.68E-38	0.04250363	26086	24973	1113	1083.699	117.4609	22	19	3.68E-38	0.02659515	26747	26033	714	1293.565	59.92662	20	20	3.68E-38	0.05192467	27671	26229	1442	1454.283	95.30072	18	22	3.68E-38	0.04160335	29513	28281	1232	928.5172	80.27929	21	17	3.68E-38	0.04087238	24293	23296	997	1120.25	58.68986	16	18	3.68E-38	0.03407853	22847	22065	782	1043.25	52.8	16	25	3.68E-38	0.03042826	24581	23830	751	1173.92	72.03749	19	15	3.68E-38	0.03172036	28336	27434	902	1167.809	71.55418	17	20	3.68E-38	LASS4
370	cg00353953	0.07424995	4533	4189	344	347.2614	32.75	20	16	3.68E-38	0.08205571	4531	4151	380	212.8978	49	19	16	3.68E-38	0.06080283	4982	4673	309	304.3333	51.14739	9	18	3.68E-38	0.05073919	5379	5101	278	356	42.92881	16	17	3.68E-38	0.09186212	5528	5011	517	394.2697	72.49537	15	19	3.68E-38	0.08080808	5246	4814	432	266.3041	71.30547	17	17	3.68E-38	0.0946797	4505	4069	436	176.8874	64.82669	28	10	3.68E-38	0.08459347	4463	4077	386	315.0538	50.22947	17	12	3.68E-38	0.06003063	3165	2969	196	231.2592	30.46747	11	15	3.68E-38	0.07408575	3072	2837	235	184.6123	27.92929	21	22	3.68E-38	ZNF384
371	cg00354258	0.5522827	24038	10707	13331	433.5597	387.5	24	16	3.68E-38	0.5694359	24347	10426	13921	577.1655	573.6993	13	18	3.68E-38	0.8896683	17293	1819	15474	111.1326	797.06	20	15	3.68E-38	0.8965585	20327	2013	18314	105.3018	839.1	19	18	3.68E-38	0.8772612	21238	2519	18719	184.4503	725.7272	19	18	3.68E-38	0.8926486	23365	2419	20946	113.3314	842.8734	19	19	3.68E-38	0.8071808	24410	4626	19784	185.7863	693.6519	23	17	3.68E-38	0.8091393	23556	4415	19141	229.1908	633.0497	22	23	3.68E-38	0.5913521	25756	10466	15290	329.4564	645.1056	24	20	3.68E-38	0.6118419	26433	10199	16234	356.3498	501.4772	21	23	3.68E-38	ZIM2
373	cg00355802	0.03922585	11474	11020	454	854.9687	50.95497	14	22	3.68E-38	0.04496062	9931	9480	451	507.3197	46.26219	29	21	3.68E-38	0.6921478	4230	1233	2997	134.6073	135.1862	17	29	3.68E-38	0.7622859	4397	969	3428	66.01353	147.5496	14	18	3.68E-38	0.03904042	12989	12478	511	830.25	57.46695	16	20	3.68E-38	0.03484346	13475	13002	473	851.4648	50.40185	13	26	3.68E-38	0.05162804	13536	12832	704	520.77	96.70617	27	12	3.68E-38	0.05150348	15996	15167	829	962.0491	63.40391	15	18	3.68E-38	0.1420285	10933	9366	1567	325.7253	81.8	17	25	3.68E-38	0.1445513	11958	10215	1743	406.6031	131.9933	23	18	3.68E-38	DUSP4
374	cg00359325	0.07057998	39798	36982	2816	1432.236	124.4	26	25	3.68E-38	0.06817105	46342	43176	3166	950.9586	180.9316	7	17	3.68E-38	0.07131542	37774	35073	2701	881.343	198.2968	37	15	3.68E-38	0.05739181	48217	45444	2773	1019.6	170.4127	24	18	3.68E-38	0.06508305	45534	42564	2970	1537.957	159.555	18	14	3.68E-38	0.06257389	48115	45098	3017	1686.813	166.4058	15	18	3.68E-38	0.04979991	40382	38366	2016	1499.75	67.9757	16	23	3.68E-38	0.05282518	39862	37751	2111	1618.522	119.7	21	11	3.68E-38	0.05988339	43635	41016	2619	1883.261	130.5544	18	11	3.68E-38	0.05930702	42239	39728	2511	1084.8	45.2267	25	11	3.68E-38	USP4
376	cg00363813	0.9336697	35178	2240	32938	122.6964	1260.229	10	22	3.68E-38	0.9492918	41057	1987	39070	139.75	1222.588	16	18	3.68E-38	0.6044939	54152	21357	32795	1097.231	1514.832	17	19	3.68E-38	0.6160033	62312	23866	38446	740.7038	1450.984	17	20	3.68E-38	0.02684673	36627	35641	986	1327.314	81.52914	26	23	3.68E-38	0.02647932	35626	34680	946	990.2729	51	17	25	3.68E-38	0.9438007	38477	2068	36409	134.8965	1291.538	19	23	3.68E-38	0.9482034	42509	2107	40402	137.8789	944.5	19	16	3.68E-38	0.9392163	37262	2171	35091	132.0218	1105.659	21	22	3.68E-38	0.9317095	40462	2670	37792	139.2431	998.6279	14	20	3.68E-38	HOM-TES-103
380	cg00367281	0.506839	13133	6426	6707	495.5127	469.1552	20	19	3.68E-38	0.5574967	13466	5903	7563	310.1701	312.7109	19	29	3.68E-38	0.84746	6967	978	5989	154	253.9704	16	26	3.68E-38	0.8720885	7585	883	6702	89.24272	359.9533	19	19	3.68E-38	0.3644556	12217	7728	4489	470.226	236.9197	18	33	3.68E-38	0.3355134	12591	8333	4258	376.2399	232.2851	27	23	3.68E-38	0.6217325	20137	7555	12582	373.03	732.7001	19	17	3.68E-38	0.6285684	18641	6861	11780	370.9704	342.8	21	25	3.68E-38	0.08910359	11078	10082	996	439.4669	110.5962	32	17	3.68E-38	0.09135909	11415	10363	1052	367.6096	103.7536	20	20	3.68E-38	CHRNB3
384	cg00371195	0.9234912	14382	1008	13374	101.5877	621.7826	18	18	3.68E-38	0.9330544	14240	860	13380	63.53381	485.0316	22	22	3.68E-38	0.9111865	11396	921	10475	163.1817	492.6437	15	26	3.68E-38	0.9262041	10551	686	9865	61.51829	356.343	18	26	3.68E-38	0.9159054	12160	931	11229	72.27504	496.3889	22	18	3.68E-38	0.9278215	13616	890	12726	74.30119	482.6864	24	22	3.68E-38	0.7951816	13971	2782	11189	204.407	550.2219	13	15	3.68E-38	0.8315703	15687	2559	13128	151.1582	549.4507	20	19	3.68E-38	0.7428759	13621	3428	10193	339.7897	351.1383	15	23	3.68E-38	0.7463158	13811	3429	10382	225.832	511.4739	11	18	3.68E-38	F2
386	cg00375964	0.04861378	12921	12288	633	866.5798	28.58654	17	21	3.68E-38	0.04994658	14876	14128	748	734.834	33.98225	15	29	3.68E-38	0.04160433	13937	13353	584	715.25	52.5362	16	19	3.68E-38	0.03290424	15126	14625	501	558.0284	38.75288	13	14	3.68E-38	0.03253745	16988	16432	556	789.696	52.02097	17	22	3.68E-38	0.03005837	18231	17680	551	792.6313	44.08001	19	21	3.68E-38	0.04888174	19171	18229	942	914.8469	62.97135	10	23	3.68E-38	0.0501236	18913	17960	953	758.9214	59.64809	20	19	3.68E-38	0.04841122	15950	15173	777	747.6949	70.71068	22	18	3.68E-38	0.04402216	16687	15948	739	517.1505	59.1784	14	12	3.68E-38	ABCE1
388	cg00380464	0.05079592	27855	26435	1420	1255.25	123.25	16	16	3.68E-38	0.03872906	30523	29337	1186	894.0638	75.90219	24	14	3.68E-38	0.08238055	26751	24539	2212	1328.88	151.3818	22	20	3.68E-38	0.08149534	27693	25428	2265	1022.297	132.4245	22	17	3.68E-38	0.04758554	29741	28321	1420	736.9205	109.2759	31	13	3.68E-38	0.0344818	35716	34481	1235	1261.473	61.34819	14	10	3.68E-38	0.04451618	28092	26837	1255	817.3481	89.49564	28	17	3.68E-38	0.04302666	28975	27724	1251	1286.061	77.24913	14	21	3.68E-38	0.05035082	27407	26022	1385	1237.239	104.0419	19	22	3.68E-38	0.04470806	30163	28810	1353	1262.391	82.50867	21	22	3.68E-38	LTV1
392	cg00384537	0.9043157	12065	1064	11001	107.1718	572.6038	14	21	3.68E-38	0.8974791	11166	1055	10111	88.78389	536.2791	19	15	3.68E-38	0.5587559	9899	4312	5587	330.0688	362.228	24	22	3.68E-38	0.5769103	8943	3726	5217	240.0006	277.25	14	16	3.68E-38	0.2167263	12192	9528	2664	409.1489	158.2	27	25	3.68E-38	0.1865567	12754	10356	2398	334.0401	109.5771	23	14	3.68E-38	0.9424461	14634	748	13886	48.24181	424.6852	11	29	3.68E-38	0.926663	14272	954	13318	82.26203	505.856	24	23	3.68E-38	0.2123098	10022	7873	2149	458.6766	149.6445	18	17	3.68E-38	0.2035867	10662	8471	2191	415.9307	147.7437	19	19	3.68E-38	KRTHA5
394	cg00387170	0.04052437	18284	17539	745	1348.831	50.51815	15	12	3.68E-38	0.03788707	19115	18387	728	668	49.53546	16	21	3.68E-38	0.04139708	16592	15901	691	1094.313	66.75998	19	19	3.68E-38	0.04059805	17290	16584	706	1055.2	74.32983	20	13	3.68E-38	0.04195575	18205	17437	768	918.2555	76.64126	22	17	3.68E-38	0.04283291	18764	17956	808	997.5099	43.8618	20	21	3.68E-38	0.0370116	13004	12519	485	878.6622	28.40188	19	15	3.68E-38	0.03794298	13473	12958	515	1272.921	48.90881	15	14	3.68E-38	0.04014121	17463	16758	705	1011.859	59.332	17	14	3.68E-38	0.04160857	17829	17083	746	942.736	49.88897	17	22	3.68E-38	FOXP4
395	cg00392257	0.1660559	31010	25844	5166	1426.706	419.8292	18	17	3.68E-38	0.1525827	28881	24459	4422	884.1011	136.0708	23	15	3.68E-38	0.4458055	26351	14559	11792	867.2901	681.8235	15	19	3.68E-38	0.4573708	28472	15404	13068	590.7158	689.8013	21	14	3.68E-38	0.6496044	28462	9908	18554	455.3768	813	18	16	3.68E-38	0.6240804	26677	9966	16711	403.4754	1394.689	23	7	3.68E-38	0.03597698	26139	25195	944	905.7484	53.70537	14	15	3.68E-38	0.04675356	24604	23449	1155	768.3756	84.13382	23	26	3.68E-38	0.04756726	28407	27051	1356	1174.88	73.75764	14	21	3.68E-38	0.04921385	28266	26870	1396	1013.635	99.99113	27	22	3.68E-38	ISG20L2
396	cg00393585	0.9687551	18431	479	17952	82.58966	855.75	19	16	3.68E-38	0.9751633	19951	398	19553	45.32199	773.7925	12	29	3.68E-38	0.9579706	21837	822	21015	121.7656	866.5432	21	21	3.68E-38	0.9708492	21203	521	20682	75.47305	858.0368	22	23	3.68E-38	0.9690493	18381	472	17909	67.75286	661.4	20	25	3.68E-38	0.9564461	17143	651	16492	67.64754	540.0523	21	23	3.68E-38	0.9648145	20363	620	19743	99.56643	610.4126	19	28	3.68E-38	0.968913	20037	526	19511	50.20458	474.1875	18	21	3.68E-38	0.05309603	13385	12669	716	731.0652	61.46516	22	29	3.68E-38	0.06604529	13633	12726	907	564.448	58.05859	32	30	3.68E-38	FLJ31659
398	cg00396163	0.01668677	14822	14573	249	871.434	57.1939	13	14	3.68E-38	0.01519857	15033	14803	230	865.7368	39.10637	12	13	3.68E-38	0.7797586	3546	703	2843	122.202	156.2103	21	15	1.95E-28	0.8081613	3919	671	3248	104.4684	165.7488	22	24	3.68E-38	0.8586245	3564	418	3146	73.22043	133.7512	13	26	3.68E-38	0.9171303	3315	183	3132	16.68115	200.3469	23	18	3.68E-38	0.1413217	9948	8528	1420	438.7143	94.0452	23	18	3.68E-38	0.1493418	10915	9270	1645	403.8218	107.1652	17	24	3.68E-38	0.03266332	13034	12605	429	509.3365	54.37153	22	19	3.68E-38	0.03007016	11872	11512	360	499.8659	55.21899	17	22	3.68E-38	FLJ37357
400	cg00397545	0.393488	8561	5153	3408	420.1566	302.3509	23	15	3.68E-38	0.4073715	7117	4177	2940	202.3642	214.4389	20	20	3.68E-38	0.7293638	6769	1759	5010	198.9073	312.9231	10	19	3.68E-38	0.7409031	6743	1673	5070	108.219	266.6899	23	23	3.68E-38	0.7101987	8254	2321	5933	152.4807	460.5	24	16	3.68E-38	0.7379549	7704	1945	5759	191.8616	482.9539	18	18	3.68E-38	0.403588	7425	4388	3037	292.7345	281.6382	19	22	3.68E-38	0.4546186	7359	3968	3391	291.5391	378.7092	21	14	3.68E-38	0.07472315	9201	8506	695	618.7084	51.90262	17	17	3.68E-38	0.07869939	9557	8797	760	478.6	63.95155	25	20	3.68E-38	APOC1
403	cg00399483	0.6438103	24255	8575	15680	514.4779	506.7019	14	21	3.68E-38	0.6562478	28598	9765	18833	350.2888	756.2382	22	20	3.68E-38	0.9049057	19775	1790	17985	54.91532	803.25	13	16	3.68E-38	0.9141829	22413	1832	20581	81.0069	1075.657	17	15	3.68E-38	0.8496417	21668	3173	18495	153.3701	741.7253	15	22	3.68E-38	0.861698	25930	3500	22430	157.4169	641.6758	14	19	3.68E-38	0.8436174	24890	3808	21082	114.0574	774.4163	23	17	3.68E-38	0.8576706	25615	3560	22055	185.2972	741.6	17	25	3.68E-38	0.1395349	17358	14922	2436	493.2766	99.20434	20	24	3.68E-38	0.1427237	18096	15499	2597	597.6078	106.6783	17	19	3.68E-38	DCC
404	cg00400028	0.6006271	31154	12382	18772	522.5578	694.1675	24	27	3.68E-38	0.6232881	32174	12058	20116	384.2	511.4859	15	23	3.68E-38	0.9214671	22311	1660	20651	74.36128	813.5082	15	19	3.68E-38	0.915961	24817	1994	22823	92	969.4149	25	17	3.68E-38	0.1368605	28440	24534	3906	913.8965	205.7681	21	18	3.68E-38	0.1299808	31697	27564	4133	944.25	213.3566	16	19	3.68E-38	0.9273037	36353	2550	33803	139.6209	896.612	24	23	3.68E-38	0.9381246	34922	2067	32855	98.4	1148.08	25	23	3.68E-38	0.8089857	29191	5495	23696	208.8637	728.6295	26	21	3.68E-38	0.7938824	30402	6187	24215	286.4346	731.2449	17	17	3.68E-38	ACPL2
408	cg00403724	0.04428787	3874	3698	176	258.7664	33.83671	23	13	3.68E-38	0.06677717	4123	3841	282	127.25	52	16	16	3.68E-38	0.208605	2968	2328	640	266	89.24736	16	11	1.58E-17	0.1353175	2420	2079	341	103.1533	40.02083	27	15	3.85E-37	0.1398104	3276	2804	472	135.124	57.5	26	16	3.68E-38	0.1162574	3117	2743	374	184.0835	68.70468	18	12	3.68E-38	0.05149907	6871	6512	359	302.9582	56.54556	22	15	3.68E-38	0.04331667	7703	7365	338	348.1322	65.52926	18	12	3.68E-38	0.07213385	3546	3283	263	263.6211	29.67763	15	21	3.68E-38	0.0907563	2875	2605	270	134.8498	39	17	9	3.68E-38	TNMD
409	cg00404599	0.9199	24307	1855	22452	133.747	815.0584	15	18	3.68E-38	0.9075989	26588	2366	24222	143.0713	860.5	18	16	3.68E-38	0.9088585	20242	1754	18488	138.1215	825.7365	18	21	3.68E-38	0.9183773	22406	1737	20669	70.47498	586.9678	18	20	3.68E-38	0.853407	21811	3112	18699	199.6809	666.0306	20	30	3.68E-38	0.8616805	25464	3436	22028	176.541	749.9481	18	26	3.68E-38	0.7942234	29675	6027	23648	286.2368	815.8842	14	24	3.68E-38	0.7932868	29424	6003	23421	250.6644	727.3687	24	29	3.68E-38	0.6818931	30242	9552	20690	332.7462	581.6813	27	30	3.68E-38	0.6577055	30923	10519	20404	399.6751	655.8054	24	22	3.68E-38	TSC22D3
411	cg00405568	0.048721	18352	17453	899	828.4981	90.15189	28	11	3.68E-38	0.04795235	20045	19079	966	596.0425	70.7465	24	15	3.68E-38	0.04461229	18303	17482	821	559.645	109.9852	14	12	3.68E-38	0.03983216	16821	16147	674	486	60.40104	25	14	3.68E-38	0.04718238	18657	17772	885	793.4452	52.41438	15	15	3.68E-38	0.04070305	19358	18566	792	911.3474	83.13844	12	12	3.68E-38	0.05145854	18206	17264	942	689.534	61.51175	14	23	3.68E-38	0.04601474	18481	17626	855	805.4723	62.2254	22	18	3.68E-38	0.06298348	18127	16979	1148	618.0688	68.14156	22	11	3.68E-38	0.0751465	17306	15998	1308	600.7244	97.50169	29	19	3.68E-38	NMT1
412	cg00405677	0.365307	29393	18619	10774	1461.147	786.543	15	17	3.68E-38	0.3831717	27128	16695	10433	717.4	461.355	25	19	3.68E-38	0.6565112	26224	8942	17282	641.5067	953.5	17	16	3.68E-38	0.6911733	27430	8402	19028	375.7585	549.6801	26	19	3.68E-38	0.4773572	27326	14234	13092	660.6735	561.1373	18	24	3.68E-38	0.4742919	28568	14971	13597	748.3541	395.7967	19	24	3.68E-38	0.1374748	25221	21740	3481	930.6092	89.33115	17	18	3.68E-38	0.1391766	26255	22587	3668	1171.964	156.5632	22	24	3.68E-38	0.03801785	27466	26418	1048	544.4536	73.89294	21	24	3.68E-38	0.03968196	27444	26351	1093	888.1662	127.8831	20	12	3.68E-38	HAND1
415	cg00407150	0.1966718	35655	28623	7032	1427.322	668.5695	17	8	3.68E-38	0.1907339	40003	32354	7649	1666.674	408.5367	15	13	3.68E-38	0.8054865	30885	5927	24958	351.0061	1669.683	19	10	3.68E-38	0.819733	32779	5827	26952	256.5	1154.035	16	20	3.68E-38	0.4298513	45553	25929	19624	1124.295	865.0273	20	18	3.68E-38	0.4732482	45411	23873	21538	1011.494	734.3895	19	27	3.68E-38	0.1713275	30724	25443	5281	1009.984	599.9801	18	8	3.68E-38	0.1666257	28359	23617	4742	1118.25	230.0914	16	20	3.68E-38	0.07039356	32957	30630	2327	980.0619	139.6856	28	15	3.68E-38	0.07073544	31949	29682	2267	892.1978	126.1007	19	18	3.68E-38	GUP1
417	cg00410576	0.07811202	27591	25428	2163	1267.5	105.3992	16	21	3.68E-38	0.08302914	30034	27532	2502	1089.411	148.7226	24	15	3.68E-38	0.08119426	25690	23596	2094	1171.794	168.0089	26	12	3.68E-38	0.08572756	32200	29431	2769	1313	165.8554	16	13	3.68E-38	0.042875	31900	30528	1372	1152.35	115.9323	22	13	3.68E-38	0.0415284	30939	29650	1289	1298.722	75.50471	19	26	3.68E-38	0.08431494	28934	26486	2448	474.5819	113.145	12	20	3.68E-38	0.08791904	26777	24414	2363	1357.35	97.27361	12	26	3.68E-38	0.03388179	26581	25677	904	1232.323	43.45266	17	30	3.68E-38	0.03691991	28042	27003	1039	927.5401	66.95272	24	24	3.68E-38	MAPK6
426	cg00415164	0.2657305	11009	8057	2952	336.3235	108.8965	19	20	3.68E-38	0.264711	11320	8297	3023	532.9327	117.358	19	28	3.68E-38	0.376024	18577	11554	7023	640.7457	353.8987	24	13	3.68E-38	0.3476879	20033	13033	7000	386.6018	369.4429	17	21	3.68E-38	0.02431987	21734	21203	531	633.3972	42.32843	24	23	3.68E-38	0.02016919	23897	23413	484	914.6019	66.93552	17	11	3.68E-38	0.2584993	16372	12114	4258	485.213	222.25	23	16	3.68E-38	0.2503584	15945	11928	4017	463.7605	201.7611	20	18	3.68E-38	0.09803288	21556	19433	2123	861.9175	218.5957	14	11	3.68E-38	0.09371334	20356	18439	1917	611.1171	98.18993	32	19	3.68E-38	ALX4
429	cg00415993	0.1745613	14319	11802	2517	599.3072	177.2935	22	17	3.68E-38	0.1732891	13767	11364	2403	451.2	195.2087	25	20	3.68E-38	0.885819	6994	710	6284	74.29862	368.24	14	24	3.68E-38	0.8872408	6507	645	5862	66.18761	347.5197	20	13	3.68E-38	0.05368098	8376	7921	455	307.0121	25.02544	20	11	3.68E-38	0.05124378	9950	9435	515	409.6427	67.5	17	16	3.68E-38	0.1048806	14345	12830	1515	686.7189	116.9648	13	21	3.68E-38	0.1260732	13527	11809	1718	488.4667	102.3834	17	27	3.68E-38	0.2288819	8459	6500	1959	240.2772	99.56869	22	13	3.68E-38	0.2251648	8396	6483	1913	450.1461	133.2905	17	19	3.68E-38	F2RL2
430	cg00417297	0.02193498	20324	19876	448	1032.612	53.96357	18	15	3.68E-38	0.02442143	23363	22790	573	953.2358	52.77121	20	20	3.68E-38	0.5187224	20250	9694	10556	475.1758	668.6876	18	14	3.68E-38	0.5144908	21776	10521	11255	464.3512	433.9185	22	23	3.68E-38	0.8321887	17956	2930	15026	170.6464	741.8054	21	15	3.68E-38	0.8427896	19358	2959	16399	94.02151	653.6027	22	20	3.68E-38	0.02404949	18653	18202	451	644.4348	40.92004	20	20	3.68E-38	0.01757955	19070	18733	337	689.3943	29.59463	19	19	3.68E-38	0.02518205	24481	23862	619	1223.592	49.46257	17	22	3.68E-38	0.02237829	25103	24539	564	1017.68	42.25	17	16	3.68E-38	ZNF619
432	cg00419564	0.02536011	19616	19116	500	1751.902	32.98484	10	17	3.68E-38	0.02478443	22051	21502	549	1037.567	32.31563	17	30	3.68E-38	0.4636558	22861	12215	10646	834.9241	340.866	14	30	3.68E-38	0.4426521	25193	13997	11196	451.0167	476.7297	23	20	3.68E-38	0.8409567	21347	3311	18036	201.75	595.3087	16	23	3.68E-38	0.8252895	21490	3672	17818	191.5	642.2	16	25	3.68E-38	0.03165901	20147	19506	641	1131.895	53.11623	12	12	3.68E-38	0.02255675	20958	20483	475	820.0129	38.98771	17	24	3.68E-38	0.5661607	25066	10818	14248	560.9714	299.8464	18	19	3.68E-38	0.5120713	24918	12107	12811	773.3057	545.0918	15	19	3.68E-38	S100A6
434	cg00420715	0.05185511	24912	23615	1297	1625.146	135.6801	11	11	3.68E-38	0.03963672	28308	27182	1126	1096.504	49.73318	17	18	3.68E-38	0.04011105	27274	26176	1098	1376.737	80.27929	21	17	3.68E-38	0.03845659	30974	29779	1195	1133.901	69.29646	23	18	3.68E-38	0.03428292	28544	27562	982	875.7606	52.1286	23	23	3.68E-38	0.03667359	27822	26798	1024	828.7771	66.10661	14	12	3.68E-38	0.04413163	31442	30050	1392	1338.761	97.33334	15	9	3.68E-38	0.03965824	29629	28450	1179	1554.825	70.26936	13	23	3.68E-38	0.03220339	27040	26166	874	1259.002	62.74233	17	15	3.68E-38	0.03373838	28621	27652	969	748.0642	89.98072	14	17	3.68E-38	VPS13B
438	cg00425710	0.8724121	30475	3801	26674	256.9456	907.8109	19	17	3.68E-38	0.8686594	33355	4294	29061	271.8834	1240.189	15	22	3.68E-38	0.8864167	31991	3545	28446	252	1625.403	16	18	3.68E-38	0.8912206	35973	3824	32149	137.4144	1042.902	18	20	3.68E-38	0.576736	42670	18003	24667	870	816.9852	25	22	3.68E-38	0.6165798	46113	17619	28494	1210.992	1185	12	16	3.68E-38	0.8871235	43266	4795	38471	202.3642	1159.401	20	20	3.68E-38	0.8932683	39073	4081	34992	232.6203	1219.62	21	21	3.68E-38	0.6612728	33951	11434	22517	414.5266	693.1019	23	23	3.68E-38	0.6866676	35115	10934	24181	662.9941	1042.25	20	16	3.68E-38	MT1A
444	cg00429618	0.1212461	23109	20295	2814	882.5623	182.9262	19	22	3.68E-38	0.1167236	26844	23699	3145	999.5643	180.1333	19	12	3.68E-38	0.5156245	32509	15695	16814	777.2572	638.5174	20	32	3.68E-38	0.5176671	34484	16581	17903	542.6533	701.004	26	22	3.68E-38	0.1569546	29348	24726	4622	1011.163	160.3616	18	19	3.68E-38	0.1653145	32686	27266	5420	1032.171	234.734	21	22	3.68E-38	0.2258398	26007	20111	5896	1019.108	247.0996	11	22	3.68E-38	0.2239994	28159	21829	6330	739.0204	244.1017	20	30	3.68E-38	0.09040492	28029	25486	2543	928.3062	98.43822	23	12	3.68E-38	0.09232278	28452	25816	2636	842.3983	136.168	23	21	3.68E-38	ZNF322B
446	cg00430945	0.04381477	38403	36716	1687	1466.632	166.1328	24	11	3.68E-38	0.04642422	36885	35168	1717	1138.15	89.48929	27	12	3.68E-38	0.1216357	41105	36093	5012	1483.149	292.7013	29	20	3.68E-38	0.1322986	44549	38642	5907	1468.5	236.5212	16	27	3.68E-38	0.05156482	42972	40751	2221	1464.397	129.3905	23	19	3.68E-38	0.04630389	46246	44100	2146	1773.19	138.5805	22	22	3.68E-38	0.06207278	34279	32145	2134	976.0933	87.97751	28	24	3.68E-38	0.0677905	33179	30923	2256	924.4783	157.6841	24	14	3.68E-38	0.04118307	43583	41784	1799	1423.928	224.0229	20	11	3.68E-38	0.0448061	39225	37463	1762	1875.474	102.7649	19	26	3.68E-38	LIN7B
447	cg00431050	0.4619872	32297	17330	14967	761.7175	855.3961	27	10	3.68E-38	0.450771	36606	20060	16546	757.3113	531.3956	18	17	3.68E-38	0.5322893	35469	16536	18933	893.0759	968.9665	18	23	3.68E-38	0.5443153	40597	18445	22152	799.9734	1126.988	18	12	3.68E-38	0.484069	43714	22505	21209	583.4548	886.5056	29	14	3.68E-38	0.4761254	44550	23291	21259	1010.849	957.9016	15	11	3.68E-38	0.6242623	41248	15436	25812	730.2748	386.2797	17	7	3.68E-38	0.6190658	39122	14841	24281	710.4295	896.3955	12	13	3.68E-38	0.4626889	31995	17145	14850	781.5	618.5048	16	19	3.68E-38	0.4183759	33150	19239	13911	1108.356	602.3981	11	23	3.68E-38	ELOVL3
451	cg00433406	0.0223939	19057	18628	429	1354.578	45.96194	13	18	3.68E-38	0.0241119	16987	16575	412	774.6511	55.7832	24	17	3.68E-38	0.784002	19840	4207	15633	195.6329	1041.554	18	21	3.68E-38	0.7882656	21205	4411	16794	277	892.5311	16	17	3.68E-38	0.5238419	19026	9007	10019	496.8604	493.3643	18	14	3.68E-38	0.547387	18576	8353	10223	355.9888	424.3741	33	24	3.68E-38	0.9378411	16760	948	15812	82.78022	780.9312	23	19	3.68E-38	0.9321219	15914	987	14927	75.25985	752.8099	22	24	3.68E-38	0.03952293	15663	15040	623	739.1836	68.15251	23	17	3.68E-38	0.04598972	15273	14566	707	576.5072	74.10128	17	19	3.68E-38	FLJ32784
453	cg00435408	0.03798388	13669	13146	523	394.3629	41.18432	17	27	3.68E-38	0.02833259	15571	15127	444	541.7205	42.43457	23	13	3.68E-38	0.034794	13638	13160	478	735.8624	57.72843	18	14	3.68E-38	0.02937795	17294	16783	511	852.0563	41.89783	15	21	3.68E-38	0.03215187	18126	17540	586	918.5643	65.73197	12	13	3.68E-38	0.03057605	17659	17116	543	760.6112	43.91935	18	22	3.68E-38	0.03202404	19198	18580	618	776.5991	31.75216	17	20	3.68E-38	0.02764133	22294	21675	619	703	39.25982	16	27	3.68E-38	0.03455737	15613	15070	543	878.2205	60.33978	14	18	3.68E-38	0.03862285	15875	15258	617	669.6409	33.04593	17	30	3.68E-38	RSPRY1
455	cg00436301	0.02046423	17736	17371	365	965	45.9594	16	15	3.68E-38	0.02812535	17642	17143	499	943.9677	52.77121	27	20	3.68E-38	0.9280831	30616	2109	28507	159.0127	2303.603	24	17	3.68E-38	0.9326045	28255	1811	26444	214.8215	1364.245	15	18	3.68E-38	0.5478933	24987	11242	13745	924.7883	609.1046	17	12	3.68E-38	0.5397286	25033	11468	13565	921.7924	1338	19	9	3.68E-38	0.02840244	16131	15670	461	995.8649	45.61975	23	31	3.68E-38	0.02629245	15684	15269	415	1348.25	43.13351	16	18	3.68E-38	0.02534378	16117	15706	411	935.2	38.6	25	25	3.68E-38	0.02551745	16085	15672	413	894.0187	40.27903	18	15	3.68E-38	NT5DC1
460	cg00445824	0.8714844	52594	6672	45922	707.9769	2135.769	19	17	3.68E-38	0.8859419	51856	5826	46030	414.6674	1871.928	15	26	3.68E-38	0.9659113	45135	1442	43693	162.5272	1480.711	13	27	3.68E-38	0.9618116	49182	1782	47400	135.5544	1336.26	15	30	3.68E-38	0.9623258	50704	1814	48890	168.85	2350.425	19	21	3.68E-38	0.9691522	52578	1525	51053	114.5644	1412.054	21	19	3.68E-38	0.603531	46176	18247	27929	411.3004	1068.845	18	23	3.68E-38	0.6308212	45466	16722	28744	1105.096	1129	19	16	3.68E-38	0.08601686	34649	31660	2989	1078.483	239.6539	19	26	3.68E-38	0.106942	31375	28009	3366	1652.273	259.9982	18	17	3.68E-38	ISYNA1
462	cg00447208	0.8786537	25867	3051	22816	212.7624	1131.249	21	19	3.68E-38	0.8714267	22883	2855	20028	141	729.5	25	16	3.68E-38	0.03821059	24422	23485	937	1091.789	176.1389	19	10	3.68E-38	0.03549173	24131	23271	860	956.893	95.145	19	14	3.68E-38	0.05571053	24994	23596	1398	939.0378	91.67879	18	20	3.68E-38	0.06572864	24775	23140	1635	767.6823	101.8234	18	18	3.68E-38	0.9378358	22984	1335	21649	107.2445	960.25	18	16	3.68E-38	0.9334886	23084	1442	21642	119.755	955.1053	19	17	3.68E-38	0.03804994	24289	23361	928	751.486	66.85843	23	20	3.68E-38	0.05212538	19967	18921	1046	498.9528	75.47778	13	19	3.68E-38	TMC8
464	cg00449941	0.01967695	16925	16590	335	1130.774	37.75169	23	21	3.68E-38	0.01802362	17599	17280	319	996.3829	48.63614	21	19	3.68E-38	0.03991048	13305	12770	535	866.4609	60.10692	14	19	3.68E-38	0.04070896	15867	15217	650	737.5155	100.0253	23	19	3.68E-38	0.03777201	17638	16968	670	879.9731	102.5488	26	19	3.68E-38	0.01819249	16940	16630	310	956.4	41.60252	25	13	3.68E-38	0.01993014	14501	14210	291	668.3638	25.46515	26	19	3.68E-38	0.02459442	15310	14931	379	821.6581	49.09497	18	19	3.68E-38	0.02806573	18036	17527	509	925.7585	37.2	17	25	3.68E-38	0.01818573	18486	18148	338	909.6347	37.8536	15	19	3.68E-38	SPAG5
466	cg00453193	0.02764271	48231	46895	1336	1793.75	94.5	16	16	3.68E-38	0.02879576	52373	50862	1511	1792.208	91.1208	20	23	3.68E-38	0.02769195	42945	41753	1192	1731.611	124.3433	20	19	3.68E-38	0.01485723	40419	39817	602	1489.033	62.92933	15	10	3.68E-38	0.6915875	50634	15547	35087	481.1907	924.66	17	18	3.68E-38	0.6906939	48234	14850	33384	493.6089	1033.684	21	13	3.68E-38	0.02810783	38110	37036	1074	946.2771	87.36514	27	24	3.68E-38	0.0291385	39401	38250	1151	1285.756	82.04993	18	21	3.68E-38	0.02916727	48139	46732	1407	1312.39	95.93082	23	18	3.68E-38	0.02512933	48807	47578	1229	1905.986	95.80157	19	17	3.68E-38	TES
467	cg00453258	0.6852202	46971	14717	32254	700.2244	1258.575	14	19	3.68E-38	0.7116414	58192	16709	41483	715.592	1082.257	18	20	3.68E-38	0.8011289	40826	8039	32787	217.3175	1943.205	18	15	3.68E-38	0.8235977	49888	8718	41170	292.7422	1416.549	18	20	3.68E-38	0.7865673	53411	11321	42090	537.1951	913.4338	14	20	3.68E-38	0.7797229	57364	12558	44806	547.1566	1589.181	19	29	3.68E-38	0.8533307	50265	7287	42978	270.7106	1250.086	19	19	3.68E-38	0.8330315	45729	7552	38177	265.9738	1792.516	24	18	3.68E-38	0.3532289	53262	34413	18849	1286.061	912.0009	14	10	3.68E-38	0.3463033	51892	33887	18005	1192.418	725.0046	18	23	3.68E-38	FAM26C
472	cg00463202	0.8904606	34682	3710	30972	147.7481	311.8006	22	10	3.68E-38	0.902998	39693	3760	35933	243.25	2033.694	16	11	3.68E-38	0.9057937	33454	3061	30393	218.8158	1206.986	12	24	3.68E-38	0.9143683	34817	2890	31927	170.6695	1112.25	15	16	3.68E-38	0.8705186	38392	4884	33508	231.4805	999.4123	19	29	3.68E-38	0.8676932	40684	5296	35388	205.1248	1626.444	21	17	3.68E-38	0.8620263	42756	5813	36943	155.0186	1261.56	12	15	3.68E-38	0.8702485	40624	5184	35440	189.7367	1173.306	10	24	3.68E-38	0.8340562	37021	6060	30961	212.2	785.8154	25	17	3.68E-38	0.8379505	37080	5925	31155	211.4649	1100.384	15	17	3.68E-38	ADPRHL1
473	cg00463577	0.07057624	23449	21787	1662	1047.026	193.2152	17	10	3.68E-38	0.06271996	28599	26799	1800	802.3305	127.2808	18	22	3.68E-38	0.7448212	45084	11430	33654	565.1843	1292.423	21	22	3.68E-38	0.7474976	48953	12286	36667	688.3829	1012.277	13	22	3.68E-38	0.9089494	34595	3059	31536	134.5296	1706.481	22	17	3.68E-38	0.9083382	35651	3177	32474	127.5551	1090.322	19	23	3.68E-38	0.06320567	27445	25704	1741	395.5013	100.4098	13	17	3.68E-38	0.06497544	25956	24263	1693	993.485	123.0168	20	22	3.68E-38	0.9108648	37618	3262	34356	152.2762	974.7507	20	17	3.68E-38	0.9183729	37020	2930	34090	163.2966	1033.397	14	23	3.68E-38	C6orf150
475	cg00464269	0.02331345	21690	21182	508	641.217	50.24511	19	14	3.68E-38	0.01691688	27210	26748	462	867.2114	43.91935	23	22	3.68E-38	0.02741453	25288	24592	696	935.2778	60.6683	26	14	3.68E-38	0.02091431	26915	26350	565	886.2327	45.24763	27	23	3.68E-38	0.02071376	27080	26517	563	1119.458	47.7498	21	23	3.68E-38	0.01957396	28254	27699	555	1215.079	52.80873	20	21	3.68E-38	0.02463572	26528	25872	656	825.5563	66.87351	20	15	3.68E-38	0.01791912	24678	24234	444	715.0945	43.56358	20	14	3.68E-38	0.01887887	25749	25261	488	859	33.67492	16	14	3.68E-38	0.0179475	25196	24742	454	958.9858	23.6784	17	24	3.68E-38	TNFAIP1
476	cg00465284	0.04516382	15222	14530	692	751.8961	55.61808	13	27	3.68E-38	0.04150552	14380	13779	601	796.972	21.07861	17	13	3.68E-38	0.9415925	9231	445	8786	41.56922	556.75	12	16	3.68E-38	0.9486001	9258	381	8877	56.12486	296.349	14	22	3.68E-38	0.9537555	19751	818	18933	92.40607	808.2791	17	21	3.68E-38	0.957962	16956	617	16339	52.41438	782.3427	15	15	3.68E-38	0.9582372	15512	552	14960	49.75368	502.5536	21	24	3.68E-38	0.9452213	14632	707	13925	55.72589	922.0673	24	18	3.68E-38	0.08318727	14734	13500	1234	823.9127	70.5	15	16	3.68E-38	0.1125314	12652	11217	1435	404.3663	94.87774	14	14	3.68E-38	LRRTM1
482	cg00468146	0.4712042	45358	23938	21420	873.2286	913.6573	15	20	3.68E-38	0.4406161	53593	29935	23658	1216.6	1026.355	25	20	3.68E-38	0.8644956	32541	4323	28218	282	1300.099	4	19	3.68E-38	0.8892953	35165	3804	31361	207.1624	1120.854	19	28	3.68E-38	0.8762015	37251	4524	32727	289.1828	1272.798	15	19	3.68E-38	0.8753954	40364	4942	35422	156.1773	965.8174	23	30	3.68E-38	0.3269853	43483	29232	14251	1140.981	559.3035	15	11	3.68E-38	0.3147762	44932	30757	14175	929.374	501.8062	18	17	3.68E-38	0.7688502	43361	9946	33415	401.7069	1265	19	16	3.68E-38	0.7761396	42699	9481	33218	458.694	1786.322	21	12	3.68E-38	ID4
484	cg00471562	0.02925501	25605	24853	752	1339.732	48.7861	18	12	3.68E-38	0.02102847	32570	31883	687	991.804	51.20596	13	20	3.68E-38	0.05048027	28842	27381	1461	1026.579	103.1571	20	26	3.68E-38	0.04964623	33538	31868	1670	1134.078	95.29108	21	23	3.68E-38	0.03840687	33670	32373	1297	1728.646	113.2	14	25	3.68E-38	0.0368301	34084	32825	1259	1651.094	92.30617	18	21	3.68E-38	0.04699241	28245	26913	1332	762.7323	83.07853	28	24	3.68E-38	0.0433422	25464	24356	1108	1357.352	97.96052	15	19	3.68E-38	0.04043386	29034	27856	1178	1527.246	58.73093	15	31	3.68E-38	0.03627923	28980	27925	1055	956.4184	74.83345	22	22	3.68E-38	WDR37
488	cg00474209	0.06921505	11646	10833	813	611.7665	102.5139	11	11	3.68E-38	0.05632502	11813	11142	671	615.4186	42.44373	18	17	3.68E-38	0.445046	19662	10867	8795	605.7508	496.5	20	16	3.68E-38	0.5136361	18637	9013	9624	450.9195	396.8174	22	24	3.68E-38	0.5116857	15988	7756	8232	313.3819	449.8618	19	13	3.68E-38	0.561273	17779	7744	10035	338.4684	412.0854	18	15	3.68E-38	0.04938272	14885	14145	740	546.8599	128.7047	22	10	3.68E-38	0.06530761	13635	12738	897	401.066	103.4665	27	19	3.68E-38	0.4259992	24670	14118	10552	548.8044	583.0557	28	17	3.68E-38	0.436409	23559	13234	10325	484.3437	621.1337	17	17	3.68E-38	DLL1
490	cg00476577	0.05017099	22124	21009	1115	736.5065	97.75	27	16	3.68E-38	0.04169983	22514	21571	943	789.1312	72.0119	18	21	3.68E-38	0.5913865	16943	6864	10079	548.5	518.0671	16	24	3.68E-38	0.6551127	16085	5482	10603	277.2182	416.1323	17	20	3.68E-38	0.07427169	16205	14994	1211	1193.985	105.3009	11	14	3.68E-38	0.09057897	14495	13173	1322	628.0311	72.98004	21	23	3.68E-38	0.02011829	23908	23425	483	982.374	45	13	16	3.68E-38	0.02687125	26099	25395	704	1149.991	35.63145	18	15	3.68E-38	0.06374099	22664	21213	1451	950.0224	103.7536	22	20	3.68E-38	0.06440422	22383	20935	1448	1056.318	83.25383	20	30	3.68E-38	ZNF217
491	cg00476580	0.02030344	26792	26246	546	1014.526	75.93661	17	19	3.68E-38	0.01605881	31596	31087	509	1040.77	47.5725	27	14	3.68E-38	0.03138743	29689	28754	935	1312.39	77.46735	18	21	3.68E-38	0.02541826	30862	30075	787	1238.38	75.72161	18	21	3.68E-38	0.02351362	31924	31171	753	1203.72	97.34098	24	15	3.68E-38	0.02244723	34960	34173	787	1442.026	94.5	18	16	3.68E-38	0.02400497	28894	28198	696	1029.334	43.6384	21	29	3.68E-38	0.02205344	25837	25265	572	937.5524	37.14931	14	14	3.68E-38	0.01999562	31857	31218	639	926.9896	40.74598	21	17	3.68E-38	0.02196007	30501	29829	672	1017.291	50.93029	27	19	3.68E-38	ANP32E
496	cg00481227	0.03847757	14298	13744	554	584.6057	43.371	21	23	3.68E-38	0.03942987	14914	14322	592	601.8723	40.79216	14	26	3.68E-38	0.4267315	10382	5909	4473	446.0031	241.349	12	21	3.68E-38	0.4198128	12720	7338	5382	290.0604	265.4349	24	22	3.68E-38	0.8427536	12320	1853	10467	118.7939	478.0713	18	20	3.68E-38	0.846091	12141	1784	10357	95.69511	252.4371	18	18	3.68E-38	0.03808594	18332	17630	702	771.9249	58.6302	18	22	3.68E-38	0.03887525	17006	16341	665	1013.314	62.41285	17	11	3.68E-38	0.03151168	13514	13085	429	484.3323	38.98803	20	15	3.68E-38	0.04132545	13088	12543	545	670.6667	47.62825	9	20	3.68E-38	CTNNBL1
497	cg00483154	0.0179577	29024	28501	523	1421.259	43.8618	17	21	3.68E-38	0.01738621	28946	28441	505	998.2982	51.65317	29	20	3.68E-38	0.05105634	30572	29006	1566	1265.75	161.9177	16	21	3.68E-38	0.04874681	28866	27454	1412	1347.42	88.64449	23	26	3.68E-38	0.03700649	29003	27926	1077	1422.81	101.2703	20	22	3.68E-38	0.03315929	29394	28416	978	1228.601	71.65349	27	18	3.68E-38	0.01683802	25675	25241	434	1364.25	48.5	16	16	3.68E-38	0.01926731	26214	25707	507	1255.329	46.26219	20	21	3.68E-38	0.02860199	28884	28055	829	1425.589	99.4967	19	27	3.68E-38	0.0255956	27561	26853	708	1538.691	80.37667	19	22	3.68E-38	DDX41
499	cg00485380	0.05904328	23188	21813	1375	1468.291	81.54093	13	13	3.68E-38	0.05047166	26826	25467	1359	541.0949	71.11888	23	19	3.68E-38	0.04566979	21862	20859	1003	761.6047	75	20	25	3.68E-38	0.03483517	22894	22093	801	1048.656	41.57662	11	26	3.68E-38	0.03597307	23223	22384	839	674.0179	58.5	24	16	3.68E-38	0.03443263	23976	23147	829	1019.065	61.71283	19	19	3.68E-38	0.04469085	26505	25316	1189	1047.882	101.4497	21	24	3.68E-38	0.0489443	23723	22557	1166	887.7977	72.88477	13	21	3.68E-38	0.04248644	22213	21265	948	634.3008	63.38838	23	23	3.68E-38	0.04050869	24512	23515	997	1162.854	56.09714	14	18	3.68E-38	CBX3
501	cg00488300	0.84348	29992	4610	25382	348.0237	1675.118	19	22	3.68E-38	0.845085	24010	3635	20375	200.0919	1185.304	17	14	3.68E-38	0.9000358	27850	2694	25156	200.8183	1282.2	18	25	3.68E-38	0.9217737	25812	1927	23885	123.0749	1050.008	21	27	3.68E-38	0.7600965	25602	6066	19536	435.6358	849.089	14	14	3.68E-38	0.7242377	25810	7045	18765	314.8112	720.7256	17	27	3.68E-38	0.7436441	27748	7039	20709	372.7525	831	20	25	3.68E-38	0.7349131	27921	7328	20593	358.1081	1109.451	26	18	3.68E-38	0.2698208	25454	18559	6895	717.7005	350	24	25	3.68E-38	0.3335935	22967	15272	7695	1006.332	387.5989	24	22	3.68E-38	TPSG1
508	cg00495415	0.02098564	18913	18514	399	789.4196	47.62825	19	20	3.68E-38	0.01894563	16896	16574	322	706.5975	26.53614	20	24	3.68E-38	0.03712448	16843	16214	629	661.6525	92.52438	20	21	3.68E-38	0.0217948	16693	16327	366	1230.738	36	14	16	3.68E-38	0.03051102	18549	17980	569	812.5079	76.39544	22	19	3.68E-38	0.02801165	18785	18256	529	657.4692	46.74443	28	24	3.68E-38	0.02061464	13046	12775	271	411.2129	37.10795	20	17	3.68E-38	0.01860046	12104	11877	227	610.4689	17.57535	18	28	3.68E-38	0.0308953	16375	15866	509	923.3331	65.48462	17	17	3.68E-38	0.02674991	17358	16891	467	671.044	58.13777	20	20	3.68E-38	SP1
509	cg00495442	0.02549637	13549	13201	348	734.7396	50.24205	21	19	3.68E-38	0.01568391	13162	12954	208	636.4135	30.04164	17	10	3.68E-38	0.03393032	13133	12684	449	732.7197	52	23	16	3.68E-38	0.02954351	10393	10083	310	648.0757	34.6	12	25	3.68E-38	0.05628019	8180	7714	466	252.4015	88.04131	26	11	3.68E-38	0.06452023	7758	7251	507	262.4505	72.9542	14	19	3.68E-38	0.03147161	16963	16426	537	684.4561	46.54031	14	24	3.68E-38	0.04347826	15241	14574	667	781.0018	71.97633	21	27	3.68E-38	0.03992693	7564	7258	306	309.8604	51.16817	24	22	3.68E-38	0.03509582	8562	8258	304	178.5305	21.37666	14	26	3.68E-38	KIAA1219
510	cg00495491	0.4716305	24733	13021	11712	696.3116	657.2978	20	22	3.68E-38	0.468763	26423	13990	12433	811.6552	696.2675	22	24	3.68E-38	0.6942601	17078	5152	11926	612.217	821.4681	10	17	3.68E-38	0.6548728	20730	7089	13641	512	686.0613	16	24	3.68E-38	0.7053255	19973	5815	14158	430.7621	1050.289	21	18	3.68E-38	0.70137	20119	5938	14181	424.4191	789.7305	19	21	3.68E-38	0.6025019	25880	10227	15653	721.956	823.3361	18	21	3.68E-38	0.5706747	24534	10476	14058	603.4759	887.2288	14	23	3.68E-38	0.5356595	24662	11398	13264	816.1324	791.7239	17	18	3.68E-38	0.5399274	25772	11803	13969	753.3044	500.6431	18	23	3.68E-38	ITPR2
515	cg00498604	0.7848524	10674	2218	8456	158.8	537.7296	25	14	3.68E-38	0.7634054	10530	2415	8115	184.1605	318.6667	13	9	3.68E-38	0.8967967	7923	728	7195	71.33057	342.8268	20	22	3.68E-38	0.9231868	8297	545	7752	46.11256	316.9237	19	26	3.68E-38	0.6514232	8472	2888	5584	116.9083	236.7664	18	21	3.68E-38	0.6929461	8576	2564	6012	173.3438	316.4	13	25	3.68E-38	0.2953173	11325	7951	3374	304.145	183.3526	24	22	3.68E-38	0.2997108	11311	7891	3420	488.3292	178.9786	26	12	3.68E-38	0.05606101	7374	6955	419	263.6072	41.01219	21	18	3.68E-38	0.07699089	6706	6182	524	260.3181	64.81071	22	21	3.68E-38	TLL1
517	cg00499822	0.5765871	31387	13232	18155	615.7237	1140.317	22	10	3.68E-38	0.6043085	36896	14539	22357	1106.781	838.9307	12	17	3.68E-38	0.9034385	33112	3107	30005	128.9291	1172.739	18	15	3.68E-38	0.9099736	34712	3034	31678	155.3161	1413.498	13	17	3.68E-38	0.4854695	44496	22846	21650	910.0245	833.1559	14	21	3.68E-38	0.4750606	43185	22622	20563	763.0161	909.7484	24	23	3.68E-38	0.7442833	38865	9864	29001	410.8836	604.8564	19	20	3.68E-38	0.734448	37821	9970	27851	612.8573	785.2	12	25	3.68E-38	0.150906	34226	29046	5180	682.5	287.6121	16	13	3.68E-38	0.1473976	37058	31581	5477	905.5681	179.8668	18	14	3.68E-38	CXCL12
523	cg00504595	0.08531435	8187	7480	707	398.4673	54.50115	20	24	3.68E-38	0.09010939	8767	7968	799	409.1576	74.61948	17	15	3.68E-38	0.8346134	5759	869	4890	89.6	341.1412	25	19	3.68E-38	0.8800317	6210	657	5553	51.66009	263.1452	17	23	3.68E-38	0.06521739	8962	8371	591	309.6563	63.78687	24	17	3.68E-38	0.05510135	8829	8337	492	274.0777	75.18902	31	18	3.68E-38	0.0441545	11473	10962	511	499.314	52.4	20	25	3.68E-38	0.05899965	11256	10586	670	506.4815	105.2605	23	17	3.68E-38	0.06142644	5256	4927	329	186.2856	22.15601	19	18	3.68E-38	0.06022689	5894	5533	361	255.2655	53.74012	18	18	3.68E-38	TNFRSF19
527	cg00510956	0.8940594	16447	1653	14794	99.95224	944.6946	20	18	3.68E-38	0.903286	19742	1819	17923	102.5305	691.9542	18	17	3.68E-38	0.8980443	14524	1391	13133	131.4808	673.6834	20	13	3.68E-38	0.9167825	17168	1337	15831	88.15265	590.0612	18	21	3.68E-38	0.8972899	17464	1704	15760	122.9656	740.3137	17	14	3.68E-38	0.909657	19813	1699	18114	113.8657	574.4241	15	26	3.68E-38	0.9049165	18694	1687	17007	92.46824	720.8159	24	17	3.68E-38	0.9156108	20104	1605	18499	97.5434	638.8	21	25	3.68E-38	0.7636681	23989	5593	18396	353.344	654.8462	13	17	3.68E-38	0.7308963	23207	6172	17035	316.0354	695.2476	15	22	3.68E-38	KHDRBS1
529	cg00512031	0.6832469	24970	7841	17129	402.3666	447.4	17	25	3.68E-38	0.6601232	25880	8730	17150	285.6226	755.1741	19	12	3.68E-38	0.8968198	19962	1970	17992	115.7394	672.3856	10	20	3.68E-38	0.8999659	23352	2246	21106	83.11825	841.23	14	21	3.68E-38	0.8479389	24377	3622	20755	164.5363	927.4562	21	17	3.68E-38	0.8697743	25471	3230	22241	129.2	734.6785	25	30	3.68E-38	0.511116	22525	10961	11564	422.4042	464.1531	13	23	3.68E-38	0.5028062	23241	11505	11736	684.9905	659.2612	14	13	3.68E-38	0.3994298	25857	15489	10368	935.7025	541.4431	17	15	3.68E-38	0.3762053	27486	17108	10378	1309.208	365.8524	8	22	3.68E-38	CYTL1
536	cg00515905	0.9515601	21308	937	20371	81.26358	1201.339	13	14	3.68E-38	0.9399807	21693	1208	20485	111.2174	1054.75	13	16	3.68E-38	0.9272568	17070	1149	15921	171.3954	1035.5	10	16	3.68E-38	0.9350247	19292	1160	18132	87.49878	902.9215	28	15	3.68E-38	0.9148754	18602	1492	17110	125.0849	839.5844	13	22	3.68E-38	0.9163829	19872	1570	18302	151.3422	813.3607	17	22	3.68E-38	0.9068807	16846	1478	15368	72.2	585.8367	25	14	3.68E-38	0.9060431	19377	1730	17647	118.1491	1069.253	19	12	3.68E-38	0.8850192	21521	2386	19135	114.0624	834.1503	22	18	3.68E-38	0.8790287	20285	2366	17919	123.8588	853.5	29	16	3.68E-38	EPS8L3
539	cg00518989	0.03093427	25535	24742	793	1225.293	99.23065	21	18	3.68E-38	0.02523332	23044	22460	584	757.2044	70.04794	26	21	3.68E-38	0.05449217	27537	26031	1506	1029.019	190.286	23	21	3.68E-38	0.03048045	28082	27223	859	1183.327	108.7753	20	14	3.68E-38	0.03529957	30127	29060	1067	1100.691	154.9595	21	20	3.68E-38	0.01814443	32968	32368	600	1236.773	49.09097	15	13	3.68E-38	0.02343645	22301	21776	525	724.9359	64.84597	28	20	3.68E-38	0.02608941	24661	24015	646	948.5568	78.03877	17	20	3.68E-38	0.03297857	20853	20162	691	645.8053	74.3307	19	19	3.68E-38	0.02666066	19892	19359	533	587.1717	40.5	26	16	3.68E-38	LIMK2
541	cg00519627	0.01462337	22535	22204	331	1316.597	37.16535	20	19	3.68E-38	0.01428508	22371	22050	321	1243.433	35.4102	19	17	3.68E-38	0.02605878	21812	21241	571	825.7799	75.89613	20	18	3.68E-38	0.01512696	23963	23599	364	822.511	47.9403	26	11	3.68E-38	0.01496793	26557	26158	399	1461.277	38.25	17	16	3.68E-38	0.0135258	26294	25937	357	1166.726	32.75	18	16	3.68E-38	0.01337201	21961	21666	295	989.47	30.16989	19	18	3.68E-38	0.0161478	20522	20189	333	778.996	33.46776	18	11	3.68E-38	0.01462732	23486	23141	345	1067.499	26.22369	5	22	3.68E-38	0.0149271	25893	25505	388	1673.368	34.65905	8	20	3.68E-38	CORO7
544	cg00521434	0.4539818	14253	7737	6516	396.8321	413.2516	27	13	3.68E-38	0.4330221	13285	7489	5796	362.2744	186.5506	18	22	3.68E-38	0.8782173	10468	1187	9281	163.2265	451.0149	17	20	3.68E-38	0.9125242	9194	713	8481	47.25	443.25	16	16	3.68E-38	0.918328	11838	875	10963	55.86143	485.2267	18	20	3.68E-38	0.9129892	11117	876	10241	68.36589	335.8373	19	21	3.68E-38	0.6764685	13877	4422	9455	228.9776	369.6	22	25	3.68E-38	0.7009088	14424	4244	10180	277.2182	419	17	16	3.68E-38	0.2563231	15794	11720	4074	423.9523	242.263	17	19	3.68E-38	0.2516883	15892	11867	4025	488.3572	104.6244	20	11	3.68E-38	GPR61
545	cg00521598	0.03383321	10836	10466	370	572	58.4932	16	11	3.68E-38	0.03157705	10984	10634	350	381.1643	39.2874	23	14	3.68E-38	0.06838555	10721	9981	740	337.0703	103.0827	22	20	3.68E-38	0.05944777	10077	9472	605	484.3969	61.61501	12	22	3.68E-38	0.05189414	9535	9035	500	440	51.4	16	25	3.68E-38	0.04786151	8738	8315	423	345.8335	60.93556	11	14	3.68E-38	0.0362093	9207	8870	337	334.1512	37.73653	24	22	3.68E-38	0.04027806	9682	9288	394	314.4711	61.5	22	16	3.68E-38	0.03826315	10563	10155	408	399.6974	46.73382	28	20	3.68E-38	0.04925144	11656	11077	579	440.8991	69.31811	22	20	3.68E-38	MYCBP
546	cg00522034	0.01008553	27960	27677	283	1301.931	23.70232	17	20	3.68E-38	0.009461251	33088	32774	314	1319.655	30.31695	15	17	3.68E-38	0.01293006	30913	30512	401	585.7219	52.49381	12	10	3.68E-38	0.01712359	33713	33134	579	702.8052	57.35099	13	22	3.68E-38	0.01832819	31327	30751	576	1217.284	67.58463	8	22	3.68E-38	0.01270195	34934	34489	445	1565.75	29.2213	16	26	3.68E-38	0.01131842	37096	36675	421	890.4143	31.77081	30	26	3.68E-38	0.01272604	36675	36207	468	1490.817	59.9063	18	17	3.68E-38	0.01949955	26516	25997	519	1216.801	54.21375	17	23	3.68E-38	0.01790891	27149	26661	488	1219.215	45.49054	15	18	3.68E-38	CBLB
549	cg00528052	0.02368107	27517	26863	654	1388.151	113.8657	20	15	3.68E-38	0.01580358	28248	27800	448	1290.693	42.03808	19	20	3.68E-38	0.8062553	33919	6491	27428	338.8461	1457.151	24	29	3.68E-38	0.831234	37372	6224	31148	313.5791	1961.25	21	16	3.68E-38	0.01700281	28013	27535	478	1774.763	51.61854	13	19	3.68E-38	0.01658225	26555	26113	442	966.652	69.12265	22	17	3.68E-38	0.01588707	20231	19908	323	636.171	38.01316	17	20	3.68E-38	0.022507	21671	21181	490	1049.25	31.65937	16	19	3.68E-38	0.01807044	26020	25548	472	1143.154	48.65218	12	29	3.68E-38	0.01628272	27291	26845	446	1157.68	64.06787	22	13	3.68E-38	JARID1B
558	cg00539716	0.04760084	20824	19828	996	997.1641	80.70888	15	13	3.68E-38	0.04781314	21735	20691	1044	954.7032	93.38191	21	22	3.68E-38	0.05645161	19988	18854	1134	1560.75	112.57	16	22	3.68E-38	0.05691476	19315	18210	1105	868.7985	98.88666	18	14	3.68E-38	0.06868918	12129	11289	840	896.6614	114.3333	14	9	3.68E-38	0.0538624	13156	12442	714	711.3903	104.5705	21	15	3.68E-38	0.05688064	19731	18603	1128	1067.441	108.4134	14	17	3.68E-38	0.0518961	19150	18151	999	967	119.0668	16	19	3.68E-38	0.05345771	17802	16845	957	893.311	102.35	22	17	3.68E-38	0.05584169	18345	17315	1030	1045.575	78.25034	18	26	3.68E-38	HTLF
564	cg00545573	0.05993234	10245	9625	620	600.536	52.97387	14	13	3.68E-38	0.07295942	10865	10065	800	339.9835	48.60976	21	22	3.68E-38	0.06691784	12109	11292	817	500.0622	92.08023	13	13	3.68E-38	0.08665029	12110	11052	1058	465.1833	114.9012	17	7	3.68E-38	0.08378457	13566	12421	1145	670.9994	77.24913	23	21	3.68E-38	0.05997676	13672	12846	826	536.6262	46.11256	22	19	3.68E-38	0.07882564	10493	9658	835	461.505	88.73074	18	14	3.68E-38	0.07056341	10798	10029	769	526.5588	102.1769	18	8	3.68E-38	0.07767338	11075	10207	868	418.7079	72.70145	26	22	3.68E-38	0.07639258	11210	10346	864	635.4275	74.61948	15	15	3.68E-38	TAOK3
567	cg00547018	0.1187955	10759	9469	1290	628.6857	136.75	21	16	3.68E-38	0.1401388	8834	7582	1252	288.2233	115.9655	24	18	3.68E-38	0.1910112	8444	6812	1632	471.3227	160.7733	24	20	3.68E-38	0.1741729	7094	5841	1253	211.1364	110.6353	14	24	3.68E-38	0.1539505	8747	7385	1362	557.5894	151.4144	17	19	3.68E-38	0.1502016	7836	6644	1192	391.4525	105.108	17	22	3.68E-38	0.1490592	9413	7995	1418	444.3103	162.6346	22	18	3.68E-38	0.1226344	9147	8013	1134	584.5109	100.9429	17	19	3.68E-38	0.1531213	7541	6371	1170	245.2967	67.76718	20	23	3.68E-38	0.1779773	8255	6768	1487	431.1612	157.6848	11	18	3.68E-38	ALG1
568	cg00547789	0.8058898	11785	2207	9578	120.6	496.8604	25	18	3.68E-38	0.8132923	13547	2448	11099	107.8639	419.25	26	16	3.68E-38	0.04382071	13866	13254	612	743.3717	89.02938	17	13	3.68E-38	0.03035897	14525	14081	444	517.3325	41.52425	19	19	3.68E-38	0.02339745	16483	16095	388	337.2577	37.47666	13	18	3.68E-38	0.02360859	18622	18180	442	734.3979	39.71566	17	21	3.68E-38	0.4251272	23293	13348	9945	787.0909	305.9821	10	24	3.68E-38	0.4091606	24680	14541	10139	629.8621	466.6	13	25	3.68E-38	0.8788473	14683	1691	12992	92.4352	569.1122	15	21	3.68E-38	0.8900872	15385	1602	13783	125.3455	497.2921	14	29	3.68E-38	RAB39B
578	cg00556408	0.7959811	35034	7068	27966	380.5852	1427.21	15	12	3.68E-38	0.7981669	41796	8356	33440	313.4967	1096.837	20	19	3.68E-38	0.8661353	34024	4468	29556	535.2798	1284.711	8	17	3.68E-38	0.859675	38432	5307	33125	168.6418	1238.157	22	19	3.68E-38	0.8198762	41588	7409	34179	380	1598.798	16	19	3.68E-38	0.8057994	42042	8084	33958	245	914.2934	25	26	3.68E-38	0.4902022	45114	22950	22164	734.0305	631.242	24	20	3.68E-38	0.4523881	43303	23668	19635	947.1984	755.5833	20	22	3.68E-38	0.050549	29317	27830	1487	1100.145	102.1416	20	10	3.68E-38	0.04978886	30449	28928	1521	1420.761	91.45248	14	18	3.68E-38	TMPRSS6
580	cg00559473	0.06588719	32486	30339	2147	1233.605	159	27	25	3.68E-38	0.04879055	31402	29865	1537	1086.188	74.48191	27	18	3.68E-38	0.03460991	30816	29746	1070	1189.02	88.38835	22	18	3.68E-38	0.03412745	30374	29334	1040	917.6978	82.70465	28	17	3.68E-38	0.03647416	32142	30966	1176	1174.523	87.91695	22	18	3.68E-38	0.0343345	32462	31344	1118	1145.277	102.5305	18	18	3.68E-38	0.04288571	24407	23356	1051	649.0253	68.93765	17	10	3.68E-38	0.05050689	27421	26031	1390	1146.919	81.32062	15	23	3.68E-38	0.04188294	27835	26665	1170	1244.122	70.83108	19	24	3.68E-38	0.04382047	27216	26019	1197	792.8975	100.5	26	16	3.68E-38	AAAS
581	cg00560119	0.1736818	22090	18236	3854	763.7447	144.3025	17	19	3.68E-38	0.1913387	22922	18517	4405	832.283	174.6369	21	20	3.68E-38	0.6877462	18180	5608	12572	244.8494	560.2915	20	22	3.68E-38	0.6790622	19692	6252	13440	282.9174	492.9542	22	21	3.68E-38	0.2275555	18546	14303	4243	607.5397	271.6396	20	10	3.68E-38	0.2374961	19214	14627	4587	665.0327	229.797	17	15	3.68E-38	0.1765841	19596	16118	3478	652.1882	73.22958	18	14	3.68E-38	0.1488487	21311	18124	3187	531.9358	149.7554	22	15	3.68E-38	0.07312873	16159	14970	1189	536.5855	59.87751	30	19	3.68E-38	0.07282782	16899	15661	1238	704.0809	73.55424	17	22	3.68E-38	STXBP1
595	cg00571634	0.1009457	18405	16537	1868	854.1669	162.2354	14	12	3.68E-38	0.1090571	22512	20046	2466	895.692	73.22043	15	13	3.68E-38	0.135281	17870	15439	2431	919.4462	78.99597	15	11	3.68E-38	0.1313996	20448	17748	2700	719.3421	80.75434	15	19	3.68E-38	0.1025194	24549	22022	2527	818.3539	77.81516	14	20	3.68E-38	0.1338389	23503	20344	3159	710.3052	105.3451	15	15	3.68E-38	0.08093002	31211	28677	2534	771.9249	132.229	18	18	3.68E-38	0.08963949	30690	27930	2760	833.9786	127.3312	28	17	3.68E-38	0.1530051	15906	13457	2449	404.1452	133.9405	27	20	3.68E-38	0.1605857	16564	13888	2676	781.8499	129.3372	13	10	3.68E-38	WDR5B
596	cg00572797	0.9733075	29796	698	29098	65.72948	1814.979	11	13	3.68E-38	0.9707776	31109	812	30297	52.10038	1027.115	20	15	3.68E-38	0.9756018	27402	571	26831	95.27759	1436.12	11	22	3.68E-38	0.975944	27918	574	27344	80.81625	1228.4	15	25	3.68E-38	0.9805171	26898	426	26472	59.06474	954.3585	14	18	3.68E-38	0.9817384	29087	433	28654	49.4171	1075.25	20	16	3.68E-38	0.9869838	35932	369	35563	43.29632	948.3143	14	17	3.68E-38	0.9853903	35972	427	35545	35.72173	1277.613	24	24	3.68E-38	0.9514121	38778	1789	36989	110.8601	982.4495	29	24	3.68E-38	0.9498039	35600	1692	33908	59.332	1537.191	14	17	3.68E-38	RUNX3
597	cg00573606	0.8154349	19790	3571	16219	308.2628	653.6027	17	20	3.68E-38	0.8384077	20625	3249	17376	225.8429	718.5675	20	15	3.68E-38	0.8510917	20463	2962	17501	151.5848	631.8035	17	13	3.68E-38	0.8600624	22653	3084	19569	235.1788	897.1393	11	17	3.68E-38	0.8845949	22464	2504	19960	133.2407	1085.996	23	12	3.68E-38	0.8785692	22769	2677	20092	151.0464	614.7009	15	14	3.68E-38	0.2969524	26544	18632	7912	595.4066	386.7949	15	19	3.68E-38	0.3020056	28022	19529	8493	696.1151	394.75	21	16	3.68E-38	0.06272457	22443	21029	1414	761.3183	104.6742	18	23	3.68E-38	0.06028338	22908	21521	1387	1354.752	73.76745	12	22	3.68E-38	COL6A3
604	cg00579402	0.6731054	37019	12034	24985	615.1423	1005.039	20	23	3.68E-38	0.6336749	39425	14379	25046	439.7171	1468.245	17	10	3.68E-38	0.8874232	34090	3749	30341	268.3451	1335.725	11	18	3.68E-38	0.8854488	36495	4092	32403	194.0857	1043.5	19	16	3.68E-38	0.8578503	38873	5440	33433	342.08	1554.896	12	17	3.68E-38	0.843991	42045	6475	35570	360.1654	1338.734	17	20	3.68E-38	0.6697064	45299	14895	30404	704.2784	1075.596	18	21	3.68E-38	0.6810019	44057	13986	30071	797.06	1027.37	15	21	3.68E-38	0.3652392	44197	28018	16179	859.5593	527.9868	30	12	3.68E-38	0.3837138	47425	29189	18236	1131.669	538.1427	22	26	3.68E-38	FUT6
607	cg00582628	0.02776047	14345	13944	401	742.2	29.93419	25	18	3.68E-38	0.02980931	13587	13179	408	586.3697	52.5362	15	19	3.68E-38	0.04346583	17385	16625	760	1280.449	44.74464	14	12	3.68E-38	0.03293084	17209	16639	570	759.3629	108.7212	15	13	3.68E-38	0.05280701	15201	14393	808	874.746	162.6667	14	9	3.68E-38	0.04848526	14688	13971	717	516.4236	107.75	18	16	3.68E-38	0.03274643	20971	20281	690	617.2794	58.17538	33	24	3.68E-38	0.03779973	21461	20646	815	689.75	72.98004	16	23	3.68E-38	0.03858013	13197	12684	513	473.5188	54.78366	22	20	3.68E-38	0.06052787	13464	12643	821	549.8282	168.2976	17	12	3.68E-38	RGS20
611	cg00586909	0.06122073	5323	4991	332	320.0349	52.91772	19	14	3.68E-38	0.07644468	3759	3464	295	181.4664	39.55466	24	14	3.68E-38	0.117158	3869	3404	465	233.1095	69.82973	18	21	9.29E-36	0.1073961	3848	3424	424	172.75	44.62656	19	17	3.68E-38	0.09836478	3875	3484	391	177.6543	57.74706	23	18	3.68E-38	0.08811326	3997	3636	361	129.4297	46.08177	29	17	3.68E-38	0.07826867	4359	4010	349	210.391	45.19855	23	22	3.68E-38	0.06655692	4152	3869	283	191.6489	42	13	16	3.68E-38	0.08710866	5330	4857	473	234.5787	64.00699	23	19	3.68E-38	0.06769231	5100	4748	352	260.1574	44.08001	19	21	3.68E-38	CDKAL1
614	cg00594118	0.2034574	55086	43858	11228	1326.482	356.1461	19	18	3.68E-38	0.2054539	63744	50627	13117	2175.5	709.3113	22	14	3.68E-38	0.1342401	49088	42485	6603	1774.111	487.0115	21	17	3.68E-38	0.1399014	55046	47331	7715	1300	512.687	25	12	3.68E-38	0.1132696	55802	49470	6332	1554.6	374.1302	25	15	3.68E-38	0.1125557	53971	47885	6086	2263.454	399.1755	13	15	3.68E-38	0.09728183	49529	44701	4828	1632.75	174.1379	17	21	3.68E-38	0.09889983	52074	46914	5160	1547.902	302.5	15	16	3.68E-38	0.126916	51635	45069	6566	1420.35	309.75	20	16	3.68E-38	0.1273484	55629	48532	7097	1651.91	253.7874	17	21	3.68E-38	COBRA1
618	cg00598858	0.01397143	19082	18814	268	996.6155	22.47644	20	21	3.68E-38	0.01312106	22764	22464	300	1069.185	40.10101	13	11	3.68E-38	0.02284061	19952	19494	458	1060.75	45.16857	16	20	3.68E-38	0.02482569	22417	21858	559	683.8569	33.56586	26	15	3.68E-38	0.01946344	22712	22268	444	806.1669	45.25	19	16	3.68E-38	0.01522673	20850	20531	319	995.8012	39.75	10	16	3.68E-38	0.01876502	21536	21130	406	699.6656	58.24352	20	13	3.68E-38	0.0182404	20075	19707	368	831.25	28.37326	16	24	3.68E-38	0.02243867	21871	21378	493	400.8663	42.7089	21	20	3.68E-38	0.02440498	21412	20887	525	891.6054	36.08537	22	26	3.68E-38	PRKCSH
619	cg00600110	0.7444308	3985	944	3041	70.40569	252.6757	26	20	3.68E-38	0.7455724	3909	920	2989	96.79313	148.7226	22	15	3.68E-38	0.8884043	11594	1205	10389	162.7621	333.0052	14	26	3.68E-38	0.8983554	11027	1031	9996	122.9027	526.1794	15	22	3.68E-38	0.452485	3562	1905	1657	138.5805	141.67	22	10	3.68E-38	0.4918155	3932	1949	1983	182.0302	125.4	15	25	3.68E-38	0.6723601	7921	2528	5393	139.7713	271.6252	34	15	3.68E-38	0.6641961	8265	2709	5556	257.8	245.7588	25	27	3.68E-38	0.06565574	12100	11299	801	508.4732	59.9094	24	22	3.68E-38	0.07365546	13083	12112	971	467.75	103.0019	16	18	3.68E-38	FAM9A
625	cg00609097	0.04541964	25946	24763	1183	1427.195	62.68101	19	22	3.68E-38	0.04011126	27224	26128	1096	1355.75	59.63512	16	23	3.68E-38	0.03210418	20863	20190	673	1024.598	89.80256	18	18	3.68E-38	0.02207567	25222	24663	559	1309.068	44.5	15	16	3.68E-38	0.02133505	27929	27331	598	999.746	61.19913	20	12	3.68E-38	0.01855275	28575	28043	532	991.8351	29.25	18	16	3.68E-38	0.02095202	26055	25507	548	1188.511	51.58142	14	14	3.68E-38	0.01825201	26582	26095	487	970.8576	48.63614	18	19	3.68E-38	0.1001888	27977	25164	2813	946.3195	105.108	24	22	3.68E-38	0.09464372	32908	29784	3124	947.7588	152.9471	18	20	3.68E-38	TESK2
626	cg00611397	0.8860229	13508	1451	12057	80.95884	459.1304	21	21	3.68E-38	0.8949723	14877	1473	13404	81.85378	678.8412	24	19	3.68E-38	0.8743613	11839	1400	10439	60.81118	474.3716	18	22	3.68E-38	0.8938901	11897	1173	10724	52.3723	376.2418	21	19	3.68E-38	0.8796105	13971	1594	12377	98.84253	491.1346	26	17	3.68E-38	0.8984093	14862	1420	13442	75.5	595.4696	16	22	3.68E-38	0.8768377	16837	1986	14851	85.19419	505.2017	20	17	3.68E-38	0.8888302	16955	1796	15159	80.83316	537.2658	24	22	3.68E-38	0.8800952	14178	1612	12566	65.0565	418.2537	23	32	3.68E-38	0.8858703	14918	1614	13304	57.25	501.5744	16	18	3.68E-38	GTPBP5
627	cg00612467	0.02943237	11316	10980	336	854.8921	45.61067	18	12	3.68E-38	0.03450069	11436	11038	398	469.7979	39.13119	20	20	3.68E-38	0.06246183	11363	10647	716	1049.32	155.2228	15	17	3.68E-38	0.05670829	10551	9947	604	560.0334	82.73149	15	18	3.68E-38	0.06102863	12091	11347	744	751.1061	88.0519	22	22	3.68E-38	0.04319013	13028	12461	567	771.2957	57.12452	19	19	3.68E-38	0.05409984	8754	8275	479	421.0418	45.10671	17	26	3.68E-38	0.03454104	9367	9040	327	507.793	32.79126	21	15	3.68E-38	0.05003633	9533	9051	482	767.1949	61.28259	20	18	3.68E-38	0.07065403	8661	8042	619	483.8586	102.2468	17	15	3.68E-38	HADHSC
632	cg00615377	0.01700083	10723	10539	184	506	22	16	16	3.68E-38	0.01524931	12294	12105	189	538.5797	20.04087	18	22	3.68E-38	0.8847228	6701	684	6017	56	285.1638	16	19	3.68E-38	0.8803356	6694	713	5981	59.38575	201.8	15	25	3.68E-38	0.645264	5865	2016	3849	126.8078	134.8587	18	21	3.68E-38	0.6249245	6528	2386	4142	201.4096	155	11	16	3.68E-38	0.01947089	16078	15763	315	498.6432	37.44226	20	13	3.68E-38	0.02221946	15967	15610	357	555.2739	33.25	23	16	3.68E-38	0.02813273	9604	9331	273	353.0149	24.05626	23	27	3.68E-38	0.02388971	9402	9175	227	270.2	30.80202	25	17	3.68E-38	RBM9
635	cg00616135	0.6646536	20267	6730	13537	383.6836	500.2084	15	20	3.68E-38	0.6638194	23783	7929	15854	412.3106	792.75	17	16	3.68E-38	0.9047529	15764	1411	14353	107.1718	473.0552	14	19	3.68E-38	0.8943146	17102	1718	15384	92.86669	516.3035	18	21	3.68E-38	0.7576554	18155	4324	13831	324.1879	416.1602	14	19	3.68E-38	0.73614	18641	4845	13796	264.8489	483.4263	17	26	3.68E-38	0.2186459	17609	13737	3872	527.0412	204.4935	20	15	3.68E-38	0.2106346	18368	14478	3890	623.5591	127.494	17	22	3.68E-38	0.1741499	17339	14302	3037	1085.892	164.2145	7	15	3.68E-38	0.193105	17362	13990	3372	788.25	96.51784	16	13	3.68E-38	LACTB
636	cg00616369	0.01367226	25353	25005	348	1120.325	26.47568	15	26	3.68E-38	0.01840661	25054	24591	463	1180.485	39.13119	15	20	3.68E-38	0.02378745	27940	27273	667	984.5609	58.2716	22	19	3.68E-38	0.01852687	30936	30361	575	734.9197	34.8	18	25	3.68E-38	0.01925731	29603	29031	572	1105.288	27.93189	20	21	3.68E-38	0.01569982	30601	30119	482	1315.255	44.66841	20	15	3.68E-38	0.01614095	26974	26537	437	927.75	39.76263	16	15	3.68E-38	0.02131168	23549	23045	504	1062.579	36.8	20	25	3.68E-38	0.02019027	23971	23485	486	1042.765	45.65373	22	19	3.68E-38	0.02426591	24420	23825	595	873.0569	64.75701	22	17	3.68E-38	NCL
638	cg00618396	0.01791015	20112	19750	362	1161.861	50.44741	20	17	3.68E-38	0.01580031	19330	19023	307	948.7994	36.08027	17	14	3.68E-38	0.04667386	11941	11379	562	720.0883	71.8	17	25	3.68E-38	0.02765716	10494	10201	293	507.6	38.2	25	25	3.68E-38	0.03406442	16633	16063	570	828.5	53.30018	16	22	3.68E-38	0.02693933	16233	15793	440	698.3148	49.09497	23	19	3.68E-38	0.2778084	21674	15625	6049	434.9295	329.0357	22	23	3.68E-38	0.2657163	20945	15353	5592	692.0938	333.2187	26	21	3.68E-38	0.03135868	16578	16055	523	738.1129	63.05712	24	20	3.68E-38	0.0255301	16312	15893	419	691.0002	36.22417	19	21	3.68E-38	VBP1
643	cg00620857	0.9227916	11492	795	10697	61.45134	675.4483	15	15	3.68E-38	0.9076446	12157	1032	11125	51.38309	468.616	18	27	3.68E-38	0.8938397	15094	1513	13581	185.8246	978.3156	13	15	3.68E-38	0.9190599	15813	1188	14625	72.832	627.5947	18	21	3.68E-38	0.8950648	16110	1601	14509	85.72203	426.337	15	11	3.68E-38	0.9058184	15540	1373	14167	36.22417	677	21	16	3.68E-38	0.925007	21462	1517	19945	55.67809	653.4842	20	23	3.68E-38	0.9167334	21121	1667	19454	121.3291	1017.196	21	14	3.68E-38	0.7293722	13583	3603	9980	158.2759	503.2224	15	11	3.68E-38	0.6943442	13762	4137	9625	202.3447	522.2285	19	14	3.68E-38	ACOT4
644	cg00622552	0.03573702	21894	21108	786	942.2181	61.84907	29	13	3.68E-38	0.03408469	19997	19312	685	935.3279	36.08027	19	14	3.68E-38	0.1417042	21212	18192	3020	431.0919	135.8089	22	22	3.68E-38	0.1455096	20043	17112	2931	970.9161	178.1909	22	18	3.68E-38	0.579327	24299	10164	14135	369.5887	621.4	19	25	3.68E-38	0.5796099	24049	10052	13997	337.009	465.4588	24	21	3.68E-38	0.02713049	17924	17435	489	1125.365	56.09714	17	18	3.68E-38	0.03109112	15242	14765	477	1206.305	55.77096	15	15	3.68E-38	0.07119897	18566	17237	1329	780.1014	80.15417	22	13	3.68E-38	0.07399577	18820	17420	1400	804.787	77.60506	30	22	3.68E-38	ODF3L1
649	cg00626119	0.4809507	30321	15690	14631	844.4834	649.8311	23	18	3.68E-38	0.5022615	31738	15747	15991	741.4314	755.741	17	17	3.68E-38	0.7484737	22995	5709	17286	255.7675	1245.686	24	18	3.68E-38	0.7673607	26267	6034	20233	340.2775	849.2971	17	19	3.68E-38	0.7811111	27567	5956	21611	315.2	887.5	25	16	3.68E-38	0.799682	29463	5822	23641	220.4905	944.266	14	22	3.68E-38	0.5880391	30483	12499	17984	588.5	741.8054	16	15	3.68E-38	0.5870995	30457	12517	17940	560.2332	592.898	19	21	3.68E-38	0.5319246	32837	15317	17520	745.162	696.5062	15	19	3.68E-38	0.5692312	34032	14603	19429	280.5922	687.5723	12	22	3.68E-38	NTRK1
656	cg00630249	0.03275178	31654	30614	1040	1178.966	61.48342	17	19	3.68E-38	0.02797925	38643	37559	1084	1305.454	56.56854	15	18	3.68E-38	0.04132052	32160	30827	1333	1142.116	87.63681	22	19	3.68E-38	0.03969061	32351	31063	1288	902.331	92.47239	21	14	3.68E-38	0.03144166	35935	34802	1133	1318.518	60.18497	18	13	3.68E-38	0.030527	38325	37152	1173	1239.618	70.62918	23	27	3.68E-38	0.02971191	33119	32132	987	1490.974	64.51447	11	17	3.68E-38	0.03384203	32729	31618	1111	1003.536	78.5	22	16	3.68E-38	0.04341666	37305	35681	1624	837.0808	64.81302	15	22	3.68E-38	0.04628917	36280	34596	1684	1681.34	52.1286	14	23	3.68E-38	CYB561D1
657	cg00630583	0.02342835	28071	27411	660	724.2479	32.11122	15	23	3.68E-38	0.02687161	27550	26807	743	988.4758	42.85334	13	22	3.68E-38	0.03898116	32172	30914	1258	1072.748	146.9766	19	17	3.68E-38	0.02951718	33101	32121	980	1091.375	60.59988	22	26	3.68E-38	0.02474836	32387	31583	804	1874.079	54.32417	12	26	3.68E-38	0.02252071	34668	33885	783	1611.968	42.55249	18	21	3.68E-38	0.02865693	28305	27491	814	924.6824	37.34233	24	20	3.68E-38	0.02586768	29087	28332	755	893.9506	64.92465	22	19	3.68E-38	0.02708684	30173	29353	820	1228.5	56.30022	16	21	3.68E-38	0.02406145	31278	30523	755	1079.172	73.18362	19	19	3.68E-38	POLE
659	cg00633969	0.9271039	10024	638	9386	64.51447	384.8492	17	10	3.68E-38	0.9324634	9939	578	9361	65.48462	465.8363	17	14	3.68E-38	0.8935977	9834	957	8877	95.72712	457.6891	22	23	3.68E-38	0.8849382	8956	942	8014	86.85072	400.0326	21	20	3.68E-38	0.9265689	10672	691	9981	55.13695	638.5174	12	18	3.68E-38	0.9100464	10461	850	9611	61.02459	203.516	19	12	3.68E-38	0.9429682	23308	1235	22073	213.3333	829.593	9	15	3.68E-38	0.9475959	22112	1064	21048	76.11266	846	22	16	3.68E-38	0.8697469	7800	929	6871	106.7731	191.8806	18	22	3.68E-38	0.8920918	7740	746	6994	74.72025	318.4015	26	23	3.68E-38	PARP9
664	cg00642303	0.02434788	30416	29673	743	1115.969	46.3243	23	17	3.68E-38	0.02398866	34458	33629	829	1317.993	59.39697	19	8	3.68E-38	0.03573547	31941	30796	1145	1470.233	81.59884	13	27	3.68E-38	0.02279026	33818	33045	773	1206.796	74.25	18	16	3.68E-38	0.03075283	36482	35357	1125	943.6659	91.67061	24	14	3.68E-38	0.02969328	36676	35584	1092	1578.44	64.2991	20	24	3.68E-38	0.03063226	38650	37463	1187	935.1617	70.88947	29	19	3.68E-38	0.03866787	36623	35203	1420	1340.203	67.5	18	16	3.68E-38	0.02501234	30285	29525	760	1186.079	63.7972	19	12	3.68E-38	0.02907412	33263	32293	970	1110.865	65.7404	18	20	3.68E-38	CENTB2
666	cg00644033	0.4562024	18554	10044	8510	960.25	569.1224	16	13	3.68E-38	0.4646433	18977	10113	8864	786	363.9231	16	27	3.68E-38	0.9301783	22214	1458	20756	165.2473	1162.979	15	20	3.68E-38	0.938251	28111	1642	26469	125.3455	869.75	14	16	3.68E-38	0.7430963	21881	5547	16334	490.9186	850.7894	24	24	3.68E-38	0.7228703	25444	6979	18465	435.3447	1001.43	21	17	3.68E-38	0.5984157	23885	9532	14353	800.4449	855.5032	18	14	3.68E-38	0.5844311	24192	9995	14197	879.7457	706.9485	10	15	3.68E-38	0.3869115	23921	14627	9294	569.5265	573.8393	20	17	3.68E-38	0.3659859	25901	16385	9516	1008.282	606.251	19	15	3.68E-38	MUC3B
667	cg00645224	0.02859666	23679	22999	680	986.1266	46.28661	21	20	3.68E-38	0.02522849	26378	25710	668	1069.617	31.34056	18	13	3.68E-38	0.04128207	23518	22543	975	1096.475	62.36493	28	26	3.68E-38	0.0418396	23753	22755	998	1114.903	65.99664	20	18	3.68E-38	0.03138342	22619	21906	713	1081.873	56.5074	18	23	3.68E-38	0.02842308	22241	21606	635	921.6667	59.63267	22	18	3.68E-38	0.02796896	20387	19814	573	879.6661	31.77217	22	17	3.68E-38	0.02956429	20533	19923	610	807.8427	39.87525	21	28	3.68E-38	0.02273669	24046	23497	549	956	36.86983	25	26	3.68E-38	0.0221843	23926	23393	533	962.5026	41.19813	23	28	3.68E-38	GTF2IRD2
670	cg00646140	0.2133057	23078	18134	4944	764.8309	329.2146	23	13	3.68E-38	0.2079959	26939	21315	5624	768.1671	258	23	16	3.68E-38	0.9407508	22702	1251	21451	73.0677	759.1451	18	20	3.68E-38	0.9488518	26724	1272	25452	74.8	793.549	25	19	3.68E-38	0.9501783	27097	1255	25842	70.62918	895.98	27	29	3.68E-38	0.9565694	28198	1129	27069	55.00578	1001.228	22	28	3.68E-38	0.1633167	23731	19839	3892	587.0754	143.2	32	25	3.68E-38	0.1631848	22972	19207	3765	756.909	144.3369	20	22	3.68E-38	0.9175967	32156	2558	29598	135.2951	1035.5	21	16	3.68E-38	0.9206492	31015	2369	28646	151.5848	910.4814	17	27	3.68E-38	ARSD
674	cg00648883	0.8642317	5321	636	4685	57.25	282.9174	16	22	3.68E-38	0.8504516	4661	612	4049	89.59502	225.14	15	22	3.68E-38	0.7242402	3947	1016	2931	63.79052	262.9279	13	13	1.17E-37	0.6989173	4241	1207	3034	94.759	161.2	15	25	3.68E-38	0.6946596	4806	1398	3408	143.2179	190.6445	11	19	3.68E-38	0.7280613	4857	1248	3609	60.40104	195.2087	14	20	3.68E-38	0.02967555	7482	7257	225	346.238	22.61335	22	11	3.68E-38	0.05141356	7894	7483	411	461.9178	44.62656	15	17	3.68E-38	0.1301306	4188	3630	558	229.8678	73.24576	20	17	3.68E-38	0.08237845	3129	2863	266	186.6778	26.63436	15	18	3.68E-38	LOC196549
677	cg00651216	0.6142161	45848	17626	28222	1114.903	1420.772	15	19	3.68E-38	0.6370444	51978	18802	33176	887.3073	1052.028	14	21	3.68E-38	0.5296977	47227	22158	25069	1054.545	1565.082	17	17	3.68E-38	0.5978981	55279	22168	33111	1127.25	1217.529	16	17	3.68E-38	0.7974749	46393	9316	37077	465.4588	2124.36	21	12	3.68E-38	0.782308	46893	10130	36763	346.4512	1367.803	22	20	3.68E-38	0.6332687	54594	19958	34636	775.8821	1237.732	23	21	3.68E-38	0.624625	55226	20668	34558	831.1384	1250.636	23	18	3.68E-38	0.5892062	55154	22598	32556	692.8355	1463.954	19	20	3.68E-38	0.5408549	50971	23349	27622	1060.309	957.2881	13	17	3.68E-38	HSP90AB1
678	cg00653387	0.4018967	22254	13270	8984	668.5	420.3808	16	20	3.68E-38	0.4108093	24897	14628	10269	748.1213	445.7805	22	17	3.68E-38	0.8777865	12640	1457	11183	99.5	552.7587	16	13	3.68E-38	0.9100146	14269	1193	13076	49.49747	465.1021	18	20	3.68E-38	0.4299954	21770	12366	9404	501.75	316.5453	16	28	3.68E-38	0.4312148	23139	13118	10021	532.9327	524.8471	19	17	3.68E-38	0.07665388	23617	21799	1818	1203.667	79.44399	9	23	3.68E-38	0.06415502	25806	24144	1662	800.4962	86.94856	12	19	3.68E-38	0.02615115	23876	23249	627	1155.182	46.66905	15	18	3.68E-38	0.02568402	24351	23723	628	861.9705	48.16683	22	23	3.68E-38	PTN
679	cg00654814	0.1477262	21054	17929	3125	932.2072	173.901	14	23	3.68E-38	0.1297354	23710	20621	3089	1006.5	169.8	16	25	3.68E-38	0.7250955	29212	7958	21254	545.7051	1103.052	17	17	3.68E-38	0.7448808	31399	7936	23463	497.5493	936.475	15	19	3.68E-38	0.5585337	39783	17507	22276	655.0279	844.509	26	17	3.68E-38	0.5911961	40768	16607	24161	764.1467	936.9151	18	17	3.68E-38	0.1475831	25201	21467	3734	1058.645	190.175	13	22	3.68E-38	0.1723337	25310	20931	4379	828.0716	261.4534	22	17	3.68E-38	0.2015905	22912	18273	4639	886.8246	231.2209	20	26	3.68E-38	0.184345	25732	20970	4762	1184.008	248.3565	13	17	3.68E-38	MGAT5B
681	cg00655307	0.04701022	22895	21814	1081	883.4705	86.58522	20	17	3.68E-38	0.04987403	25304	24037	1267	963.8804	86.58522	22	17	3.68E-38	0.1662511	17548	14614	2934	802.3872	321.7825	21	14	3.68E-38	0.1800475	16740	13708	3032	563.5641	135.5957	18	22	3.68E-38	0.3157031	21832	14908	6924	589.7271	307.9758	18	23	3.68E-38	0.3059101	22776	15778	6998	771.588	402.8517	13	17	3.68E-38	0.3283498	24849	16657	8192	588.2219	318.6584	19	19	3.68E-38	0.348249	24371	15849	8522	569.5212	308.2895	26	15	3.68E-38	0.03690821	25775	24820	955	773.0658	97.16309	22	24	3.68E-38	0.04031062	22822	21898	924	872.0073	91.65174	23	24	3.68E-38	ESR1
683	cg00657095	0.04684223	12773	12170	603	572.5701	60.5	11	16	3.68E-38	0.03819858	15843	15234	609	895.5635	46.5714	13	19	3.68E-38	0.04294075	15107	14454	653	620.4061	55.67809	17	20	3.68E-38	0.03981734	17857	17142	715	875.2943	85.75	15	16	3.68E-38	0.03983416	18954	18195	759	831.5	93.3381	16	8	3.68E-38	0.03880118	18585	17860	725	997.9387	52.3259	15	18	3.68E-38	0.02844049	14738	14316	422	468.0081	30.40559	19	32	3.68E-38	0.02561582	16179	15762	417	601.6034	32.8702	15	20	3.68E-38	0.03901495	21097	20270	827	1052.821	32.13916	13	27	3.68E-38	0.04348417	21954	20995	959	742.1517	36.69854	22	23	3.68E-38	PPARD
685	cg00658007	0.2043758	17177	13646	3531	653.2	160.7733	25	20	3.68E-38	0.2061349	18417	14600	3817	609.5576	211.4649	19	15	3.68E-38	0.0721819	17536	16263	1273	915	114.787	16	18	3.68E-38	0.06733803	16384	15274	1110	498.9792	84.52337	19	20	3.68E-38	0.07461908	19064	17634	1430	547.5205	98.46947	27	17	3.68E-38	0.07359331	18312	16957	1355	653.1466	99.13834	19	22	3.68E-38	0.08900589	16045	14608	1437	578.918	115.6255	20	19	3.68E-38	0.08758701	17140	15630	1510	598.6676	95.90079	22	26	3.68E-38	0.02161156	20861	20408	453	838.3252	67.6171	28	14	3.68E-38	0.02295051	21076	20590	486	720.8954	46.23619	32	14	3.68E-38	C1orf36
687	cg00659129	0.9114007	9110	716	8394	83.96616	469.8944	19	22	3.68E-38	0.9230007	9991	677	9314	64.34672	430.1594	18	15	3.68E-38	0.8929935	6451	601	5850	74.2159	276.0074	17	18	3.68E-38	0.9056483	6132	488	5644	56.33826	222.6934	24	23	3.68E-38	0.1883939	5983	4837	1146	273.6452	67.21111	21	21	3.68E-38	0.1871778	6108	4946	1162	280.25	72.55389	16	15	3.68E-38	0.7617234	13292	3091	10201	119.2653	297.4562	18	18	3.68E-38	0.7697464	14371	3232	11139	203.7299	455.967	17	17	3.68E-38	0.1943485	6270	5032	1238	276.2481	91.45248	17	18	3.68E-38	0.2189718	6805	5293	1512	289.75	143.3848	16	19	3.68E-38	DDEF1
690	cg00661202	0.01806903	35043	34408	635	1535.818	66.9894	21	19	3.68E-38	0.01699314	35738	35129	609	1332.002	51.71157	21	23	3.68E-38	0.01627538	31420	30907	513	1200.25	51.5	24	16	3.68E-38	0.01303635	36490	36013	477	1568	45.96194	16	18	3.68E-38	0.01528751	34438	33910	528	1456.587	46.00869	22	30	3.68E-38	0.01760048	33365	32776	589	1236.5	69.12265	16	17	3.68E-38	0.01551788	21488	21153	335	709.4264	37.0859	21	11	3.68E-38	0.01411765	26250	25878	372	601.6	43.41388	25	17	3.68E-38	0.02096132	35060	34323	737	1398.518	117.2223	19	15	3.68E-38	0.0137789	34373	33898	475	1128.688	35.17812	23	22	3.68E-38	CHCHD4
691	cg00661485	0.9751712	31436	683	30753	79.05694	1389.83	10	21	3.68E-38	0.9786577	28388	508	27880	49.47727	1439.17	17	13	3.68E-38	0.9648435	27434	868	26566	94.51928	1294.822	19	19	3.68E-38	0.96865	26152	723	25429	73.07645	1290.29	24	17	3.68E-38	0.5529004	29654	13203	16451	1102.744	662.0938	13	19	3.68E-38	0.5645372	28984	12565	16419	551.1915	539.7582	30	18	3.68E-38	0.9568781	24667	968	23699	75.42858	956.2623	17	26	3.68E-38	0.9591334	26670	994	25676	91.67847	919.1083	17	22	3.68E-38	0.03499474	23675	22843	832	942.6453	80.83316	24	24	3.68E-38	0.03981144	21326	20473	853	1067.399	66.09892	17	15	3.68E-38	FOXI1
702	cg00673020	0.7829702	34052	7312	26740	411.8012	1312	19	16	3.68E-38	0.8059188	39435	7573	31862	441.9651	936.373	22	21	3.68E-38	0.1357019	26414	22816	3598	837	150.8133	16	26	3.68E-38	0.1367537	31943	27561	4382	945.9884	124.5727	12	19	3.68E-38	0.8317602	33697	5586	28111	218.3146	1059.901	23	19	3.68E-38	0.8491879	33949	5035	28914	236.1288	924.75	20	16	3.68E-38	0.8695803	37379	4788	32591	225.14	1110.372	22	19	3.68E-38	0.8788797	37854	4497	33357	228.0392	935.6042	19	23	3.68E-38	0.4004016	41231	24682	16549	996.75	435.982	16	28	3.68E-38	0.4107811	38412	22592	15820	1123.682	464.2069	15	26	3.68E-38	MOSPD1
703	cg00673191	0.5793833	14752	6147	8605	447.3629	434.284	18	19	3.68E-38	0.596324	13012	5193	7819	349.2564	441.8912	24	21	3.68E-38	0.7804316	10744	2281	8463	265.5765	450.1205	17	20	3.68E-38	0.7864816	9768	2007	7761	123.7295	404.3333	21	9	3.68E-38	0.7790824	10972	2346	8626	161.6918	469.3107	18	14	3.68E-38	0.7802764	11551	2460	9091	249.5037	387.4945	10	18	3.68E-38	0.2906363	13164	9309	3855	451	165.9162	16	20	3.68E-38	0.2961176	13371	9382	3989	364.8913	230.4788	29	33	3.68E-38	0.06347012	15813	14803	1010	621.3763	156.1732	17	12	3.68E-38	0.04392463	17043	16290	753	578.7936	50.95497	12	22	3.68E-38	DOPEY2
704	cg00674922	0.3192641	36315	24689	11626	1208.927	570.9352	21	24	3.68E-38	0.3376132	39777	26314	13463	935	461.8594	16	23	3.68E-38	0.316077	32854	22438	10416	807.3661	568.8121	13	15	3.68E-38	0.3166472	32422	22124	10298	933.782	405.4079	20	18	3.68E-38	0.1391253	28572	24583	3989	1262.376	231.5	12	16	3.68E-38	0.1169814	30033	26508	3525	863.27	223.4551	21	21	3.68E-38	0.05373286	25564	24185	1379	694.0755	38.56316	20	17	3.68E-38	0.05861275	23342	21968	1374	693.015	98.85271	29	21	3.68E-38	0.1936884	32158	25910	6248	972.5399	226.5778	26	24	3.68E-38	0.2099539	32450	25616	6834	1351	320.4938	12	19	3.68E-38	SATB1
705	cg00676660	0.01892597	14853	14570	283	1071.25	44.94497	16	20	3.68E-38	0.02611038	14377	13999	378	488.9663	55	23	25	3.68E-38	0.7822678	6532	1344	5188	123.5	258.0927	16	19	3.68E-38	0.760559	6340	1442	4898	73.53943	221.0665	21	24	3.68E-38	0.262705	9778	7183	2595	548.8759	129.4528	13	28	3.68E-38	0.244024	8727	6573	2154	318.6584	154.1441	19	22	3.68E-38	0.2387925	8778	6658	2120	366.1475	152.9708	19	18	3.68E-38	0.2497102	8526	6372	2154	469	135.3343	16	24	3.68E-38	0.03273056	10960	10598	362	574.4459	41.70288	20	23	3.68E-38	0.03298296	10936	10572	364	450.0407	57.12452	15	19	3.68E-38	ADAMTS9
708	cg00679556	0.6958586	11273	3359	7914	211.2067	484	15	16	3.68E-38	0.7157447	11650	3240	8410	158.4709	310.3088	23	28	3.68E-38	0.0432405	15626	14946	680	808.6189	81.78194	23	14	3.68E-38	0.03763441	16826	16189	637	605.854	61.73735	17	14	3.68E-38	0.09849652	18723	16869	1854	872.9536	99.5	12	16	3.68E-38	0.08743402	18657	17017	1640	695.6551	72.70145	24	22	3.68E-38	0.3364188	13080	8646	4434	305.2344	157	18	16	3.68E-38	0.3411421	12578	8253	4325	303.5326	338.3333	24	9	3.68E-38	0.04820639	20250	19269	981	888.2534	55.05582	12	14	3.68E-38	0.0434642	21550	20609	941	666.3303	69.75518	18	14	3.68E-38	TRIM31
713	cg00686022	0.8943182	32460	3341	29119	209.0008	674.7526	12	23	3.68E-38	0.8993059	39088	3846	35242	203.0329	1115.679	19	22	3.68E-38	0.907123	27894	2500	25394	153.2913	1423.45	22	15	3.68E-38	0.9080032	29151	2591	26560	168.3746	1402.32	14	14	3.68E-38	0.8972926	28895	2878	26017	164.7545	709.9352	21	18	3.68E-38	0.9006669	31239	3013	28226	157.2134	1097.78	18	24	3.68E-38	0.8539147	37604	5408	32196	251.8	1235.331	25	21	3.68E-38	0.8540722	38049	5467	32582	255.5634	1321.34	24	14	3.68E-38	0.3947135	33760	20395	13365	844.2665	541.1804	17	21	3.68E-38	0.3888306	34208	20868	13340	755.0372	479.25	29	16	3.68E-38	C12orf40
714	cg00686623	0.03147369	27002	26149	853	1262.398	57.12452	17	19	3.68E-38	0.02717391	29156	28361	795	1116.021	60.82899	20	24	3.68E-38	0.05579694	27518	25977	1541	934.6272	167.6403	21	11	3.68E-38	0.05372333	28584	27043	1541	1155.412	102.0648	18	13	3.68E-38	0.03731291	28228	27171	1057	1249.962	71.55418	20	20	3.68E-38	0.04144615	28998	27792	1206	963.8804	76.02631	22	20	3.68E-38	0.04428454	24220	23143	1077	642.7601	64.69524	18	19	3.68E-38	0.03239186	25215	24395	820	995.9642	61	13	16	3.68E-38	0.02849035	26330	25577	753	370.0526	37.4	18	25	3.68E-38	0.02445936	29541	28816	725	880.1618	41.3805	17	26	3.68E-38	CAPN1
715	cg00687674	0.3767737	10612	6576	4036	458.667	247.3128	24	22	3.68E-38	0.4471694	8096	4431	3665	365.4318	151.8	11	25	3.68E-38	0.8280166	7831	1264	6567	89	322.6	25	25	3.68E-38	0.8096169	7574	1361	6213	106.4489	299.3338	19	22	3.68E-38	0.09626744	7857	7091	766	455.8482	82.10725	18	15	3.68E-38	0.08419811	8380	7666	714	384.1764	43	17	16	3.68E-38	0.3382001	7845	5158	2687	217.0635	117.8622	23	14	3.68E-38	0.3361551	7224	4762	2462	214.7472	189.5046	26	18	3.68E-38	0.06873677	6985	6498	487	319.6693	76.28237	26	11	3.68E-38	0.05512027	7175	6774	401	126.3364	41.96001	18	14	3.68E-38	TMEM84
716	cg00687686	0.4782471	28310	14723	13587	1141.266	537.944	10	17	3.68E-38	0.4092053	34076	20091	13985	820.25	562.7568	16	19	3.68E-38	0.7544811	29971	7283	22688	413.3047	793.5	21	16	3.68E-38	0.737672	29264	7603	21661	332.8063	868	22	16	3.68E-38	0.1045494	28585	25586	2999	936.3776	188.6864	22	14	3.68E-38	0.117027	29688	26202	3486	968.7732	98.28784	24	18	3.68E-38	0.9196613	31902	2471	29431	116.1008	935.3115	26	22	3.68E-38	0.9180022	28852	2274	26578	101.0247	904.7131	14	20	3.68E-38	0.1163473	32260	28495	3765	848.75	171.9578	16	17	3.68E-38	0.134547	28024	24240	3784	848.3642	112.4137	20	19	3.68E-38	NDRG4
721	cg00690049	0.08309139	17122	15691	1431	553.062	75.32181	15	24	3.68E-38	0.09237514	19061	17291	1770	888.5	46.67564	16	26	3.68E-38	0.08980455	15044	13684	1360	680.1852	92.39529	21	18	3.68E-38	0.09038576	16750	15227	1523	594.6136	86.6325	24	21	3.68E-38	0.1058268	17268	15430	1838	718.0511	203.9669	15	10	3.68E-38	0.08315402	19418	17795	1623	649.7054	84.66404	19	28	3.68E-38	0.2771002	21957	15845	6112	699.718	282.12	19	23	3.68E-38	0.2570139	21179	15710	5469	490.1484	268.187	22	19	3.68E-38	0.1826067	17769	14506	3263	509.9344	142.3036	14	28	3.68E-38	0.1842259	18665	15208	3457	1022.312	143.1554	13	19	3.68E-38	MAGED2
722	cg00690280	0.1036687	10694	9575	1119	576.8163	104.6	15	25	3.68E-38	0.08599819	10970	10018	952	311.9043	79.31067	15	22	3.68E-38	0.2848281	7638	5434	2204	341.1412	178.4012	19	12	3.68E-38	0.3328528	8225	5454	2771	425.5988	192.3018	24	20	3.68E-38	0.2328434	8949	6842	2107	470.4617	148.17	18	21	3.68E-38	0.1878173	9356	7580	1776	207.3947	111.2477	14	24	3.68E-38	0.04452398	13870	13248	622	872.8752	54.21152	14	18	3.68E-38	0.04359654	14236	13611	625	705.6572	72.11102	24	13	3.68E-38	0.04591379	8808	8399	409	543.7668	41.98308	15	19	3.68E-38	0.05693017	9438	8895	543	376.6441	69.95063	21	11	3.68E-38	WFDC10B
734	cg00704909	0.02871967	27268	26482	786	1491.75	49.74937	16	11	3.68E-38	0.02646874	34998	34069	929	1166.375	61.254	21	19	3.68E-38	0.04040306	30764	29517	1247	1552.808	98	15	16	3.68E-38	0.03357708	33405	32280	1125	986.0646	59.47941	23	20	3.68E-38	0.03201307	32949	31891	1058	1051.592	73.77481	21	18	3.68E-38	0.03665245	32258	31072	1186	1016.091	105.6551	23	12	3.68E-38	0.03089609	30098	29165	933	1105.126	52.59051	23	21	3.68E-38	0.02894646	31821	30897	924	818.7137	95.40843	10	13	3.68E-38	0.0344817	32584	31457	1127	1274.728	109.6667	15	9	3.68E-38	0.03883719	30309	29128	1181	1119.599	73.5	20	16	3.68E-38	COPB
737	cg00707317	0.1230805	17287	15147	2140	980.05	161.2862	18	17	3.68E-38	0.09309159	17936	16257	1679	601.7574	122.4136	19	11	3.68E-38	0.9229407	15148	1075	14073	105.108	799.6456	22	14	3.68E-38	0.9220935	14058	1003	13055	88.09564	283.099	19	19	3.68E-38	0.5170947	13062	6256	6806	457.75	411.8649	16	13	3.68E-38	0.5408023	13735	6253	7482	407.4273	318.8419	13	24	3.68E-38	0.9369932	14454	817	13637	78.30754	504.8593	14	22	3.68E-38	0.9124113	16957	1394	15563	146.4915	641.6	17	25	3.68E-38	0.129323	18319	15937	2382	529.1642	126.3528	22	24	3.68E-38	0.1177562	19848	17499	2349	514.5192	204.6844	20	13	3.68E-38	NMNAT2
739	cg00708642	0.05818862	20746	19533	1213	707.4624	83.18173	21	20	3.68E-38	0.05724731	23150	21819	1331	1180.485	95.12185	15	24	3.68E-38	0.07266316	22869	21200	1669	1377.063	111.5664	22	17	3.68E-38	0.06025314	24629	23139	1490	919.7571	76.52479	23	23	3.68E-38	0.05869403	26700	25127	1573	1310.033	146.1354	18	18	3.68E-38	0.05957013	27397	25759	1638	1567.795	102.3194	12	19	3.68E-38	0.08573737	20941	19137	1804	652	126.4146	25	14	3.68E-38	0.08838174	19180	17476	1704	749.1923	146.1406	23	15	3.68E-38	0.06550674	22890	21384	1506	915.5	108.1853	16	15	3.68E-38	0.06956929	23373	21740	1633	869.2562	115.4149	19	15	3.68E-38	EIF5
740	cg00711916	0.157999	23628	19879	3749	1152.163	162.6346	14	18	3.68E-38	0.1487238	27952	23780	4172	1050.604	171.9536	14	20	3.68E-38	0.08498444	26246	24007	2239	1061.75	176.672	16	13	3.68E-38	0.07638512	29356	27106	2250	1084.345	94.34322	10	14	3.68E-38	0.1291387	32338	28149	4189	1482.578	130.3628	15	20	3.68E-38	0.1338895	32382	28033	4349	1015.15	182.0331	21	23	3.68E-38	0.1403867	25344	21772	3572	653.247	154.1493	22	18	3.68E-38	0.1323762	25184	21837	3347	764.649	90.12399	24	21	3.68E-38	0.1734479	29811	24623	5188	945.4039	204	17	25	3.68E-38	0.1815809	27480	22472	5008	768.25	213.7681	16	20	3.68E-38	CNNM4
742	cg00714377	0.4073669	18171	10728	7443	615.7041	351.9237	28	19	3.68E-38	0.4511535	15418	8417	7001	339.6626	150.53	24	15	3.68E-38	0.4344578	12617	7092	5525	612.7559	256.9155	21	18	3.68E-38	0.4675098	13658	7226	6432	416.0251	408.1306	13	19	3.68E-38	0.02296333	15882	15515	367	731.0299	44.86909	21	17	3.68E-38	0.02412999	16394	15996	398	512.5191	37.56594	29	20	3.68E-38	0.1450974	18584	15873	2711	647.1818	129.9514	19	11	3.68E-38	0.1492775	19970	16974	2996	810.2964	264.8489	19	17	3.68E-38	0.05537964	14743	13921	822	921.1715	64.00699	10	19	3.68E-38	0.05653618	15253	14385	868	446.1844	45.39218	18	20	3.68E-38	SLA2
743	cg00717862	0.05152576	13893	13172	721	795.5887	82.27242	12	12	3.68E-38	0.04962606	14207	13497	710	520.8	77	25	9	3.68E-38	0.05599768	13722	12948	774	488.9518	70	17	16	3.68E-38	0.04922521	15969	15178	791	814.3333	52.65046	9	14	3.68E-38	0.04968327	16002	15202	800	607.1956	54.83036	22	19	3.68E-38	0.04180834	15782	15118	664	604.1563	48.07546	17	20	3.68E-38	0.05420172	20582	19461	1121	885.75	73.41303	16	19	3.68E-38	0.05207355	22253	21089	1164	987.0944	86.77269	15	22	3.68E-38	0.04507003	14322	13672	650	430.7033	45.62495	27	22	3.68E-38	0.04554066	14151	13502	649	564.3423	73.49684	22	14	3.68E-38	DNAJB11
745	cg00718513	0.01882006	12121	11891	230	715.3182	26.15339	19	19	3.68E-38	0.03473826	10292	9931	361	327.4763	48.74966	22	17	3.68E-38	0.5186441	785	326	459	55.47002	81.33265	13	15	0.888811	0.3193096	827	531	296	66.63483	44.07632	20	18	0.2375554	0.04662809	8886	8467	419	360.1827	65.02622	19	22	3.68E-38	0.04667431	8620	8213	407	495.9862	61.75399	11	18	3.68E-38	0.03100707	11220	10869	351	555.8143	35.65596	22	23	3.68E-38	0.03333334	13850	13385	465	589	50.82691	25	24	3.68E-38	0.03944613	8494	8155	339	316.1955	47.78972	27	21	3.68E-38	0.03790119	9029	8683	346	446.6555	32.98484	22	17	3.68E-38	
750	cg00722300	0.5779765	5267	2165	3102	154.4412	220.0097	12	19	3.68E-38	0.5773157	5190	2136	3054	249.9927	142.926	12	19	3.68E-38	0.7019894	4977	1413	3564	284.0237	184.3492	11	26	3.68E-38	0.6923077	4216	1228	2988	118.4285	136.8474	13	20	3.68E-38	0.1637457	3723	3097	626	166.9401	66.09892	29	15	3.68E-38	0.2269877	3887	2982	905	185.3447	120.0551	24	17	3.68E-38	0.7688296	5078	1097	3981	95.4801	195.7239	20	26	3.68E-38	0.7756732	5285	1108	4177	153.0973	201.9169	13	20	3.68E-38	0.2053784	4102	3239	863	243.2234	79.32213	15	13	3.68E-38	0.2136713	4318	3374	944	154.7356	82.96719	26	18	3.68E-38	RLN3
753	cg00725635	0.4545345	8203	4429	3774	302.6	232.4652	25	11	3.68E-38	0.4321483	7129	4005	3124	277.3501	208.9474	13	11	3.68E-38	0.4688323	4456	2320	2136	172.5341	128.3468	18	22	3.68E-38	0.4688295	4616	2405	2211	118.9588	117.3936	20	20	3.68E-38	0.4503799	4112	2215	1897	145.366	122.8567	15	21	3.68E-38	0.5100606	4025	1921	2104	92.08795	96.77171	21	17	3.68E-38	0.8620196	8278	1056	7222	76.8838	251.1104	17	20	3.68E-38	0.8590564	8187	1068	7119	72.60688	293.1015	29	27	3.68E-38	0.09624586	5334	4811	523	259.0104	44.25	19	16	3.68E-38	0.1096016	5347	4750	597	246.5446	53.68328	18	19	3.68E-38	B3GALT2
754	cg00725777	0.6845939	8825	2715	6110	187.4326	227.1054	19	29	3.68E-38	0.7326564	9255	2401	6854	153.1119	411.3404	15	17	3.68E-38	0.3624741	5688	3590	2098	260	171.3145	16	14	3.68E-38	0.3366599	4810	3157	1653	141.8663	138.4413	24	14	3.68E-38	0.7774823	4412	904	3508	75.65228	176.0918	15	12	3.68E-38	0.7716666	4700	996	3704	79.82763	154.2095	20	28	3.68E-38	0.639435	10378	3678	6700	200.5094	344.6431	19	17	3.68E-38	0.5626997	10538	4552	5986	341.1406	257.1964	13	24	3.68E-38	0.2192869	6070	4717	1353	314.75	132.7004	16	18	3.68E-38	0.270653	6255	4535	1720	276.9185	100.25	21	16	3.68E-38	NGFRAP1
756	cg00727947	0.8362361	16149	2561	13588	132.4647	472.8	18	25	3.68E-38	0.8470277	17681	2620	15061	106.7569	777.25	24	16	3.68E-38	0.927622	16300	1087	15213	77.20147	725.8276	15	20	3.68E-38	0.9311417	19186	1228	17958	117.3191	879.2895	13	14	3.68E-38	0.9203266	17660	1315	16345	67.6171	759.6619	14	13	3.68E-38	0.9094136	16238	1380	14858	75.25985	644	22	16	3.68E-38	0.78644	18012	3768	14244	183.5	563.2052	16	12	3.68E-38	0.8018868	18132	3512	14620	169.7109	549.5022	14	24	3.68E-38	0.1487887	15049	12795	2254	444.7367	57.23841	22	17	3.68E-38	0.1389738	15608	13425	2183	460.63	178.898	20	8	3.68E-38	LILRA5
760	cg00729275	0.1640427	11714	9776	1938	353.3384	194.0317	12	14	3.68E-38	0.1664395	10907	9075	1832	417.4243	117.1851	12	23	3.68E-38	0.131146	10598	9195	1403	565.7137	172.7351	15	15	3.68E-38	0.1043043	10494	9389	1105	408.9021	107.6689	26	15	3.68E-38	0.7889696	5956	1178	4778	77.14435	244.3607	20	26	3.68E-38	0.7659507	6185	1371	4814	83.40533	164.9349	20	23	3.68E-38	0.07397325	8349	7724	625	353.2987	72.44834	20	21	3.68E-38	0.05447591	9574	9047	527	357.2778	70.82423	29	14	3.68E-38	0.03671195	14255	13728	527	381.8425	50.20488	22	17	3.68E-38	0.02967379	14829	14386	443	466.396	44.96548	17	19	3.68E-38	C18orf16
761	cg00729541	0.03832399	39327	37816	1511	1786.768	138.5805	21	22	3.68E-38	0.03654673	37140	35779	1361	1698.712	105.9253	14	23	3.68E-38	0.04599801	36032	34370	1662	1867.282	199.8755	17	18	3.68E-38	0.04763972	36760	35004	1756	1219.62	124.6916	21	23	3.68E-38	0.04110925	39891	38247	1644	1150.025	161.5	26	16	3.68E-38	0.03597848	41536	40038	1498	1235.08	144.5	18	16	3.68E-38	0.03286463	36170	34978	1192	1479.201	110.8547	23	21	3.68E-38	0.03539442	37081	35765	1316	1167.487	64.5	22	16	3.68E-38	0.02874562	32705	31762	943	1313.432	97.43272	23	22	3.68E-38	0.02340279	31862	31114	748	1129.297	78.49246	27	15	3.68E-38	FAM73B
764	cg00730260	0.8735749	34458	4269	30189	261	838.0431	16	29	3.68E-38	0.8689411	35983	4629	31354	259.8076	1224.562	12	17	3.68E-38	0.9074458	32227	2892	29335	170.0524	1029.076	11	18	3.68E-38	0.9048253	33722	3119	30603	213.1685	1168.098	11	23	3.68E-38	0.9013444	32630	3129	29501	181.9267	1202.878	19	22	3.68E-38	0.9098667	33883	2963	30920	116.9766	1437.548	23	18	3.68E-38	0.9051002	39879	3694	36185	237.291	1351.049	12	30	3.68E-38	0.8919939	39370	4163	35207	166.3264	1317.104	19	18	3.68E-38	0.6698042	35809	11757	24052	797.8427	983.0716	10	21	3.68E-38	0.6590869	39567	13423	26144	502.3009	728.577	22	17	3.68E-38	FLJ32894
769	cg00737514	0.03133596	16622	16098	524	529.6978	44	17	16	3.68E-38	0.02921734	19717	19138	579	417.4459	39.93842	23	13	3.68E-38	0.04007008	17594	16885	709	1288.66	57.46695	11	20	3.68E-38	0.02865045	19062	18513	549	565.4028	49.75	26	16	3.68E-38	0.0423567	19283	18462	821	649.2679	67.14164	17	23	3.68E-38	0.04153578	19955	19122	833	750.8929	64.59982	22	22	3.68E-38	0.02733353	17095	16625	470	580.9373	21.82821	24	17	3.68E-38	0.02473078	15872	15477	395	568.4647	59.66667	14	9	3.68E-38	0.04240302	18177	17402	775	605.7032	52.79731	22	18	3.68E-38	0.04488293	18905	18052	853	680.4355	73.77481	20	18	3.68E-38	TBC1D1
771	cg00741717	0.7158578	6988	1914	5074	184.5696	324.0906	17	18	3.68E-38	0.7072656	6534	1842	4692	70.14304	249.8003	22	23	3.68E-38	0.8148034	3156	503	2653	44.2	165.75	25	16	9.10E-21	0.812263	3064	494	2570	61.20282	193.5014	14	23	3.68E-38	0.792344	3714	692	3022	61	115.7298	25	18	3.68E-38	0.8038707	4137	731	3406	75.34421	148.3983	12	24	3.68E-38	0.7403961	12473	3164	9309	182.5	348.368	16	18	3.68E-38	0.7242212	11906	3211	8695	135.0574	305.2063	18	28	3.68E-38	0.4417857	5500	3026	2474	111.6559	127.8677	24	26	3.68E-38	0.459437	5903	3145	2758	156.6909	147.3217	19	22	3.68E-38	TLR8
774	cg00745543	0.8768319	18801	2228	16573	299.4008	863.062	11	19	3.68E-38	0.9038911	18712	1708	17004	78.34023	623.0121	21	21	3.68E-38	0.9270423	16156	1086	15070	74.25	795.6224	16	21	3.68E-38	0.9013968	16867	1573	15294	168.1617	542.2465	19	20	3.68E-38	0.8799892	18390	2119	16271	159.4439	757.1326	19	20	3.68E-38	0.8689315	17532	2211	15321	136.329	465.5368	15	27	3.68E-38	0.6152532	16867	6428	10439	263.7284	617.6587	24	13	3.68E-38	0.583338	17617	7282	10335	333.8734	427.0524	21	21	3.68E-38	0.4848485	16037	8213	7824	372.8	224.3686	25	19	3.68E-38	0.5007851	15821	7848	7973	251.627	330.3349	31	14	3.68E-38	H1T2
777	cg00746130	0.02238969	9056	8851	205	359.3333	33.67492	9	14	3.68E-38	0.0263259	10308	10034	274	429.5306	29.39388	17	24	3.68E-38	0.04029737	11737	11260	477	415.442	52.4599	15	24	3.68E-38	0.02199839	12310	12037	273	605.854	40.58853	17	21	3.68E-38	0.02535691	13979	13622	357	934.3333	33.98823	9	20	3.68E-38	0.02429575	15129	14759	370	703.426	55.59034	11	14	3.68E-38	0.0291807	8810	8550	260	519.9039	34.92513	12	17	3.68E-38	0.02212298	9528	9315	213	421.2037	24.65862	14	21	3.68E-38	0.02084313	19043	18644	399	993.2906	43.82132	7	13	3.68E-38	0.01827026	17579	17256	323	907.218	33.56586	8	15	3.68E-38	BAT5
778	cg00746981	0.2336759	44466	34052	10414	1932.319	592.5	21	16	3.68E-38	0.3236286	41426	27987	13439	910.6232	520.529	21	15	3.68E-38	0.4007091	41359	24746	16613	1454.25	1843.269	16	13	3.68E-38	0.4090137	39928	23556	16372	657.7087	1307.44	21	18	3.68E-38	0.0622431	33960	31840	2120	1551.628	198.5751	18	14	3.68E-38	0.06522046	35303	32994	2309	1181.213	153.1119	21	15	3.68E-38	0.06149036	28685	26915	1770	1026.865	111.5093	19	21	3.68E-38	0.05684532	31301	29516	1785	1156.004	90.75	23	16	3.68E-38	0.0600257	31803	29888	1915	1110.372	122.9756	19	12	3.68E-38	0.0637276	32382	30312	2070	1148.497	146.3711	23	18	3.68E-38	HDGF
780	cg00750606	0.0753926	31866	29456	2410	1910.938	169	17	16	3.68E-38	0.06784987	34270	31938	2332	1144.728	146.3988	24	15	3.68E-38	0.6366292	25923	9356	16567	594.6831	669.1587	23	18	3.68E-38	0.6123568	28176	10861	17315	538.75	643.9875	16	20	3.68E-38	0.6684267	25089	8252	16837	356.8532	659.6727	18	21	3.68E-38	0.6308745	24030	8807	15223	427.7996	756.616	18	26	3.68E-38	0.2044223	27216	21632	5584	884.3549	293.685	18	18	3.68E-38	0.2085748	28029	22162	5867	1030.861	434.8707	21	18	3.68E-38	0.03322209	32860	31765	1095	1232.502	129.4005	24	18	3.68E-38	0.02331371	34043	33247	796	1288.154	71.27898	15	13	3.68E-38	CDA
782	cg00754253	0.5655604	11561	4966	6595	245.0587	379.1571	21	10	3.68E-38	0.5898028	12021	4872	7149	358.5345	384.5889	12	14	3.68E-38	0.9114799	9299	732	8567	73	405.5886	16	12	3.68E-38	0.931981	9809	574	9235	49.64776	378.8707	10	23	3.68E-38	0.1276803	10160	8850	1310	404.25	52.15408	16	21	3.68E-38	0.1291897	10551	9175	1376	257.175	93.27417	19	14	3.68E-38	0.79162	15962	3247	12715	114.7826	521.3734	21	18	3.68E-38	0.7805985	15538	3331	12207	301.9936	599	7	16	3.68E-38	0.2352688	9200	7012	2188	325.0543	123.6551	13	19	3.68E-38	0.2225522	9664	7491	2173	247.3091	67.44823	20	19	3.68E-38	HRASLS5
785	cg00755709	0.7137709	11831	3315	8516	287.5731	416.25	14	16	3.68E-38	0.7130988	13741	3871	9870	176.873	284.9983	20	30	3.68E-38	0.766174	7072	1577	5495	73.89294	318.1996	24	19	3.68E-38	0.7683592	7226	1597	5629	98.28784	282.2114	18	15	3.68E-38	0.7818546	8894	1862	7032	91.07805	224.811	19	35	3.68E-38	0.7375687	8809	2238	6571	93.69299	174.4532	24	13	3.68E-38	0.6758644	14650	4681	9969	201.2461	442.8846	20	23	3.68E-38	0.6657224	14373	4738	9635	193.373	342.7471	22	19	3.68E-38	0.6713994	8704	2793	5911	149.1202	156.6544	19	27	3.68E-38	0.6520694	9468	3229	6239	196.34	209.8001	18	14	3.68E-38	BAAT
786	cg00756058	0.01617834	29013	28542	471	969.25	45.4	16	25	3.68E-38	0.01760257	30975	30428	547	1557	44.77215	16	22	3.68E-38	0.9762222	30643	631	30012	59.483	1503.344	22	14	3.68E-38	0.9776138	32286	625	31661	59.90214	965.6108	15	19	3.68E-38	0.5236228	45026	21397	23629	818.7487	781.2822	15	20	3.68E-38	0.5267143	46130	21780	24350	1031.896	998.9062	14	18	3.68E-38	0.01548464	31738	31245	493	1543.166	34.11406	14	13	3.68E-38	0.01596887	29708	29232	476	1118.172	38.16293	18	22	3.68E-38	0.1068084	30010	26794	3216	615.3659	187.8847	20	14	3.68E-38	0.1089464	29979	26702	3277	1050.505	162.2787	20	24	3.68E-38	DZIP1
790	cg00761755	0.03898603	36272	34854	1418	1280.181	110.1112	14	17	3.68E-38	0.03574659	44128	42547	1581	1628.128	72.9542	12	19	3.68E-38	0.02898703	37917	36815	1102	1488.901	90.75491	21	11	3.68E-38	0.03077328	41722	40435	1287	1500.15	68.65063	19	22	3.68E-38	0.150619	51195	43469	7726	1708.334	329.2523	14	24	3.68E-38	0.1631733	47132	39425	7707	1225.512	323.0275	21	12	3.68E-38	0.07568772	38942	35987	2955	1283.499	174.3831	17	17	3.68E-38	0.08353375	37322	34196	3126	1500.137	118.7939	14	18	3.68E-38	0.04109207	35722	34250	1472	1158.301	78.45786	21	22	3.68E-38	0.04331341	36032	34467	1565	1147.02	118.288	22	20	3.68E-38	SLC43A2
791	cg00762512	0.02447271	24744	24136	608	1113.334	62.4611	22	18	3.68E-38	0.02685907	23877	23233	644	1036.108	57.34146	23	23	3.68E-38	0.04774288	24511	23336	1175	1006.447	182.6293	19	17	3.68E-38	0.03221532	24050	23272	778	1246.178	69.50343	24	22	3.68E-38	0.02541681	29290	28543	747	1257.458	53.08698	22	22	3.68E-38	0.02972497	26006	25230	776	1070.835	84.09915	24	24	3.68E-38	0.02819549	20648	20063	585	712.75	63.48261	16	24	3.68E-38	0.02413088	21905	21374	531	831.1422	50.40833	15	21	3.68E-38	0.02467285	24583	23974	609	824.7185	52.99503	28	19	3.68E-38	0.02755299	25850	25135	715	1321.092	71.75	17	16	3.68E-38	LIAS
794	cg00766729	0.04355496	25408	24297	1111	981.3833	54.68293	14	18	3.68E-38	0.04273624	28494	27272	1222	1031.179	72.75	26	16	3.68E-38	0.2398045	33861	25717	8144	1208.491	324.6771	21	20	3.68E-38	0.2640757	35742	26277	9465	1244.933	324.5722	21	26	3.68E-38	0.02253166	32432	31699	733	1742.75	55.05559	16	17	3.68E-38	0.02260339	32373	31639	734	1104.084	36.5	23	16	3.68E-38	0.05866869	24973	23502	1471	1098.104	63.32061	11	22	3.68E-38	0.0495667	27479	26112	1367	773.8007	48.54139	21	15	3.68E-38	0.02873997	29058	28220	838	1663.969	48.66259	14	21	3.68E-38	0.02527558	32105	31291	814	1555.379	64.01392	13	23	3.68E-38	LOC147808
797	cg00768439	0.4990248	33227	16596	16631	989.7138	589.4913	18	18	3.68E-38	0.5021374	35223	17486	17737	629.9003	703	20	16	3.68E-38	0.9130507	18129	1485	16644	77.07807	535.9854	35	26	3.68E-38	0.9120357	17589	1456	16133	52.91503	749	28	16	3.68E-38	0.07717208	21216	19571	1645	885.7464	75.10041	21	14	3.68E-38	0.06288796	19554	18318	1236	823.8076	70.62695	22	24	3.68E-38	0.8569836	31295	4390	26905	170.26	986.4139	17	18	3.68E-38	0.8734003	30453	3768	26685	143.8749	1113.293	23	24	3.68E-38	0.1371033	23313	20103	3210	958.6925	167.2441	15	19	3.68E-38	0.1331741	25851	22395	3456	877.618	155.5	15	16	3.68E-38	NAP1L3
799	cg00769520	0.1812622	31131	25470	5661	1593.198	221.8801	12	13	3.68E-38	0.1802819	33453	27404	6049	1199.025	282.3713	24	18	3.68E-38	0.5178939	37371	17965	19406	797.3818	1137.5	20	16	3.68E-38	0.5363289	43543	20136	23407	900.9376	947.3317	14	15	3.68E-38	0.03791628	26775	25756	1019	1387.86	57.46695	13	20	3.68E-38	0.02977865	30123	29223	900	1488.912	49.64071	14	20	3.68E-38	0.1440815	31521	26965	4556	1161.723	164.1008	11	23	3.68E-38	0.1580201	30972	26062	4910	894.2827	144.1116	11	24	3.68E-38	0.1196158	27179	23916	3263	1120.25	141.3983	16	17	3.68E-38	0.1151563	26681	23597	3084	835.9927	118.5961	21	24	3.68E-38	ST8SIA1
802	cg00772000	0.4142483	33911	19822	14089	1173.277	798.0878	14	18	3.68E-38	0.4575491	34010	18403	15607	847.4728	460.0872	22	22	3.68E-38	0.6696517	36973	12147	24826	788.043	1139.62	19	18	3.68E-38	0.6576031	38884	13248	25636	694.1815	911.6449	22	20	3.68E-38	0.9218885	31035	2332	28703	174.6554	1243.892	8	19	3.68E-38	0.9038689	32907	3073	29834	173.7096	1185.272	24	17	3.68E-38	0.1917553	25104	20271	4833	617.1775	209.7895	26	22	3.68E-38	0.2297963	24883	19142	5741	1175.103	193.8671	21	20	3.68E-38	0.894978	35464	3635	31829	224.1098	1164.285	21	19	3.68E-38	0.8894897	35227	3804	31423	170.8399	1188.917	28	20	3.68E-38	NHLRC1
804	cg00777121	0.03954231	38441	36917	1524	2303.393	67.55867	13	23	3.68E-38	0.04288178	38168	36527	1641	1616.129	126.6036	14	17	3.68E-38	0.3555093	52675	33913	18762	1102.219	1052.742	21	14	3.68E-38	0.3699318	58254	36667	21587	1509.674	1135.606	22	21	3.68E-38	0.924372	51098	3772	47326	182.0159	1456.911	20	17	3.68E-38	0.927977	51092	3587	47505	196.5711	2179.694	22	13	3.68E-38	0.06523271	35373	33059	2314	1769.804	156.0806	14	14	3.68E-38	0.07283165	33347	30911	2436	1296.353	137.25	17	16	3.68E-38	0.6358475	63486	23055	40431	1112.753	1636.481	17	18	3.68E-38	0.6035172	66657	26368	40289	690.3252	1326.11	10	21	3.68E-38	RASSF1
805	cg00777555	0.02276859	24100	23549	551	995.2	49.36832	25	13	3.68E-38	0.01560629	26620	26203	417	1364	49.09497	16	19	3.68E-38	0.03546809	27897	26904	993	1071.886	82.29548	21	22	3.68E-38	0.02396717	28898	28203	695	1118.089	49.02357	17	29	3.68E-38	0.02509443	26639	25968	671	1195.027	61.98969	19	18	3.68E-38	0.01690771	28526	28042	484	1127.954	38	11	16	3.68E-38	0.01750455	21323	20948	375	891.426	27.76088	18	24	3.68E-38	0.01414022	21894	21583	311	728.2936	28.7821	22	22	3.68E-38	0.01720756	22332	21946	386	845.3473	32.75	14	16	3.68E-38	0.02195276	22084	21597	487	970.6332	34.41253	21	18	3.68E-38	ARF4
807	cg00779924	0.3096914	5441	3725	1716	184.9091	130.4842	19	17	3.68E-38	0.3343527	5786	3818	1968	150.6884	104.6815	12	22	3.68E-38	0.657876	5512	1820	3692	179.6325	195.25	19	16	3.68E-38	0.6836914	5578	1696	3882	168.2914	251.7601	18	14	3.68E-38	0.8891284	6394	620	5774	52.59051	262.0161	21	29	3.68E-38	0.8998749	6292	540	5752	49.86432	193.5014	20	23	3.68E-38	0.8387755	6270	927	5343	75.05553	209.0008	12	27	3.68E-38	0.7709216	6269	1359	4910	180.3333	178.8333	9	36	3.68E-38	0.1070757	6811	6071	740	173.9483	72.4278	18	14	3.68E-38	0.1383966	7010	6026	984	384.4582	101.1163	15	18	3.68E-38	FLJ45983
808	cg00782174	0.01799208	11016	10816	200	743.5208	24.5	14	16	3.68E-38	0.01722818	12960	12735	225	355.3086	28.66008	23	15	3.68E-38	0.03552522	14256	13746	510	747.7358	56.56854	13	18	3.68E-38	0.02472674	14904	14533	371	839.5	37.52333	16	22	3.68E-38	0.02671212	16035	15604	431	514.6	39.59798	25	18	3.68E-38	0.02574438	15282	14886	396	630.4344	30.98635	19	26	3.68E-38	0.02967549	13952	13535	417	651.9522	45.25483	15	18	3.68E-38	0.02184607	13724	13422	302	522.8527	37.71236	15	18	3.68E-38	0.02681802	13995	13617	378	418.1314	26.40437	17	21	3.68E-38	0.02529131	15004	14622	382	606.0965	26.0643	17	23	3.68E-38	SLC1A5
811	cg00784357	0.02955071	29747	28865	882	1553.055	47.75	14	16	3.68E-38	0.02921164	33996	33000	996	1189.88	58.04218	17	19	3.68E-38	0.0312398	30534	29577	957	1101.918	71.09149	14	14	3.68E-38	0.03050717	31073	30122	951	1933.592	75.47778	11	19	3.68E-38	0.03330167	33592	32470	1122	1174.83	38.08301	20	19	3.68E-38	0.03713487	32080	30885	1195	1528.5	72.49537	16	19	3.68E-38	0.02759999	29429	28614	815	830.8432	77.36494	22	12	3.68E-38	0.02521195	26911	26230	681	871.3817	42.7618	23	14	3.68E-38	0.02695933	30242	29424	818	991.5392	44.08001	14	21	3.68E-38	0.02527711	31747	30942	805	1722.231	39.22323	14	26	3.68E-38	RAC1
812	cg00791249	0.0787252	28328	26090	2238	1451.485	57.98276	10	18	3.68E-38	0.06660793	33950	31682	2268	1198.043	122.6786	15	24	3.68E-38	0.09524235	33488	30289	3199	1070.31	140.6707	17	17	3.68E-38	0.08332875	36310	33276	3034	1147.327	132.0208	20	27	3.68E-38	0.1163175	38656	34148	4508	1533.95	239.25	18	16	3.68E-38	0.1143357	38803	34355	4448	1062.4	163.8476	25	28	3.68E-38	0.1114832	32452	28823	3629	772.3054	188.2769	26	20	3.68E-38	0.1046869	32416	29012	3404	888.4	176.8085	25	17	3.68E-38	0.1083607	36500	32534	3966	1076.443	192.5	20	16	3.68E-38	0.125311	37678	32944	4734	1187.315	182.154	22	12	3.68E-38	MGC19604
816	cg00793648	0.8793299	4317	433	3884	46.69863	270.8116	21	28	3.68E-38	0.8773261	3984	401	3583	51	194.7615	16	20	3.68E-38	0.8296041	3967	593	3374	76.16602	192.8044	19	18	3.73E-38	0.8524287	3688	459	3229	44.13255	146.4624	22	20	3.68E-38	0.723953	3816	981	2835	100.1234	183.0848	13	21	3.68E-38	0.6975688	3643	1032	2611	66.58773	129.8493	27	19	3.68E-38	0.9125538	7093	529	6564	69.9719	235.4128	15	23	3.68E-38	0.8988096	7628	682	6946	84.52337	338.5407	20	20	3.68E-38	0.2896516	1823	1266	557	107.6	59.00958	25	23	5.69E-23	0.343276	1878	1199	679	112.8308	59.21809	30	23	3.94E-23	DDX24
822	cg00799727	0.141761	2637	2249	388	165.8944	59.57348	17	21	3.68E-38	0.1084119	2658	2359	299	142.9327	37.09704	21	21	3.68E-38	0.6975684	2532	696	1836	84.44834	179.9414	23	22	3.72E-11	0.6563071	1541	464	1077	46.34198	66.07173	19	19	6.09E-10	0.3287958	1810	1182	628	83.75	106.9582	16	17	1.51E-17	0.2352941	2093	1577	516	123.3605	46.18802	27	12	3.75E-18	0.2472173	3314	2470	844	149.8085	93	19	16	3.68E-38	0.2768583	3223	2303	920	138.1541	91.99571	22	19	3.68E-38	0.1388806	3241	2777	464	176.1913	56.43627	19	19	3.68E-38	0.1668018	3599	2982	617	139.7188	104.8383	27	13	3.68E-38	MAGEA11
823	cg00800095	0.6814886	38109	12070	26039	726.8793	961.9045	17	21	3.68E-38	0.7052266	43676	12804	30872	575.797	1385.352	26	12	3.68E-38	0.9507971	36280	1690	34590	107.4433	1251.275	17	22	3.68E-38	0.9586203	35328	1366	33962	82.21957	1225.357	17	24	3.68E-38	0.943357	38828	2105	36723	118.1879	1601.091	24	15	3.68E-38	0.9449124	39310	2071	37239	108	1564.8	16	20	3.68E-38	0.9471641	43185	2187	40998	127.0435	1256.28	18	21	3.68E-38	0.9458318	44188	2299	41889	143.5811	1556.342	17	18	3.68E-38	0.9215906	39959	3041	36918	147.5143	1177.25	19	16	3.68E-38	0.923332	41808	3113	38695	158.4709	1244.382	23	27	3.68E-38	PNMA3
828	cg00808492	0.7001993	7425	2156	5269	150.6146	320.0696	17	23	3.68E-38	0.7200198	7972	2160	5812	110.94	265.2046	13	19	3.68E-38	0.8193972	4313	697	3616	79.37659	203.1763	14	26	3.68E-38	0.8510774	4587	598	3989	56.80424	355.44	18	10	3.68E-38	0.8262704	5351	847	4504	79	177.6294	16	21	3.68E-38	0.8528716	5820	771	5049	101.6224	211.0625	17	19	3.68E-38	0.8990935	8284	746	7538	62.89421	519.0214	22	14	3.68E-38	0.914436	8455	632	7823	44.27724	491.3772	19	17	3.68E-38	0.2360743	6686	5084	1602	249.75	119.085	16	17	3.68E-38	0.2692139	6731	4892	1839	283.0391	112.3822	17	21	3.68E-38	REG4
829	cg00810473	0.02371834	39068	38139	929	2513.411	78.00135	8	19	3.68E-38	0.01886993	37526	36816	710	1273.531	49.67577	24	22	3.68E-38	0.2778673	35291	25457	9834	1302.062	721.9241	20	15	3.68E-38	0.2722796	35841	26055	9786	994.8553	498.7095	21	14	3.68E-38	0.9344012	37797	2386	35411	159.4316	1130.644	20	27	3.68E-38	0.9450409	39675	2086	37589	136.1765	1698.39	20	21	3.68E-38	0.6754576	39183	12649	26534	708.6792	817.3765	22	23	3.68E-38	0.6613548	42195	14223	27972	850.1769	1334.933	21	20	3.68E-38	0.01817949	31144	30576	568	1288.358	57.01973	11	20	3.68E-38	0.01647834	31760	31235	525	823.0723	47.35328	8	21	3.68E-38	SNX22
832	cg00812502	0.01894954	26022	25527	495	1218.984	38.41947	17	18	3.68E-38	0.01572277	31065	30575	490	1085.2	39.00068	25	19	3.68E-38	0.02742384	27212	26463	749	782.4	88.10108	25	20	3.68E-38	0.02435417	28971	28263	708	1291.902	49.45967	24	27	3.68E-38	0.02132807	31314	30644	670	1252.789	50.84477	21	21	3.68E-38	0.01851795	32301	31701	600	1113.884	58.69362	23	17	3.68E-38	0.01761748	28735	28227	508	972.8934	49.8	15	25	3.68E-38	0.01823977	25942	25467	475	920.2	46.26456	25	22	3.68E-38	0.01640697	32630	32093	537	841.5641	40.58853	23	21	3.68E-38	0.01794337	33450	32848	602	934.3531	40.13067	23	34	3.68E-38	DGCR2
837	cg00816620	0.03705584	3840	3694	146	252.8794	31.25	27	16	3.68E-38	0.05737924	3647	3432	215	179.4764	24.96151	17	13	3.68E-38	0.7178478	2948	760	2188	118.1511	134.9075	13	27	3.35E-17	0.8409001	2433	303	2130	40.62371	105.5946	14	18	1.10E-37	0.848363	3382	428	2954	62.80639	169.7676	14	19	3.68E-38	0.8019054	2944	503	2441	59.9796	128.4131	29	13	3.68E-38	0.6071017	5110	1947	3163	60.40377	171.1859	26	15	3.68E-38	0.6170101	5579	2075	3504	114.3821	235.0207	15	21	3.68E-38	0.08592814	3240	2953	287	160.5586	43.13016	17	19	3.68E-38	0.1257732	3780	3292	488	171.2002	78.05422	22	26	3.68E-38	C1orf25
839	cg00818872	0.1419994	12724	10903	1821	516.8737	181.0193	19	18	3.68E-38	0.1013642	13021	11691	1330	542.1537	83	24	16	3.68E-38	0.9295801	15975	1032	14943	63.27848	886.4011	24	21	3.68E-38	0.9287519	14539	943	13596	96.63792	583.5407	18	17	3.68E-38	0.07588898	13736	12686	1050	475.1013	94.06045	28	19	3.68E-38	0.04008016	13872	13312	560	658.5521	47.71847	18	19	3.68E-38	0.09556282	10605	9582	1023	310.9307	61	17	25	3.68E-38	0.08533127	11537	10544	993	442.6341	46.9922	26	15	3.68E-38	0.05146258	11831	11217	614	490.6826	45.80312	26	27	3.68E-38	0.05220025	11126	10540	586	363.8577	54.21375	23	23	3.68E-38	CHRNB2
845	cg00823148	0.27377	25184	18262	6922	794.6961	507.142	19	17	3.68E-38	0.2962621	24807	17428	7379	890.5628	277.9458	12	17	3.68E-38	0.07507	18829	17408	1421	712.7023	110.5784	23	19	3.68E-38	0.06084644	22843	21447	1396	887.5746	165	14	9	3.68E-38	0.657603	22003	7468	14535	301.0948	591.6632	23	19	3.68E-38	0.6405174	21239	7571	13668	272	466.8638	25	23	3.68E-38	0.4997862	25627	12769	12858	712.3359	430.8903	19	20	3.68E-38	0.5014324	25732	12779	12953	527.6	577.6688	25	19	3.68E-38	0.2740157	18034	13065	4969	586.25	416.4859	16	8	3.68E-38	0.2841338	19514	13941	5573	680.001	262.2369	18	22	3.68E-38	CRYGB
847	cg00825031	0.0130117	37251	36765	486	1710.5	28.9953	16	22	3.68E-38	0.01982769	39945	39151	794	1221.88	115.655	18	13	3.68E-38	0.02926412	25597	24845	752	880.7322	38.25	22	16	3.68E-38	0.03276293	25905	25053	852	1443.074	59.13705	15	21	3.68E-38	0.02156179	38023	37201	822	2226.012	96.16652	13	18	3.68E-38	0.02033261	35557	34832	725	1102	47.75696	25	22	3.68E-38	0.02805368	32017	31116	901	1108	95.6477	25	27	3.68E-38	0.02486792	32834	32015	819	1309.25	58.45416	16	18	3.68E-38	0.0183241	30570	30008	562	1232.809	68.88012	17	17	3.68E-38	0.01794514	32165	31586	579	1156.25	50.98235	16	20	3.68E-38	VPS37A
849	cg00827369	0.0210895	26169	25615	554	1288.483	62.9325	26	18	3.68E-38	0.02007586	26001	25477	524	1233.784	36.88756	11	13	3.68E-38	0.0314697	17822	17258	564	765.5609	74.05247	18	13	3.68E-38	0.03246622	19736	19092	644	621.4872	57.46695	19	20	3.68E-38	0.02138493	24450	23925	525	897.8669	71.54801	17	17	3.68E-38	0.02160384	25127	24582	545	983.4227	49.9719	20	21	3.68E-38	0.0202445	20350	19936	414	424.3524	35.39132	27	22	3.68E-38	0.03776889	19890	19135	755	983.25	72.93858	16	27	3.68E-38	0.02110652	25295	24759	536	1132.481	55.52291	24	29	3.68E-38	0.03022813	24579	23833	746	1312.348	94.13846	20	20	3.68E-38	WBSCR1
856	cg00833393	0.02058145	36292	35543	749	1648.418	64.37428	21	21	3.68E-38	0.02320065	36580	35729	851	1139.75	62.05374	16	24	3.68E-38	0.03079069	30721	29772	949	1747.707	100.6449	21	18	3.68E-38	0.02561697	30817	30025	792	961.4807	90.12492	27	10	3.68E-38	0.1494685	30475	25905	4570	1338.298	256.9456	12	19	3.68E-38	0.1425011	31198	26738	4460	1740.661	163.7381	18	22	3.68E-38	0.01729956	28051	27564	487	1124.88	35.65274	17	17	3.68E-38	0.01837287	31305	30728	577	1006.639	61.60405	21	17	3.68E-38	0.02243216	23928	23389	539	1186.01	63.10741	20	22	3.68E-38	0.02407281	23412	22846	566	824.0713	51.49942	27	21	3.68E-38	CREB3
859	cg00834958	0.06926912	18754	17448	1306	946.75	129.5	16	16	3.68E-38	0.05890765	21578	20301	1277	1112.75	55.64556	18	21	3.68E-38	0.06250644	19322	18108	1214	877.6335	73.2	28	25	3.68E-38	0.05403857	20848	19716	1132	976.5082	64.59982	15	22	3.68E-38	0.06538969	21096	19710	1386	996.27	104.6815	26	22	3.68E-38	0.05406117	22689	21457	1232	790.796	86.05812	19	14	3.68E-38	0.06149333	17967	16856	1111	985.3406	46.77072	19	14	3.68E-38	0.06386059	18550	17359	1191	821.8038	53.68465	24	24	3.68E-38	0.06563152	21475	20059	1416	919.0031	89.90577	18	21	3.68E-38	0.06181834	22822	21405	1417	1051.468	115.2044	18	17	3.68E-38	TSC22D4
861	cg00837103	0.2431215	43405	32828	10577	1460.647	457.034	18	24	3.68E-38	0.2470461	48818	36733	12085	1338.474	444.7539	22	20	3.68E-38	0.8371117	34924	5605	29319	285.3176	1012.047	32	24	3.68E-38	0.8409914	40489	6354	34135	394.9744	1154.753	21	23	3.68E-38	0.8212666	43781	7743	36038	498.2746	1248.206	18	21	3.68E-38	0.8049867	43015	8308	34707	372.3228	1502.993	15	17	3.68E-38	0.4790285	55070	28642	26428	1007.512	970.1425	21	17	3.68E-38	0.4627647	52659	28244	24415	1600.865	1175.683	13	18	3.68E-38	0.4423396	55328	30810	24518	1195.115	541.1849	27	15	3.68E-38	0.422226	52739	30429	22310	1331.99	790.6034	23	21	3.68E-38	COL9A3
862	cg00838150	0.02277724	16276	15903	373	773.131	54.47997	19	15	3.68E-38	0.02426947	14239	13891	348	671.3386	32.79126	17	15	3.68E-38	0.5645528	10891	4686	6205	390.1385	375.883	15	20	3.68E-38	0.5736753	10582	4454	6128	335.5177	280.2	10	25	3.68E-38	0.06506421	17498	16353	1145	698.1121	143.3004	19	15	3.68E-38	0.06984536	15420	14336	1084	455	76.8838	16	17	3.68E-38	0.03451756	9808	9466	342	306.0992	43.63561	23	15	3.68E-38	0.03032569	11936	11571	365	726.9058	45.42432	18	19	3.68E-38	0.04016268	9735	9340	395	580.4914	47.75	14	16	3.68E-38	0.05428464	10566	9987	579	425.0765	56.92459	20	22	3.68E-38	MITF
863	cg00839584	0.03200209	11368	11001	367	389.7372	37.5	21	16	3.68E-38	0.02999598	12335	11962	373	534.7299	29.29249	15	20	3.68E-38	0.8880302	11287	1175	10112	87.17798	415.374	19	26	3.68E-38	0.8956159	11396	1100	10296	54.91862	378.6622	18	23	3.68E-38	0.8150027	14484	2598	11886	106.4489	670.2597	19	11	3.68E-38	0.8227702	13769	2358	11411	86.54864	365.5971	24	20	3.68E-38	0.03101289	16506	15991	515	320.8918	41.49437	7	23	3.68E-38	0.02700422	16490	16042	448	544.0251	33.98785	15	23	3.68E-38	0.07837369	13157	12118	1039	604.96	68.38159	15	24	3.68E-38	0.07533193	14210	13132	1078	467.25	64.51447	16	17	3.68E-38	IL1A
864	cg00839802	0.05677281	19434	18325	1109	1164.738	73.22043	11	13	3.68E-38	0.0613728	22467	21082	1385	825.0916	99.94379	23	21	3.68E-38	0.05142035	16586	15728	858	789.757	56.34891	14	20	3.68E-38	0.03909266	20620	19810	810	1030.73	86.01395	15	10	3.68E-38	0.03381026	21846	21104	742	544.4825	59.7917	20	21	3.68E-38	0.03712218	20346	19587	759	881.3252	38.9922	12	23	3.68E-38	0.05831031	20531	19328	1203	906.0156	43.68257	14	24	3.68E-38	0.05482915	20473	19345	1128	659.5107	86.50273	31	18	3.68E-38	0.03709633	18015	17343	672	694.0221	48.79037	24	18	3.68E-38	0.03812484	19205	18469	736	615.5895	45.83923	20	17	3.68E-38	MAN1A1
865	cg00840403	0.03768253	8392	8072	320	378.0664	64.80792	18	15	3.68E-38	0.03019394	8511	8251	260	285.0987	41.71613	20	17	3.68E-38	0.5632218	6654	2850	3804	221.2764	210.0107	15	18	3.68E-38	0.6072693	6393	2450	3943	192.75	169.2899	16	17	3.68E-38	0.6916816	7149	2135	5014	113.2551	243.8	21	25	3.68E-38	0.6884744	7405	2238	5167	115.6	150.7513	25	33	3.68E-38	0.04290773	9502	9090	412	292.5051	39.53331	19	17	3.68E-38	0.04588325	11669	11129	540	439.7127	53.88924	15	20	3.68E-38	0.05030621	9044	8584	460	364.2747	57.5	23	16	3.68E-38	0.06451613	10223	9557	666	388.6286	93.5	20	16	3.68E-38	CHST4
866	cg00840516	0.9097217	44429	3920	40509	312.9688	1275.483	11	23	3.68E-38	0.9343249	47437	3022	44415	157.2199	2143.916	23	24	3.68E-38	0.9341537	38581	2447	36134	154.385	1474.24	18	20	3.68E-38	0.9393983	41945	2448	39497	141.7789	1376.03	19	18	3.68E-38	0.9137385	47314	3990	43324	274.4654	1199.842	15	24	3.68E-38	0.9174685	45422	3657	41765	222.75	1247.898	16	31	3.68E-38	0.9343377	39527	2502	37025	139	1171.225	16	23	3.68E-38	0.9413042	44571	2522	42049	201.3562	1749.295	13	19	3.68E-38	0.7575752	50559	12181	38378	779.2317	1225.904	18	22	3.68E-38	0.7701342	48772	11134	37638	511.9392	1163.873	21	20	3.68E-38	HYAL2
869	cg00845900	0.9658801	21471	636	20835	64.27194	923.8572	17	19	3.68E-38	0.9566135	22165	866	21299	104.4161	686.1824	18	19	3.68E-38	0.9553946	16333	633	15700	92.67236	679.5848	6	17	3.68E-38	0.9459116	14857	709	14148	77.6114	542.4897	17	21	3.68E-38	0.9511324	20343	899	19444	102.1769	1220.955	8	10	3.68E-38	0.9493513	21480	993	20487	90.18391	811.2817	22	17	3.68E-38	0.9606043	21679	758	20921	34.37229	857.3781	11	21	3.68E-38	0.953204	21654	918	20736	82.46211	910.551	17	19	3.68E-38	0.6028211	24997	9868	15129	532.9225	543.1443	15	21	3.68E-38	0.6133284	24179	9288	14891	228.749	510.3543	8	32	3.68E-38	CPA4
870	cg00846036	0.1074059	4788	4263	525	229.75	49.03616	16	22	3.68E-38	0.1192951	4326	3798	528	217.4686	52.1286	27	23	3.68E-38	0.7857143	3428	656	2772	77.54604	196.7975	18	39	5.57E-26	0.7480674	2746	617	2129	70.42283	107.8796	24	22	3.68E-38	0.7394908	3278	780	2498	124.5302	194.271	13	17	3.68E-38	0.7585604	2762	591	2171	59.86837	116.1746	18	17	2.58E-37	0.3710555	3576	2212	1364	133.7169	87.94181	20	21	3.68E-38	0.3884965	3864	2324	1540	110.0516	146.3711	11	18	3.68E-38	0.1190309	2748	2409	339	147.6898	43.15611	15	20	3.68E-38	0.1373067	2551	2187	364	62.35383	26.40437	12	21	3.68E-38	DLG2
874	cg00848728	0.2207561	58784	45785	12999	1402.795	624.3102	15	20	3.68E-38	0.1833948	65518	53484	12034	2745.171	508.1559	15	19	3.68E-38	0.921616	31756	2397	29359	204.6727	1002.551	22	28	3.68E-38	0.9313399	35918	2373	33545	209.3036	1052.4	18	25	3.68E-38	0.01574512	51281	50472	809	1813.059	82.67028	22	24	3.68E-38	0.01403093	51429	50706	723	1691.928	56.80424	17	18	3.68E-38	0.5122483	59051	28751	30300	736.1951	959.1872	19	19	3.68E-38	0.4868443	59570	30520	29050	1841.747	1041.699	12	22	3.68E-38	0.02405043	48922	47743	1179	1889.141	145.9315	23	11	3.68E-38	0.01849761	50393	49459	934	2040.337	101.3799	21	17	3.68E-38	DAB1
876	cg00850538	0.7412731	9153	2294	6859	226.9813	251.6	8	25	3.68E-38	0.7590505	10811	2529	8282	122.1281	256.7162	15	19	3.68E-38	0.8888304	7492	744	6748	76.37626	351.4321	21	18	3.68E-38	0.9118682	7854	601	7253	51.5	334.0685	16	20	3.68E-38	0.8235733	5262	846	4416	41.24318	162.0325	21	22	3.68E-38	0.8709677	5263	592	4671	48.20875	197.489	12	26	3.68E-38	0.5912186	14294	5784	8510	229.0273	369.69	24	22	3.68E-38	0.6197135	14702	5529	9173	196.2121	330.1292	23	19	3.68E-38	0.3536888	9578	6155	3423	143.8236	194.4238	17	15	3.68E-38	0.3349706	10283	6805	3478	303.4	137.5	25	16	3.68E-38	CRIM1
877	cg00852964	0.26149	5296	3885	1411	270.3406	148.0627	20	14	3.68E-38	0.284971	4897	3473	1424	167.6	109.7909	25	20	3.68E-38	0.8696655	3368	352	3016	51.38417	162.8128	12	27	8.90E-25	0.8377483	2920	390	2530	49.5538	130.9471	19	23	3.68E-38	0.06783767	6504	6056	448	435.3514	57.26591	17	26	3.68E-38	0.04697987	5860	5580	280	253.1365	31.76691	23	22	3.68E-38	0.1156498	7587	6698	889	340.504	76	23	16	3.68E-38	0.1260277	8049	7022	1027	306.3077	78.36343	23	29	3.68E-38	0.05051048	5483	5201	282	207.5252	36.76955	21	18	3.68E-38	0.06544039	5554	5184	370	242.8356	34.5	22	16	3.68E-38	VNN1
878	cg00853068	0.07870973	26034	23977	2057	1282.25	154.2097	16	14	3.68E-38	0.07633396	27843	25710	2133	1124.137	129.9038	19	12	3.68E-38	0.234559	19345	14784	4561	503.2614	239.9689	17	19	3.68E-38	0.2697739	19231	14016	5215	724.7844	260.5019	18	20	3.68E-38	0.4690176	22671	11991	10680	677.8797	418.8155	18	20	3.68E-38	0.4650455	22229	11845	10384	645.25	317.0195	16	18	3.68E-38	0.9214953	23975	1790	22185	78.00135	681.9788	19	24	3.68E-38	0.9246255	22799	1626	21173	84.15986	1042.694	17	19	3.68E-38	0.2477466	26415	19846	6569	1167.834	253.4497	15	17	3.68E-38	0.2372472	26796	20415	6381	830.7144	241.0172	19	13	3.68E-38	FMNL1
879	cg00854637	0.0468565	35370	33708	1662	1090.326	94.52798	12	26	3.68E-38	0.04933316	37015	35184	1831	1146.824	105.2275	33	11	3.68E-38	0.06943912	33829	31473	2356	1379.622	134.3877	22	20	3.68E-38	0.05992669	39732	37345	2387	1271.652	114.2659	20	23	3.68E-38	0.05481794	39668	37488	2180	1216.29	223.7232	28	12	3.68E-38	0.05818599	41697	39265	2432	1024.971	105.9896	30	20	3.68E-38	0.08073815	37887	34820	3067	1532.41	240.3528	15	17	3.68E-38	0.0659703	37811	35310	2501	1334.839	152.3161	21	21	3.68E-38	0.06991838	35184	32717	2467	1342.525	112.294	24	17	3.68E-38	0.05401417	37168	35155	2013	1054.306	103.9253	20	19	3.68E-38	TSNAXIP1
881	cg00856375	0.02121537	14842	14525	317	725.642	30	19	16	3.68E-38	0.02658789	14117	13739	378	877.4186	45.49054	14	18	3.68E-38	0.2008755	14063	11218	2845	703.9146	194.5662	13	14	3.68E-38	0.1940758	12560	10103	2457	354.8296	137.8858	17	18	3.68E-38	0.03169242	13815	13374	441	575.2672	47.97016	15	22	3.68E-38	0.03033283	13120	12719	401	693.2003	44.36537	18	14	3.68E-38	0.04016611	13867	13306	561	747	84.68924	16	15	3.68E-38	0.02578215	13708	13352	356	520.7737	44	19	16	3.68E-38	0.03441861	12800	12356	444	771.8653	51.38158	13	15	3.68E-38	0.03348165	13609	13150	459	618.4827	32.83291	18	22	3.68E-38	PSMD14
882	cg00858899	0.05322959	7997	7566	431	443.5232	25.30349	11	15	3.68E-38	0.04792405	8643	8224	419	367.4889	36.00069	13	20	3.68E-38	0.08694075	8170	7451	719	372.7585	45	13	16	3.68E-38	0.07073707	8990	8347	643	400.2224	61.29437	18	13	3.68E-38	0.5316106	11858	5501	6357	257.1053	295.6509	14	17	3.68E-38	0.5411638	11998	5451	6547	290.0726	144.709	17	23	3.68E-38	0.03874437	12547	12057	490	263.2523	23.34931	14	21	3.68E-38	0.04918843	12037	11440	597	444.7367	50.22947	22	27	3.68E-38	0.30748	10408	7177	3231	220.7402	119.2879	27	15	3.68E-38	0.315508	9624	6556	3068	218.6233	170.5025	27	17	3.68E-38	CCND1
883	cg00859193	0.02738775	25824	25114	710	977.1288	69.92342	29	28	3.68E-38	0.02259224	25484	24906	578	771.6185	45.11163	21	17	3.68E-38	0.04698301	31869	30367	1502	1605.849	222.5822	11	21	3.68E-38	0.02344131	28610	27937	673	1023.53	75.47305	26	22	3.68E-38	0.02233422	30257	29579	678	1300.713	52.44738	23	22	3.68E-38	0.02494809	30243	29486	757	950.1979	46.47776	24	22	3.68E-38	0.02184502	27000	26408	592	978.4234	48.04845	26	26	3.68E-38	0.02013505	32629	31970	659	1459.781	57.12452	14	19	3.68E-38	0.02716688	22317	21708	609	884.1434	60.56575	22	19	3.68E-38	0.02565423	21261	20713	548	903.25	49.78321	16	19	3.68E-38	C13orf12
886	cg00862041	0.9766489	26023	510	25513	37.41657	1185.582	14	18	3.68E-38	0.977351	30983	604	30379	52.10038	899.7792	20	24	3.68E-38	0.9700783	24932	649	24283	85.91348	819.8469	8	13	3.68E-38	0.9712945	24843	616	24227	59.66667	743.7658	9	19	3.68E-38	0.9534271	27212	1172	26040	69.29646	804.2723	18	26	3.68E-38	0.9537908	28509	1222	27287	86.32538	969.2059	14	26	3.68E-38	0.9587765	32333	1237	31096	70.56944	1086.587	22	18	3.68E-38	0.9597597	34020	1273	32747	115.6731	1277.052	15	15	3.68E-38	0.9408512	29740	1665	28075	106.2251	925.6	13	25	3.68E-38	0.9350718	28470	1755	26715	78.33334	854.4472	9	30	3.68E-38	GPRASP2
888	cg00862770	0.01489573	18026	17756	270	1203.024	40.66031	18	23	3.68E-38	0.01884507	14758	14478	280	897.9978	59.25	14	16	3.68E-38	0.02832519	18117	17601	516	874.3361	56.67756	22	26	3.68E-38	0.02918774	17099	16597	502	717.3306	67.4249	20	17	3.68E-38	0.04127404	18047	17298	749	912.0921	94.10382	20	17	3.68E-38	0.03991181	17589	16883	706	1147.397	69.98893	13	20	3.68E-38	0.01617999	10345	10176	169	631.8127	31.35718	15	11	3.68E-38	0.02581114	10903	10619	284	300.6778	28.3557	23	22	3.68E-38	0.0245974	18032	17586	446	752.4016	57.1939	24	14	3.68E-38	0.02067453	18135	17758	377	564.1379	55.25	17	16	3.68E-38	FKBP5
895	cg00875272	0.240446	12277	9301	2976	339.6744	236.2264	27	22	3.68E-38	0.2402875	10891	8250	2641	290.1662	132.75	22	16	3.68E-38	0.8184099	7472	1275	6197	130.3081	341.6953	19	13	3.68E-38	0.8997384	9455	858	8597	67.07172	617.7968	26	11	3.68E-38	0.1598854	11771	9873	1898	464.9408	175.3533	17	17	3.68E-38	0.1784893	10769	8829	1940	484.7795	89.20226	20	24	3.68E-38	0.565046	13598	5858	7740	134.2082	428.778	19	19	3.68E-38	0.5532331	14205	6291	7914	340.0479	387.1185	15	21	3.68E-38	0.03370551	14230	13747	483	484.7795	38.72983	20	15	3.68E-38	0.04057296	14072	13497	575	515.2391	86.02519	23	12	3.68E-38	TAL1
896	cg00876704	0.02071707	27317	26749	568	1556.681	87.75	15	16	3.68E-38	0.01287952	24668	24349	319	942.6304	35.10935	14	24	3.68E-38	0.04386496	21375	20433	942	2000.783	216.1125	15	15	3.68E-38	0.02022164	22549	22091	458	1336.614	60.39137	17	17	3.68E-38	0.02370699	23817	23250	567	1257.707	75.90219	18	14	3.68E-38	0.01912172	22649	22214	435	1449.384	46.18802	23	27	3.68E-38	0.01679961	16448	16170	278	784.9297	35.17812	21	22	3.68E-38	0.03197378	18509	17914	595	1062.172	59.9063	23	17	3.68E-38	0.01954947	20054	19660	394	1279.112	32.29625	14	21	3.68E-38	0.02102369	24634	24114	520	958.9507	55.05582	15	14	3.68E-38	PKN1
897	cg00877887	0.06369467	31237	29241	1996	1026.283	159.8292	14	24	3.68E-38	0.04965898	30690	29161	1529	1247.403	97.75	24	16	3.68E-38	0.4491095	21574	11840	9734	606.4619	472.2458	18	15	3.68E-38	0.4557635	21918	11883	10035	721.786	423.6982	17	28	3.68E-38	0.8054777	20237	3856	16381	261.6487	988.4758	14	13	3.68E-38	0.7882515	20958	4359	16599	133.4972	723.6105	24	21	3.68E-38	0.09175956	27799	25239	2560	901.8204	149.5791	11	19	3.68E-38	0.09940884	27473	24732	2741	1178.523	190.2894	23	20	3.68E-38	0.1801207	30213	24753	5460	956.7952	302.4419	14	17	3.68E-38	0.1767516	27945	22988	4957	916.3367	156.0027	22	19	3.68E-38	LOC405753
900	cg00881370	0.946979	29228	1455	27773	102.0938	1465.25	14	16	3.68E-38	0.9474795	26423	1293	25130	129.9155	1053.825	20	18	3.68E-38	0.9446923	28594	1487	27107	133.3946	1255	17	16	3.68E-38	0.9439633	28078	1479	26599	120.75	828.5726	16	29	3.68E-38	0.7359681	31934	8358	23576	390.5	688.303	16	33	3.68E-38	0.7454766	32895	8298	24597	333.0195	773.75	22	16	3.68E-38	0.9574386	28353	1111	27242	116.7932	1240.31	14	13	3.68E-38	0.958002	29330	1136	28194	93.83103	984.2866	19	24	3.68E-38	0.7492371	35292	8775	26517	291.136	896.5057	20	10	3.68E-38	0.7490088	29662	7370	22292	201.0225	757.4513	20	29	3.68E-38	LOC55908
901	cg00882451	0.7008741	14887	4383	10504	227.8609	536.816	27	21	3.68E-38	0.7086004	14876	4264	10612	187	403.7576	16	24	3.68E-38	0.8753124	9901	1147	8754	114.249	457.7866	19	15	3.68E-38	0.9237524	9579	638	8941	50.93029	429.7723	19	20	3.68E-38	0.9205598	14263	1041	13222	100.25	716.1412	16	22	3.68E-38	0.9122119	14173	1153	13020	128	370.0975	16	21	3.68E-38	0.9178556	16371	1253	15118	86.98589	847.9045	22	17	3.68E-38	0.8986434	15528	1484	14044	87.56479	661.2002	27	21	3.68E-38	0.197418	10512	8417	2095	411.8255	112.6431	17	19	3.68E-38	0.1916179	10327	8329	1998	416.4	140.7142	25	18	3.68E-38	ZP2
903	cg00884221	0.08527794	8085	7387	698	591.25	97.5434	16	21	3.68E-38	0.08945113	7133	6486	647	375.9302	66.75	17	16	3.68E-38	0.5797921	7501	3094	4407	279.75	262.9525	16	21	3.68E-38	0.5507044	7779	3440	4339	305.75	89.57758	16	7	3.68E-38	0.04369435	9558	9136	422	530.4092	56.79613	19	20	3.68E-38	0.06229968	9884	9262	622	260.0452	116.2097	14	13	3.68E-38	0.4168034	9041	5231	3810	409.4442	218.0459	14	27	3.68E-38	0.4218293	8778	5033	3745	281.2637	198.2256	19	18	3.68E-38	0.06334784	7714	7219	495	250.6343	63.77513	23	15	3.68E-38	0.06147486	7399	6938	461	215.5	42.53694	16	23	3.68E-38	IGFBP7
905	cg00885506	0.02186472	11151	10905	246	633.332	28.36833	18	21	3.68E-38	0.03326277	9821	9491	330	421.1081	38.78359	24	24	3.68E-38	0.06132793	9765	9160	605	569.3029	62.48413	20	15	3.68E-38	0.0660783	8738	8154	584	340.5	88.85975	16	18	3.68E-38	0.05579268	9740	9191	549	404.518	60.56575	23	19	3.68E-38	0.04568684	9684	9237	447	420.8	67.6171	25	14	3.68E-38	0.03760913	11812	11364	448	436.2176	55.45449	21	20	3.68E-38	0.02662722	12406	12073	333	719.2462	29.93326	21	14	3.68E-38	0.03883795	9607	9230	377	382.2745	57.5	33	16	3.68E-38	0.04447011	10289	9827	462	477.4142	53.46338	19	21	3.68E-38	WDR31
907	cg00887101	0.1357757	17451	15068	2383	842.356	209.5763	22	22	3.68E-38	0.09360547	16117	14599	1518	666.75	75.93418	16	6	3.68E-38	0.1311852	18614	16159	2455	698.9211	278.5966	24	15	3.68E-38	0.1207089	17844	15678	2166	650.4805	193.1228	17	21	3.68E-38	0.1087424	18053	16079	1974	641.9727	172.9279	28	17	3.68E-38	0.1246772	17714	15493	2221	637.3836	160.1322	17	19	3.68E-38	0.1170268	13461	11874	1587	429.6852	126.3597	18	23	3.68E-38	0.1007635	15094	13563	1531	576.7079	84.52337	22	20	3.68E-38	0.1156139	16507	14587	1920	520.5443	124.2746	19	23	3.68E-38	0.1169104	16588	14637	1951	643.764	143.4579	20	23	3.68E-38	KIAA1698
909	cg00887700	0.01752437	19701	19354	347	976.9381	46.08177	20	17	3.68E-38	0.02136667	19978	19549	429	964.2825	46.51022	24	20	3.68E-38	0.02730509	22936	22307	629	1211.544	77.54604	19	18	3.68E-38	0.02437774	21354	20831	523	787.2101	50.59796	26	26	3.68E-38	0.03670735	22593	21760	833	1327.75	88.6915	16	22	3.68E-38	0.023348	20587	20104	483	944.9634	72.81209	19	15	3.68E-38	0.01799122	20410	20041	369	789.0759	54.27092	21	12	3.68E-38	0.02042073	19390	18992	398	775.8759	45.19855	24	22	3.68E-38	0.03479961	20360	19648	712	865.6703	82.8744	21	24	3.68E-38	0.02184321	19952	19514	438	866.0291	54.57355	20	11	3.68E-38	EIF2B1
911	cg00888479	0.04013924	32362	31059	1303	1278.043	65.02893	14	21	3.68E-38	0.04507365	33911	32378	1533	1259.163	72.25	22	16	3.68E-38	0.9346362	37918	2385	35533	159.5	1355.532	16	17	3.68E-38	0.948432	46169	2286	43883	120.025	1510.38	24	18	3.68E-38	0.895851	49502	5066	44436	252.7195	1932.857	23	20	3.68E-38	0.8773907	45598	5503	40095	313.5791	1709.136	21	14	3.68E-38	0.615231	58491	22444	36047	1187.468	1313.243	18	20	3.68E-38	0.6226313	59269	22304	36965	989.1817	467.34	21	15	3.68E-38	0.3854123	47392	29088	18304	847.6912	659.9481	19	23	3.68E-38	0.390029	48240	29386	18854	1437.75	773.0087	16	20	3.68E-38	SLC24A3
912	cg00888561	0.04968095	21840	20750	1090	953.1799	98.14954	18	12	3.68E-38	0.05102405	25143	23855	1288	602.936	64.08588	21	12	3.68E-38	0.1054539	23901	21370	2531	524.1594	110.227	21	6	3.68E-38	0.0930548	25702	23301	2401	909.7512	157.2199	17	23	3.68E-38	0.05187411	25192	23880	1312	995.2054	77.45966	19	15	3.68E-38	0.04845003	27578	26237	1341	967	57.5	25	16	3.68E-38	0.04501685	24824	23702	1122	1144.537	70.94638	11	18	3.68E-38	0.0455852	24601	23475	1126	850.1769	60.91045	21	12	3.68E-38	0.031493	20476	19828	648	834.8574	47.14952	18	13	3.68E-38	0.02619515	21278	20718	560	595.0219	51.58712	24	13	3.68E-38	WDFY2
914	cg00891278	0.8704268	32700	4150	28550	199.9653	1569.541	23	18	3.68E-38	0.8871175	37222	4113	33109	195.5051	1202.781	22	20	3.68E-38	0.906734	30179	2724	27455	167.5	1070.629	16	20	3.68E-38	0.9061859	36451	3329	33122	149.2405	1011.821	22	20	3.68E-38	0.5522523	45343	20247	25096	1230.471	1190.297	14	15	3.68E-38	0.5928194	47584	19316	28268	1067.024	1050.495	18	19	3.68E-38	0.8960752	40208	4089	36119	245.4748	1666.886	19	18	3.68E-38	0.8991547	40239	3968	36271	211.1364	1182.409	14	19	3.68E-38	0.062875	23900	22391	1509	1030.827	95.50856	14	26	3.68E-38	0.0571872	25028	23591	1437	891.2802	63.07436	19	24	3.68E-38	CCDC37
915	cg00891541	0.9271798	23561	1623	21938	116.4369	719.3748	18	23	3.68E-38	0.9279072	26893	1846	25047	111.9304	986.8774	22	17	3.68E-38	0.9325757	20931	1318	19613	129.9991	902.905	17	22	3.68E-38	0.93879	22527	1285	21242	103.25	916.5159	16	19	3.68E-38	0.9527084	24767	1076	23691	99.59292	905.8	12	25	3.68E-38	0.9481211	26963	1304	25659	77.36494	933.936	12	23	3.68E-38	0.9339713	27176	1701	25475	112.7791	811.9888	17	21	3.68E-38	0.9385202	27714	1610	26104	106.9582	1233.901	17	18	3.68E-38	0.934261	26490	1648	24842	158.595	727.6129	11	32	3.68E-38	0.9395127	26947	1536	25411	112.6041	702.8	13	25	3.68E-38	SMPD3
917	cg00892798	0.040566	30147	28920	1227	1555.624	57.17309	17	21	3.68E-38	0.04235199	34373	32913	1460	1319.736	64.15606	14	21	3.68E-38	0.868672	34607	4458	30149	183.3764	1138.913	18	18	3.68E-38	0.8593205	35719	4939	30780	351.4087	976.8522	15	19	3.68E-38	0.04356988	33593	32125	1468	1362	75.35549	16	20	3.68E-38	0.04592602	33258	31726	1532	1069.077	78.23426	19	15	3.68E-38	0.06013185	32362	30410	1952	1375.806	101.5	19	16	3.68E-38	0.05801888	29873	28134	1739	1359.655	88.61863	17	23	3.68E-38	0.1255182	33911	29642	4269	957.0456	152.4998	17	20	3.68E-38	0.1364647	33198	28654	4544	988.3583	246.5799	23	15	3.68E-38	NGFR
924	cg00897329	0.03533026	12920	12460	460	685.1783	40.50345	23	17	3.68E-38	0.03587972	13501	13013	488	530.3953	72.41616	20	10	3.68E-38	0.05392491	17480	16532	948	572.16	100.8948	24	17	3.68E-38	0.05534263	17120	16167	953	816.9048	103.2371	24	19	3.68E-38	0.03937059	15343	14735	608	820.5	72.55389	16	15	3.68E-38	0.04446552	17824	17027	797	894.9116	70.14304	21	22	3.68E-38	0.04389019	17421	16652	769	635.2176	52.25578	18	24	3.68E-38	0.04903455	15644	14872	772	876.5767	63.56178	18	10	3.68E-38	0.04029957	16724	16046	678	559.0123	58.6302	22	22	3.68E-38	0.0371359	17134	16494	640	775.8594	49.00089	14	23	3.68E-38	LACE1
925	cg00899086	0.04196066	15915	15243	672	685.75	66.28725	16	26	3.68E-38	0.03379885	16942	16366	576	576.4583	22.2051	20	15	3.68E-38	0.06371742	17509	16387	1122	511.492	114.0196	15	19	3.68E-38	0.04172274	16989	16276	713	627.452	83.18972	19	17	3.68E-38	0.04381341	20008	19127	881	985.4711	109.75	18	16	3.68E-38	0.06182175	20265	19006	1259	803	163.1176	16	11	3.68E-38	0.07070909	14891	13831	1060	594.0013	107.7785	24	20	3.68E-38	0.06097788	16037	15053	984	595.8964	104.648	29	20	3.68E-38	0.04758697	16228	15451	777	588.2208	63.40391	22	18	3.68E-38	0.06677861	15384	14350	1034	831.7729	157.5013	13	15	3.68E-38	11-Sep
927	cg00899659	0.9191747	10466	754	9712	47.83976	661.75	14	16	3.68E-38	0.9167063	12506	950	11556	65.87902	552.2874	22	15	3.68E-38	0.8968195	10590	1003	9587	87.27122	543.75	15	16	3.68E-38	0.9027479	12455	1121	11334	57.82774	424.3268	21	23	3.68E-38	0.3678086	13649	8592	5057	300.9225	216.1125	21	15	3.68E-38	0.3503852	14307	9259	5048	402.854	211.7336	19	17	3.68E-38	0.9015478	14953	1382	13571	62.25	667.5998	16	19	3.68E-38	0.9024228	13479	1225	12254	73.53943	500.8101	21	21	3.68E-38	0.9210197	15866	1161	14705	34.64102	519.4094	12	23	3.68E-38	0.9182811	15282	1157	14125	73.75764	507.2733	21	13	3.68E-38	ZNF22
928	cg00901493	0.2280628	23661	18242	5419	1093.658	355.0876	18	20	3.68E-38	0.2290421	21634	16656	4978	547.9451	337.7242	21	15	3.68E-38	0.955264	23304	947	22357	89.90577	1106.5	21	16	3.68E-38	0.9397339	25835	1463	24372	132.75	1236.515	16	15	3.68E-38	0.6011485	28981	11499	17482	592.9112	733.6237	22	22	3.68E-38	0.5687101	28120	12071	16049	546.0321	747.4119	24	18	3.68E-38	0.2478287	14753	11072	3681	397.6	249.4153	25	12	3.68E-38	0.2457506	14549	10949	3600	517.4547	197.7054	24	21	3.68E-38	0.04749173	14113	13438	675	598.5457	74.61948	19	15	3.68E-38	0.05737545	15255	14374	881	682.5938	70.14304	18	22	3.68E-38	YBX2
929	cg00901652	0.04125803	11728	11240	488	616	97.07253	16	13	3.68E-38	0.02697495	10799	10505	294	364.2057	24.33333	21	9	3.68E-38	0.08002621	10584	9729	855	597.628	87.63681	19	19	3.68E-38	0.05059853	9841	9338	503	553.3508	68.95686	19	21	3.68E-38	0.06961943	7599	7063	536	421.5269	63.74701	17	22	3.68E-38	0.05004416	6694	6354	340	444	25.65708	16	14	3.68E-38	0.04222562	11007	10538	469	605.8812	58.25	14	16	3.68E-38	0.04222015	11719	11220	499	550.9106	102.0648	22	13	3.68E-38	0.07920954	6023	5538	485	275.9871	63.54433	19	17	3.68E-38	0.0745751	5666	5236	430	276.4906	54.57051	17	17	3.68E-38	SH2BP1
931	cg00901704	0.04402442	25613	24481	1132	1109.71	84.6544	22	19	3.68E-38	0.04311967	27544	26352	1192	1004.135	84.88382	15	19	3.68E-38	0.05310471	23928	22652	1276	1054.819	95.94678	12	14	3.68E-38	0.04558674	26377	25170	1207	1335.333	85.08852	9	18	3.68E-38	0.05417755	25944	24533	1411	1462.438	77.39186	15	22	3.68E-38	0.03854072	29531	28389	1142	1596.427	79.06661	13	17	3.68E-38	0.05268675	25656	24299	1357	776.8017	60.63391	19	17	3.68E-38	0.04683229	24776	23611	1165	968.2164	79	12	16	3.68E-38	0.03952925	25476	24465	1011	761.554	50.31153	18	20	3.68E-38	0.04367122	26714	25543	1171	891.8508	102.8154	14	11	3.68E-38	SLC25A19
933	cg00902195	0.07552337	55406	51214	4192	1650.906	226.2381	26	23	3.68E-38	0.06652666	57516	53683	3833	1973.589	225.8555	23	21	3.68E-38	0.9384981	37281	2199	35082	124.166	1492.755	21	23	3.68E-38	0.9436734	38088	2051	36037	85.90794	4261.5	23	4	3.68E-38	0.4507484	47665	26135	21530	808.8835	755.2	22	25	3.68E-38	0.4794018	44564	23152	21412	524.0993	846.4672	14	21	3.68E-38	0.8542154	46455	6687	39768	244.2843	1442.498	30	18	3.68E-38	0.847009	48563	7345	41218	392.1801	1631.208	17	23	3.68E-38	0.3926368	50476	30618	19858	921.2	539.871	25	21	3.68E-38	0.4080317	51097	30207	20890	1043.279	626.457	24	24	3.68E-38	SYT10
936	cg00904483	0.94035	15843	851	14992	92.31591	831.4026	22	19	3.68E-38	0.946989	15576	731	14845	67.21111	676.8	21	25	3.68E-38	0.9305651	11508	706	10802	81.59085	612.3194	15	21	3.68E-38	0.9469479	12039	544	11495	51.64341	500.2533	24	30	3.68E-38	0.9470946	14889	693	14196	53.9127	607.8817	19	24	3.68E-38	0.9291299	13841	888	12953	94.36207	742.5198	20	23	3.68E-38	0.50051	14607	7246	7361	393.2286	327	21	25	3.68E-38	0.50633	14671	7192	7479	382.1204	276.6754	24	19	3.68E-38	0.0345198	13863	13381	482	571.8043	52.75415	22	23	3.68E-38	0.03138246	13347	12925	422	583.863	50.62655	19	21	3.68E-38	MGMT
944	cg00911873	0.908408	3361	217	3144	36.76955	260.9577	18	22	3.68E-38	0.8962206	3128	235	2893	24.51808	155.3145	22	19	3.68E-38	0.7770677	2560	493	2067	73.58669	255.5018	15	14	1.62E-11	0.6732329	2489	746	1743	141.1557	102.5891	17	23	3.68E-38	0.747929	2435	539	1896	87.31283	116.2969	17	26	3.68E-38	0.7179711	2187	545	1642	91.1934	90.18391	17	22	2.08E-20	0.8734177	3455	350	3105	47.43454	175.6654	28	21	3.68E-38	0.8892567	3223	268	2955	19.60036	174.1265	23	19	3.68E-38	0.2109283	3304	2586	718	114.6829	63.25873	23	15	3.68E-38	0.2404357	3664	2759	905	139.4386	77.15893	26	24	3.68E-38	PRPS1L1
946	cg00912942	0.692919	18019	5464	12555	334.2858	853	27	16	3.68E-38	0.7699568	18866	4263	14603	219.1347	529.4	20	25	3.68E-38	0.9417228	24129	1312	22817	156.4685	1078.497	15	15	3.68E-38	0.95114	22004	980	21024	129.874	836.048	15	15	3.68E-38	0.9336029	21166	1312	19854	108.1873	1047.255	18	15	3.68E-38	0.9437937	21499	1114	20385	116.3508	901.5612	24	18	3.68E-38	0.9537609	21743	910	20833	70.7465	460.8536	15	20	3.68E-38	0.9536212	23359	988	22371	75.18902	1141.858	18	17	3.68E-38	0.07242947	15957	14794	1163	642.4	83.25383	25	30	3.68E-38	0.07039879	17102	15891	1211	591.1413	72.5963	18	18	3.68E-38	C1orf127
947	cg00915206	0.03830688	18800	18076	724	812.4657	53.17118	18	23	3.68E-38	0.03369348	19429	18771	658	740.8497	37.06256	21	30	3.68E-38	0.6809883	26573	8409	18164	295.5706	787.1027	18	24	3.68E-38	0.6833147	30394	9557	20837	344.1253	699.7153	18	17	3.68E-38	0.07670665	20159	18605	1554	786.9334	92.96082	23	21	3.68E-38	0.0759377	21602	19954	1648	732.7684	56.38787	15	27	3.68E-38	0.03893466	17622	16932	690	669.4925	51.41755	21	17	3.68E-38	0.03863235	18589	17867	722	419.1425	59.90214	19	15	3.68E-38	0.04086138	22097	21190	907	723.75	59.66376	16	17	3.68E-38	0.04070747	21272	20402	870	915.4676	81.07445	18	15	3.68E-38	GAD1
949	cg00916199	0.01906028	17948	17604	344	706.4	35.54575	25	14	3.68E-38	0.01311817	19110	18858	252	766.5956	37.16535	13	19	3.68E-38	0.04617925	15643	14916	727	686.0704	123.2074	32	14	3.68E-38	0.02250191	18254	17841	413	686.7014	60.15023	29	20	3.68E-38	0.02050948	19842	19433	409	1011.003	57.81276	21	19	3.68E-38	0.02873246	17998	17478	520	671.5	85.46383	36	15	3.68E-38	0.01571775	14724	14491	233	634.9264	31.65937	23	19	3.68E-38	0.01671309	14978	14726	252	666.2454	29	17	16	3.68E-38	0.01833266	17137	16821	316	714.9198	31.80409	28	14	3.68E-38	0.0283297	15502	15060	442	899.5649	54.33645	15	20	3.68E-38	PRO1580
952	cg00918005	0.03917014	18843	18101	742	1255.105	53	15	16	3.68E-38	0.0403848	20378	19551	827	1232.609	70.00357	14	18	3.68E-38	0.8291829	13031	2143	10888	92.16354	591.8484	17	18	3.68E-38	0.8095504	12444	2289	10155	189.75	397.838	16	24	3.68E-38	0.4258045	16525	9446	7079	497.7239	535.2857	23	13	3.68E-38	0.4554503	16679	9037	7642	357.5473	384.6661	20	18	3.68E-38	0.1203107	18826	16549	2277	933.381	148.432	18	19	3.68E-38	0.1371486	19645	16937	2708	853.4974	331.6625	26	11	3.68E-38	0.02992424	15740	15266	474	481.1704	48.79237	21	23	3.68E-38	0.05702621	15577	14683	894	628.8795	145.6088	23	13	3.68E-38	REG3G
953	cg00918794	0.02211653	16720	16348	372	985.8824	27.27724	20	21	3.68E-38	0.02959016	17541	17019	522	779.0764	40.80674	13	21	3.68E-38	0.03766242	15061	14490	571	659.9481	64.08588	23	12	3.68E-38	0.03400795	16749	16176	573	725.7272	57.98276	18	18	3.68E-38	0.03172414	18025	17450	575	792.467	45.03911	22	23	3.68E-38	0.02505406	18859	18384	475	552.9575	17.19571	18	13	3.68E-38	0.02604298	15720	15308	412	683.2228	62.66667	17	9	3.68E-38	0.02329101	15099	14745	354	465.5797	20.39771	26	15	3.68E-38	0.03600481	14037	13528	509	531.0862	46.80081	23	19	3.68E-38	0.02443247	15494	15113	381	647.3067	49.44333	14	14	3.68E-38	PPIB
954	cg00919857	0.1742753	37467	30920	6547	940.2151	369.985	22	13	3.68E-38	0.1559735	43978	37103	6875	1597.153	241.8	14	25	3.68E-38	0.3863279	36105	22118	13987	991.171	542.7976	26	19	3.68E-38	0.4118949	41010	24077	16933	825.845	653.0338	26	22	3.68E-38	0.843698	32318	4967	27351	161.2204	817.1431	8	27	3.68E-38	0.790368	34036	7056	26980	282.4909	1665.85	22	11	3.68E-38	0.8444706	28782	4392	24390	251.9945	951.8683	17	23	3.68E-38	0.8577566	29694	4138	25556	194.9851	667.6631	20	23	3.68E-38	0.3257713	38602	25994	12608	742.2996	341.1129	26	28	3.68E-38	0.3275557	39420	26475	12945	973.2639	485.6712	24	22	3.68E-38	TMOD2
959	cg00929606	0.5583636	33217	14614	18603	786.067	885.0242	18	13	3.68E-38	0.562879	36510	15903	20607	775.4604	683.2686	18	26	3.68E-38	0.2865879	26555	18916	7639	1513.285	367.9154	11	21	3.68E-38	0.3278856	28230	18941	9289	741.5121	379.25	22	16	3.68E-38	0.9779383	30632	578	30054	44.34575	1195.482	22	18	3.68E-38	0.9794508	31434	548	30886	38.84278	1021.871	21	22	3.68E-38	0.9688947	32081	901	31180	38.99602	959.0496	29	20	3.68E-38	0.9608755	28501	1019	27482	55.42735	1179.686	21	21	3.68E-38	0.2166792	27743	21710	6033	701.7827	363.208	19	14	3.68E-38	0.2356308	28903	22069	6834	770.1481	335.1764	26	19	3.68E-38	ZNF3
962	cg00930194	0.04259941	10487	10036	451	594	37.43884	16	15	3.68E-38	0.04233129	11310	10827	483	358.3904	47.14045	22	18	3.68E-38	0.8481981	8141	1151	6990	93.86129	348.0237	17	19	3.68E-38	0.8662607	8768	1086	7682	49.6	297.3487	25	17	3.68E-38	0.465237	10112	5361	4751	253.0455	199.8876	19	21	3.68E-38	0.4509822	10896	5937	4959	222.7124	163.344	20	19	3.68E-38	0.3116711	11964	8204	3760	148.4644	210.7328	15	12	3.68E-38	0.3280684	12056	8068	3988	351.1964	112.75	18	16	3.68E-38	0.04739381	10682	10171	511	389.5	31.2871	16	17	3.68E-38	0.04502326	10650	10166	484	343.331	27.30047	27	19	3.68E-38	PROP1
964	cg00931491	0.2459254	24074	18129	5945	1089.725	458.353	19	14	3.68E-38	0.2596669	27339	20214	7125	790.3925	293.4227	27	19	3.68E-38	0.7005024	21396	6338	15058	321.6657	853.8854	35	19	3.68E-38	0.7013513	22840	6751	16089	400.6957	563.4386	24	21	3.68E-38	0.6694868	21648	7088	14560	285.2626	633.4781	22	20	3.68E-38	0.6819344	23763	7490	16273	393.3928	624.2922	17	23	3.68E-38	0.05742443	23949	22568	1381	976.056	58.58498	23	20	3.68E-38	0.04631648	24211	23085	1126	835.8422	58.58363	20	24	3.68E-38	0.2299927	25753	19807	5946	724.0297	262.0797	22	21	3.68E-38	0.2229617	27546	21382	6164	985.9267	328.75	14	16	3.68E-38	SULT1A2
965	cg00932276	0.301999	38069	26542	11527	1526.73	433.2578	15	15	3.68E-38	0.338022	45755	30255	15500	1187.576	440.1334	20	27	3.68E-38	0.4826819	39454	20362	19092	984.5283	1006.201	18	15	3.68E-38	0.5031747	45258	22435	22823	913.9915	852.4069	22	23	3.68E-38	0.3724013	37851	23718	14133	1195.718	970.8278	18	15	3.68E-38	0.3645421	41555	26370	15185	1357.074	459.6876	13	24	3.68E-38	0.6961342	50600	15306	35294	863.3018	1189.366	10	23	3.68E-38	0.7046533	49865	14657	35208	791	1579.75	16	16	3.68E-38	0.07913003	32315	29750	2565	1591.541	171.5817	14	14	3.68E-38	0.08704876	28654	26151	2503	580.4914	103.709	14	18	3.68E-38	EGFL6
966	cg00933411	0.2567854	5095	3761	1334	301.6456	85.3232	20	21	3.68E-38	0.2796378	5754	4117	1637	202.8035	132.8507	19	13	3.68E-38	0.4151223	2598	1478	1120	80.55805	142.75	15	16	5.11E-12	0.3417665	2153	1383	770	123	48.5	16	16	6.73E-27	0.04480998	5189	4952	237	341.3381	30.21037	23	24	3.68E-38	0.07405925	4896	4526	370	224.6536	64.2	13	25	3.68E-38	0.04460719	8912	8510	402	367.0652	57.81276	19	19	3.68E-38	0.06245941	9138	8561	577	446.4201	67.97646	18	20	3.68E-38	0.1104972	4606	4086	520	287.5	86.34268	16	17	3.68E-38	0.1142973	4852	4286	566	206.933	77.59156	19	20	3.68E-38	DLC1
969	cg00935430	0.02997009	17284	16763	521	1103.021	61	13	16	3.68E-38	0.02342515	17616	17201	415	843.892	32.07803	20	21	3.68E-38	0.03996461	13462	12920	542	651.8138	73.9973	20	10	3.68E-38	0.04431737	12491	11933	558	759.6684	51.08603	18	23	3.68E-38	0.03541979	15908	15341	567	600.5182	70.5	17	16	3.68E-38	0.04218705	17275	16542	733	588.4907	98.52354	28	18	3.68E-38	0.02874007	14131	13722	409	468.8118	29.80213	18	24	3.68E-38	0.02563194	16832	16398	434	557.6672	35.10627	24	20	3.68E-38	0.02431037	17917	17479	438	835.5	36.12997	16	24	3.68E-38	0.03523433	17610	16986	624	741.7037	61.04689	20	18	3.68E-38	ZNF678
973	cg00940891	0.0161424	20405	20074	331	1037.983	39.83368	20	18	3.68E-38	0.01320865	25565	25226	339	674.1573	27.88548	15	15	3.68E-38	0.2748044	28655	20753	7902	939.8644	309.4818	21	19	3.68E-38	0.2644788	32016	23522	8494	739.4	408.1866	25	27	3.68E-38	0.01932277	26656	26139	517	1052.964	48.75	20	16	3.68E-38	0.01445484	29717	29286	431	1330.793	36.25	17	16	3.68E-38	0.02122735	17613	17237	376	715.2109	32.80645	15	19	3.68E-38	0.02496919	15319	14934	385	599.3072	37.24096	22	18	3.68E-38	0.0144197	24103	23754	349	1179.015	46.734	13	15	3.68E-38	0.01810101	24650	24202	448	947.1016	46.56684	17	17	3.68E-38	FGFRL1
978	cg00943950	0.03742313	16975	16336	639	999.7319	67.52925	17	20	3.68E-38	0.03430316	16604	16031	573	713.9421	37.59302	18	17	3.68E-38	0.05238007	16013	15169	844	786.9902	112.6657	15	18	3.68E-38	0.05094501	13974	13257	717	862.4514	65.21175	20	14	3.68E-38	0.03884736	15551	14943	608	821.5377	66.00932	19	13	3.68E-38	0.04998728	15624	14838	786	763.4955	87.39442	19	14	3.68E-38	0.04297627	12372	11836	536	482.7109	56.09038	23	23	3.68E-38	0.06066328	12082	11343	739	579.6	74.23746	25	20	3.68E-38	0.0436559	13117	12540	577	529.4181	39.10637	23	13	3.68E-38	0.04111579	13666	13100	566	614.3753	77.65803	19	13	3.68E-38	UBE2B
979	cg00945507	0.06986383	10034	9326	708	507.4909	37.12311	12	32	3.68E-38	0.08427083	9500	8691	809	326.6216	63.71962	15	21	3.68E-38	0.09439794	7665	6932	733	401.3027	139.6536	21	8	3.68E-38	0.1080517	7091	6314	777	318.8633	84.97058	20	20	3.68E-38	0.1077531	8503	7576	927	326.2119	57.15768	18	12	3.68E-38	0.09288788	7802	7068	734	428.5	79	16	25	3.68E-38	0.06210263	8708	8161	547	378.8406	55.31764	17	24	3.68E-38	0.05761139	9169	8635	534	460.0872	55.00578	22	22	3.68E-38	0.07268103	7371	6828	543	280.1458	78.23077	15	19	3.68E-38	0.06158915	7791	7305	486	321.9463	61.73735	23	14	3.68E-38	SEC61G
981	cg00947019	0.07727864	27592	25452	2140	1041.933	161.6918	17	18	3.68E-38	0.07152471	31106	28874	2232	1380.137	170.4559	14	19	3.68E-38	0.06365714	30093	28171	1922	860.8862	117.6868	20	22	3.68E-38	0.06120829	31399	29471	1928	829.9666	150.3721	32	17	3.68E-38	0.04330597	31697	30320	1377	942.9195	82.50867	21	22	3.68E-38	0.05047853	28843	27382	1461	818.5	121.6039	16	14	3.68E-38	0.06963538	25433	23655	1778	1177.667	102.9988	9	21	3.68E-38	0.0748767	25649	23721	1928	552.9802	171.9571	23	13	3.68E-38	0.05565409	28092	26523	1569	1096.577	77.81516	23	20	3.68E-38	0.04511253	30069	28708	1361	840.5538	71.8517	26	24	3.68E-38	H2AFV
987	cg00950418	0.02191013	29521	28872	649	1952.343	49.46257	14	22	3.68E-38	0.02535959	30421	29647	774	1249.996	67.52925	22	20	3.68E-38	0.04057441	29426	28228	1198	1362.231	80.59177	14	29	3.68E-38	0.03658495	29557	28472	1085	1074.475	110.909	23	20	3.68E-38	0.03370164	28771	27798	973	1118.631	111.0813	19	17	3.68E-38	0.02282467	31401	30682	719	1004.799	86.97414	18	18	3.68E-38	0.04056956	21320	20451	869	807.0446	65.38348	18	19	3.68E-38	0.03993712	23437	22497	940	777.2605	56.20686	19	19	3.68E-38	0.02694453	30370	29549	821	1128.276	74.3307	17	19	3.68E-38	0.02919384	29187	28332	855	1436.781	56.57252	17	20	3.68E-38	SRPK2
990	cg00953256	0.8888196	25561	2753	22808	281.9532	1044.173	15	21	3.68E-38	0.9051284	27316	2501	24815	132.6023	1286.605	19	15	3.68E-38	0.8978518	20801	2035	18766	129.6362	778.0532	18	18	3.68E-38	0.9124547	20575	1710	18865	113.6455	763.4243	29	24	3.68E-38	0.8075072	23371	4418	18953	294.5941	896.3757	21	18	3.68E-38	0.8054895	25549	4889	20660	287.75	752.8517	16	21	3.68E-38	0.8929583	41921	4398	37523	231.5607	1369.981	11	14	3.68E-38	0.9069098	41580	3780	37800	295.1659	1589.5	17	16	3.68E-38	0.5364053	26050	12023	14027	837.3295	626.8112	14	13	3.68E-38	0.5700411	23272	9949	13323	390.4824	992.1765	17	12	3.68E-38	CCND1
991	cg00953277	0.04360799	26042	24902	1140	1521.265	110.1112	13	17	3.68E-38	0.04175373	27179	26040	1139	1584.567	98.22693	15	17	3.68E-38	0.0737356	25505	23617	1888	1644.985	199.2252	15	24	3.68E-38	0.05883631	27519	25894	1625	1293.159	118.5116	21	20	3.68E-38	0.04400257	26353	25189	1164	1243.915	98.8	13	25	3.68E-38	0.04920036	26912	25583	1329	1515.566	124.7299	18	26	3.68E-38	0.04178549	24095	23084	1011	1005.07	107.5814	19	21	3.68E-38	0.05236191	23906	22649	1257	1199.203	95.4863	20	30	3.68E-38	0.06657927	25073	23397	1676	1339.878	192.0317	13	21	3.68E-38	0.06363812	25765	24119	1646	956.3216	127.9863	24	18	3.68E-38	SFRS2
992	cg00954003	0.01392919	17130	16890	240	867.7972	22.65778	14	24	3.68E-38	0.008912152	21107	20918	189	762.9682	33.04946	18	15	3.68E-38	0.01828097	19155	18803	352	820.492	37.43884	14	15	3.68E-38	0.01587234	23337	22965	372	959.0725	41.81447	18	20	3.68E-38	0.01321241	21622	21335	287	617.6227	34.25	29	16	3.68E-38	0.01288189	22878	22582	296	693.8	43.83084	25	14	3.68E-38	0.01248384	20006	19755	251	840.9852	32.25	20	16	3.68E-38	0.01356484	20173	19898	275	777.3298	24.37314	22	20	3.68E-38	0.01632674	19316	18999	317	690.9602	48.84484	24	11	3.68E-38	0.01399649	19262	18991	271	715.7654	25.10727	20	24	3.68E-38	TMSB10
994	cg00955230	0.03866993	18726	17998	728	368.57	41	21	16	3.68E-38	0.03958788	21447	20594	853	855.9082	68.82472	17	19	3.68E-38	0.05940781	15807	14862	945	637.8965	92.08023	22	13	3.68E-38	0.06457011	17230	16111	1119	628.1403	93	19	16	3.68E-38	0.8617829	22683	3049	19634	162.4263	762.3034	19	26	3.68E-38	0.8606272	23721	3220	20501	136.0672	701.313	28	28	3.68E-38	0.04791528	19351	18419	932	727.102	54.57051	21	17	3.68E-38	0.04910556	19633	18664	969	687.3295	62.6305	19	19	3.68E-38	0.05616786	21585	20367	1218	828.2578	88.09564	18	19	3.68E-38	0.04808166	22237	21163	1074	630.1306	58.2	23	25	3.68E-38	RFC2
995	cg00955451	0.0213834	15239	14911	328	1318.622	21.6855	15	23	3.68E-38	0.03663145	12867	12392	475	688	65.45462	16	13	3.68E-38	0.8494624	9293	1314	7979	126.557	383.3452	24	24	3.68E-38	0.8912827	8951	884	8067	79.52386	237.932	22	22	3.68E-38	0.09517069	11910	10767	1143	475.2043	95.08752	23	22	3.68E-38	0.1052284	12007	10733	1274	391.173	83.80036	23	10	3.68E-38	0.8255281	9936	1651	8285	88.37824	274.272	21	29	3.68E-38	0.8579597	10918	1465	9453	91.67879	483.7429	20	14	3.68E-38	0.7024124	11258	3280	7978	177.75	296.5075	16	23	3.68E-38	0.6826775	10955	3408	7547	139.4689	325.1447	28	21	3.68E-38	APBA2
999	cg00962459	0.3083333	23300	16085	7215	506.0222	243.316	20	24	3.68E-38	0.3443717	29705	19441	10264	847.6669	465.5	15	16	3.68E-38	0.8197274	22721	4014	18707	151.2699	1050	14	9	3.68E-38	0.8427901	23340	3585	19755	236.5262	1198.085	14	20	3.68E-38	0.7144729	28906	8182	20724	298.4901	891.9684	27	19	3.68E-38	0.7078122	29405	8521	20884	396.75	743.9794	16	23	3.68E-38	0.1680886	23459	19499	3960	901.8062	322.8686	20	10	3.68E-38	0.1540773	24524	20730	3794	950.1158	169.0637	18	30	3.68E-38	0.5539253	26140	11605	14535	624.5396	660.5455	21	21	3.68E-38	0.5394868	28036	12857	15179	632.3954	991.3104	21	12	3.68E-38	PROKR1
1004	cg00968475	0.4663284	33994	18095	15899	905.5039	732.3445	19	22	3.68E-38	0.5292459	38555	18097	20458	867.5499	600	17	25	3.68E-38	0.2412834	27577	20899	6678	934.4	492.7685	25	12	3.68E-38	0.2333757	32984	25263	7721	542.3578	282.4696	24	15	3.68E-38	0.7997566	27012	5329	21683	242.7108	1059.755	23	13	3.68E-38	0.7939889	28680	5829	22851	319.5341	928.639	20	20	3.68E-38	0.6535594	44430	15327	29103	605.7032	668.8217	22	10	3.68E-38	0.6145957	41337	15870	25467	607.75	772.7851	16	20	3.68E-38	0.1012305	29970	26926	3044	877.9789	147.5282	17	14	3.68E-38	0.1214431	27452	24106	3346	1008.25	200.8195	16	17	3.68E-38	BHLHB9
1006	cg00969271	0.7262957	38606	10494	28112	353.3389	1910.677	24	11	3.68E-38	0.7375089	43471	11337	32134	597.3986	950.1158	19	18	3.68E-38	0.9139521	34927	2914	32013	171.2002	1140.395	22	20	3.68E-38	0.9151336	39527	3263	36264	143.2494	1618.019	23	20	3.68E-38	0.8799817	45843	5414	40429	264.2619	1712.141	21	18	3.68E-38	0.8710222	46691	5935	40756	243.4752	1611.187	22	19	3.68E-38	0.8528882	45967	6677	39290	277.2724	1069.617	20	26	3.68E-38	0.8689753	44716	5772	38944	224.9275	1222.784	11	26	3.68E-38	0.2331002	42371	32471	9900	1314.747	307.9023	18	26	3.68E-38	0.2275519	44681	34491	10190	1138.705	355.439	17	18	3.68E-38	ORM2
1019	cg00981643	0.4570157	16755	9052	7703	477.0676	293.1485	17	20	3.68E-38	0.4370655	16012	8970	7042	530.4092	249.5918	19	23	3.68E-38	0.8440708	12271	1829	10442	128.3013	521.1043	17	21	3.68E-38	0.8737763	12362	1473	10889	94.87406	605.2182	23	15	3.68E-38	0.6343428	13306	4802	8504	354.7319	445.1631	18	22	3.68E-38	0.7305617	10652	2797	7855	117	430.1594	9	15	3.68E-38	0.3029405	17788	12369	5419	580.9314	251.4046	28	30	3.68E-38	0.3008052	17536	12231	5305	518.7807	394.3333	18	9	3.68E-38	0.1297408	12556	10914	1642	514.2106	118.8373	14	19	3.68E-38	0.1063991	14402	12859	1543	637.5746	80.99596	18	26	3.68E-38	MECP2
1020	cg00983520	0.3056309	21282	14747	6535	806.3374	494.9748	18	18	3.68E-38	0.2868933	19287	13725	5562	645.3521	273.75	23	16	3.68E-38	0.9090411	18161	1561	16600	108.5192	955.9935	22	14	3.68E-38	0.9151715	16899	1342	15557	111.8034	525.7486	20	28	3.68E-38	0.813825	18909	3439	15470	233.0284	773.5294	22	13	3.68E-38	0.8252198	18100	3081	15019	147.513	679.3423	12	17	3.68E-38	0.6421316	18703	6629	12074	422.4134	538.6678	15	27	3.68E-38	0.6552449	19395	6621	12774	354.6	477.0513	25	29	3.68E-38	0.1300012	15946	13860	2086	785.4315	148.1893	22	17	3.68E-38	0.1620886	14972	12529	2443	678.8311	149.8224	22	12	3.68E-38	CPT1B
1023	cg00986320	0.9110092	8620	676	7944	46.26456	386.8247	22	27	3.68E-38	0.9198534	9994	709	9285	43.8618	345.5395	21	18	3.68E-38	0.8816807	5850	604	5246	46.23619	166.1973	14	29	3.68E-38	0.9015689	6656	565	6091	35.3009	227.8098	26	19	3.68E-38	0.8783947	7375	809	6566	64.40996	117.3191	14	13	3.68E-38	0.903088	8093	694	7399	43.89895	199.8375	17	24	3.68E-38	0.8993044	8669	783	7886	73.58669	328	15	16	3.68E-38	0.9075301	9103	751	8352	78.96026	272.4053	18	26	3.68E-38	0.3582963	9127	5821	3306	301.1978	108.7324	29	22	3.68E-38	0.3430459	9887	6461	3426	355.0721	177.5678	17	19	3.68E-38	CYFIP2
1031	cg00997424	0.03959683	8234	7904	330	497.3973	44.93072	22	13	3.68E-38	0.06041403	7001	6572	429	300.0496	71.84864	21	22	3.68E-38	0.08485931	6617	6047	570	277.8224	54.12805	19	26	3.68E-38	0.08955994	7649	6955	694	240.9475	95.45942	27	18	3.68E-38	0.04996538	8566	8133	433	276.3481	68.70468	14	12	3.68E-38	0.04220779	9448	9045	403	328.0732	63.78687	28	17	3.68E-38	0.04404777	7687	7344	343	461.3008	41.7193	20	18	3.68E-38	0.03771662	7748	7452	296	390.4895	31.08134	24	20	3.68E-38	0.05154477	6244	5917	327	272.125	37.62418	17	19	3.68E-38	0.07048681	5816	5399	417	290.4072	71.18208	12	18	3.68E-38	PI4KII
1032	cg01000094	0.87098	20982	2620	18362	205.2566	730.2998	14	20	3.68E-38	0.8603301	22983	3124	19859	129.4005	597.8148	18	22	3.68E-38	0.8498186	18371	2674	15697	132.4	673.5646	25	19	3.68E-38	0.8522475	20211	2901	17310	78.17955	690.1362	24	18	3.68E-38	0.8335273	22246	3620	18626	229.3685	820.2439	13	18	3.68E-38	0.8399985	25881	4057	21824	262	1014.775	16	10	3.68E-38	0.8498193	26468	3890	22578	118.0619	865.9991	26	15	3.68E-38	0.864536	25870	3418	22452	183.1725	743.8573	26	22	3.68E-38	0.08735067	25933	23659	2274	975.2463	99.23065	19	18	3.68E-38	0.09305677	26271	23817	2454	631.7986	117.25	23	16	3.68E-38	
1034	cg01003992	0.01913722	15524	15225	299	914.7854	43.13351	11	18	3.68E-38	0.01804018	16973	16665	308	1157.612	29.96331	20	20	3.68E-38	0.2245502	17130	13261	3869	591.6632	229.7829	19	23	3.68E-38	0.1975135	18400	14746	3654	1012	267.0245	16	12	3.68E-38	0.03666273	13456	12959	497	749.6678	54.42226	14	23	3.68E-38	0.02238959	14505	14178	327	867.8065	24.27069	15	15	3.68E-38	0.02043526	13455	13178	277	676.4319	27.14851	17	24	3.68E-38	0.01974046	12615	12364	251	766.883	25.49117	22	20	3.68E-38	0.03243995	13556	13113	443	605.8	55.04781	25	23	3.68E-38	0.02222892	13171	12876	295	662.2014	31.37858	22	26	3.68E-38	LOC388152
1035	cg01007201	0.823737	47505	8291	39214	473.5869	1342.118	14	15	3.68E-38	0.8283784	47126	8005	39121	347.4	1543.513	25	15	3.68E-38	0.7813288	42736	9267	33469	515.6232	1700.75	15	16	3.68E-38	0.7922304	46543	9591	36952	405.8886	1630.917	15	19	3.68E-38	0.8624192	39186	5305	33881	146.4915	1840.835	17	18	3.68E-38	0.8891032	42417	4615	37802	222.3683	1392.127	22	24	3.68E-38	0.4085425	44243	26127	18116	760.6	821.75	25	16	3.68E-38	0.4759895	43256	22619	20637	722.2642	1219.759	10	18	3.68E-38	0.2092291	34833	27524	7309	959.4166	237.3522	19	18	3.68E-38	0.1977087	35164	28192	6972	919.0066	298.2678	11	22	3.68E-38	CLEC4A
1036	cg01009664	0.5106914	40774	19900	20874	975.75	1106.899	16	15	3.68E-38	0.5168321	48676	23467	25209	720.5893	655.488	28	32	3.68E-38	0.8683233	37568	4860	32708	277.5	1338.871	16	23	3.68E-38	0.8786016	42034	5015	37019	209.3082	1454.5	17	16	3.68E-38	0.5625547	57098	24921	32177	1150.346	956.8726	17	23	3.68E-38	0.5730868	62531	26638	35893	1042.75	1042.747	26	18	3.68E-38	0.8488393	54782	8196	46586	447.7215	1837.5	22	16	3.68E-38	0.8600011	54479	7541	46938	454.3747	1440	12	23	3.68E-38	0.3981078	44609	26810	17799	1035.911	615.0704	18	17	3.68E-38	0.394535	45536	27531	18005	1035.303	558.5859	22	22	3.68E-38	TRH
1037	cg01013324	0.5795186	25240	10555	14685	648.5024	932.25	24	16	3.68E-38	0.6050025	27766	10907	16859	380.572	512.4	21	25	3.68E-38	0.9821607	36000	544	35456	96.16652	1081.943	8	13	3.68E-38	0.9809217	35962	588	35374	66.34035	1323.269	24	15	3.68E-38	0.9040687	22364	2055	20309	192.9386	921.2403	19	22	3.68E-38	0.9087198	23421	2047	21374	208.1348	880.7479	12	12	3.68E-38	0.9325604	22068	1395	20673	115.3416	843.2089	22	22	3.68E-38	0.9233051	22822	1658	21164	152.3124	1103.052	17	17	3.68E-38	0.5983573	16945	6746	10199	399.6422	475.6214	19	23	3.68E-38	0.553689	19187	8508	10679	948.2532	497.5368	11	21	3.68E-38	EFNB3
1038	cg01015871	0.06495593	21684	20269	1415	724.6491	190.5256	26	12	3.68E-38	0.04534848	22613	21583	1030	945	84.98907	16	14	3.68E-38	0.6443165	12234	4287	7947	246	362.75	25	16	3.68E-38	0.6595762	12499	4189	8310	327.1547	388.2538	18	23	3.68E-38	0.6186205	13165	4959	8206	297.1734	563.5641	20	8	3.68E-38	0.6622897	13989	4658	9331	210.7635	378.8406	17	17	3.68E-38	0.7481866	13962	3441	10521	150.5	573.1042	16	20	3.68E-38	0.706625	14632	4222	10410	239.2806	348.1053	19	28	3.68E-38	0.01851481	24853	24391	462	999.75	72.66423	16	11	3.68E-38	0.02319706	21670	21165	505	929.9807	49.5538	20	19	3.68E-38	MT4
1040	cg01017147	0.1344473	42690	36937	5753	2613.564	355.9364	17	12	3.68E-38	0.1134612	45713	40515	5198	1251.043	199.7568	21	23	3.68E-38	0.6644425	27326	9103	18223	525.3887	860.3187	12	15	3.68E-38	0.6623583	28217	9461	18756	493.0891	1139.112	18	12	3.68E-38	0.5688251	33921	14569	19352	781.8488	832.1542	19	27	3.68E-38	0.5880682	33692	13820	19872	632.3533	683.9215	22	14	3.68E-38	0.2552404	39067	29070	9997	1166.536	421.8144	12	11	3.68E-38	0.2874462	35204	25056	10148	1116.532	610.2332	22	18	3.68E-38	0.03984233	39983	38386	1597	2048.508	115.7587	13	12	3.68E-38	0.04246122	39230	37560	1670	2058.333	125.876	9	17	3.68E-38	DNM3
1042	cg01025762	0.09026324	13272	12065	1207	802.0948	97.08278	18	15	3.68E-38	0.09269907	11378	10314	1064	327.9593	60	31	25	3.68E-38	0.09505996	8989	8125	864	480.7124	107.5	24	16	3.68E-38	0.1049713	9817	8776	1041	361.3781	96.12519	17	19	3.68E-38	0.08384732	11087	10149	938	418.4884	73.90083	23	12	3.68E-38	0.1018179	11067	9930	1137	301.679	81.7345	22	17	3.68E-38	0.09473596	11754	10631	1123	489.6794	142.6187	17	10	3.68E-38	0.1198866	10485	9216	1269	181.6643	80.17838	13	14	3.68E-38	0.1000504	13803	12412	1391	576.3335	103.8717	13	21	3.68E-38	0.08239827	14694	13475	1219	817.1984	126.6348	22	11	3.68E-38	DLD
1044	cg01026744	0.5448403	36608	16608	20000	802.0776	964.0866	20	21	3.68E-38	0.5385746	41404	19051	22353	628.7138	910.7633	34	26	3.68E-38	0.642315	35339	12576	22763	679.0939	915.572	20	17	3.68E-38	0.6617848	40049	13479	26570	594.6136	1171.667	24	9	3.68E-38	0.5940928	46487	18810	27677	700.3365	931.6	20	25	3.68E-38	0.6359203	45423	16474	28949	724.2325	1209.021	24	19	3.68E-38	0.9550655	38356	1628	36728	142.4787	944.9873	24	23	3.68E-38	0.9562017	38623	1596	37027	194.9771	1153.936	13	21	3.68E-38	0.7774237	41953	9260	32693	407.0002	1176.25	22	16	3.68E-38	0.7212397	40329	11170	29159	594.2123	1025.884	17	26	3.68E-38	NAP1L5
1047	cg01029592	0.7615855	18695	4381	14314	248.6508	666	20	16	3.68E-38	0.7860708	25343	5343	20000	227.9241	766.5	18	16	3.68E-38	0.7750778	21423	4741	16682	226.6277	719.3633	8	18	3.68E-38	0.7903893	22146	4563	17583	224.1166	700.928	15	17	3.68E-38	0.6989154	27653	8256	19397	414.25	820.2979	16	15	3.68E-38	0.6865041	28079	8734	19345	349.5851	545.4197	21	24	3.68E-38	0.03883312	26398	25369	1029	1430.25	48.44069	16	26	3.68E-38	0.03213863	26908	26040	868	899.8072	25.31139	17	6	3.68E-38	0.8319393	21898	3597	18301	249.9365	435.7811	15	21	3.68E-38	0.8332969	22779	3714	19065	202	916.3647	16	13	3.68E-38	SOX15
1048	cg01031251	0.6773237	17103	5451	11652	264.6064	418.8155	17	20	3.68E-38	0.6956836	19268	5794	13474	258.7855	618.72	17	20	3.68E-38	0.8276789	17379	2912	14467	138.1083	669.4351	19	19	3.68E-38	0.8559558	20359	2847	17512	128.5303	794.0809	21	18	3.68E-38	0.8673229	19813	2542	17271	160.3616	643.3333	19	9	3.68E-38	0.8542566	17273	2432	14841	199.1374	503.0707	13	28	3.68E-38	0.7726826	17193	3831	13362	158.4859	716.4917	14	12	3.68E-38	0.7883663	17865	3702	14163	165	480.6441	25	12	3.68E-38	0.5294266	23637	11070	12567	596.4028	494.1992	12	22	3.68E-38	0.5405509	23315	10658	12657	374.9886	678.9531	20	13	3.68E-38	RPS6KA1
1049	cg01031400	0.02222302	27709	27091	618	1526.762	52.0902	19	18	3.68E-38	0.02036756	29555	28951	604	1150.457	41.02496	20	21	3.68E-38	0.9591616	18363	654	17709	42.08642	781.9996	15	24	3.68E-38	0.9664904	20133	578	19555	56.56854	864.9111	18	20	3.68E-38	0.1397452	33733	29005	4728	956.803	202.7841	17	26	3.68E-38	0.1401378	33574	28855	4719	1090.653	86.83527	21	11	3.68E-38	0.2074192	35133	27825	7308	679.7487	148	21	9	3.68E-38	0.2172254	35011	27384	7627	693.6526	244.5608	13	29	3.68E-38	0.9140088	31473	2615	28858	148.6743	889.1055	17	23	3.68E-38	0.9022301	29674	2811	26863	143.7792	954.1675	20	27	3.68E-38	TNFRSF10D
1050	cg01033160	0.06927016	29783	27713	2070	1385.468	117.9	20	22	3.68E-38	0.06389952	34376	32173	2203	943.1735	73.39707	20	23	3.68E-38	0.06239368	31057	29113	1944	1130.4	83.04849	25	19	3.68E-38	0.06168251	34075	31967	2108	1507.601	92.45454	17	19	3.68E-38	0.1025028	37099	33286	3813	1194.33	141.2036	24	26	3.68E-38	0.1034531	42441	38040	4401	1572.601	180.689	10	17	3.68E-38	0.08060911	33457	30752	2705	1046.325	117.6172	23	20	3.68E-38	0.0785725	33385	30754	2631	1143.898	150.0135	21	15	3.68E-38	0.07547428	36323	33574	2749	1682.5	92.3707	16	26	3.68E-38	0.06880636	37382	34803	2579	1089.425	154.4412	26	12	3.68E-38	CEBPG
1051	cg01033938	0.7316701	9720	2535	7185	126	276.531	9	15	3.68E-38	0.7486751	11033	2698	8335	153.2581	398.598	23	11	3.68E-38	0.8953143	14028	1379	12649	123.4257	486.6293	19	28	3.68E-38	0.9026377	14875	1358	13517	148.6597	445.5	13	16	3.68E-38	0.4906018	18893	9575	9318	456.8765	305.4701	27	18	3.68E-38	0.4476233	20138	11079	9059	857.3741	240.4755	14	29	3.68E-38	0.8824844	12426	1372	11054	60.82899	365.3385	24	18	3.68E-38	0.8846217	12112	1309	10803	123.4747	630.975	14	18	3.68E-38	0.02927095	16401	15918	483	747.9109	40.12584	24	12	3.68E-38	0.02937669	15831	15363	468	504.8742	45.43441	18	14	3.68E-38	ADAMTS8
1053	cg01035422	0.9254327	11916	796	11120	82.58372	692.4392	14	17	3.68E-38	0.9168391	9568	704	8864	56.79613	419.4	20	25	3.68E-38	0.8768265	7223	802	6421	89.5443	227.8098	22	19	3.68E-38	0.8903435	7615	746	6869	71.72896	398.9711	23	17	3.68E-38	0.8788931	9115	1016	8099	95.43694	358.7985	19	11	3.68E-38	0.8868072	8867	915	7952	80.82904	344.3545	27	20	3.68E-38	0.9209598	10110	707	9403	43.35957	547.6168	19	12	3.68E-38	0.9113672	9445	746	8699	66.00932	439.0749	13	12	3.68E-38	0.1167039	7946	7007	939	298.0763	67.15685	17	24	3.68E-38	0.1156755	8493	7499	994	335.1842	80.25	17	16	3.68E-38	PLIN
1054	cg01036012	0.3383833	19966	13176	6790	415.25	554.0948	16	15	3.68E-38	0.3922788	21451	12997	8454	703.7527	335.0556	21	27	3.68E-38	0.9684629	23523	645	22878	56.34891	1507.623	20	15	3.68E-38	0.9729233	24903	577	24326	33.30766	1108.036	15	18	3.68E-38	0.9641176	26041	838	25203	97.81644	1127.202	18	20	3.68E-38	0.9671865	27602	809	26793	41.75	1120.925	16	19	3.68E-38	0.9117046	33673	2882	30791	172.3861	544.2226	26	23	3.68E-38	0.8864621	32682	3622	29060	171.0472	1422.714	14	17	3.68E-38	0.02642109	15645	15229	416	821.0789	50.98235	19	20	3.68E-38	0.0337356	14484	13992	492	666.8395	41.01219	12	18	3.68E-38	TUBB8
1055	cg01036148	0.02554843	33405	32549	856	2805.847	95.4	15	25	3.68E-38	0.02255851	28315	27674	641	1081.5	58.63873	16	26	3.68E-38	0.03906722	28031	26932	1099	1298.628	126.749	23	13	3.68E-38	0.04004534	29017	27851	1166	1584	146.6861	16	20	3.68E-38	0.02840817	30701	29826	875	1034.237	69.22678	22	23	3.68E-38	0.03353945	30789	29753	1036	1627.944	96.38094	15	28	3.68E-38	0.02696468	26342	25629	713	1126.78	64.6	15	25	3.68E-38	0.02954034	23461	22765	696	712.0977	79.43166	26	18	3.68E-38	0.02575398	29410	28650	760	1014.041	68.25002	17	31	3.68E-38	0.02916386	31103	30193	910	1415.813	97.49932	23	17	3.68E-38	RNPEP
1057	cg01036779	0.349792	37874	24591	13283	1410.024	726.2557	15	23	3.68E-38	0.391088	35874	21805	14069	872.1959	814	15	16	3.68E-38	0.4200365	33878	19606	14272	961.4813	791.8788	19	17	3.68E-38	0.4378404	34054	19100	14954	639.5665	525.4	17	25	3.68E-38	0.534157	34300	15925	18375	597.762	731.3841	26	18	3.68E-38	0.5580971	34962	15394	19568	589.8748	633.7017	20	20	3.68E-38	0.2925714	34671	24498	10173	1100.96	329.9455	15	21	3.68E-38	0.2971232	34835	24455	10380	1040.026	631.4656	21	20	3.68E-38	0.2542409	41636	31025	10611	993.3701	627.5294	19	14	3.68E-38	0.2446014	36715	27710	9005	1365.024	327.3268	19	21	3.68E-38	SH2D3A
1058	cg01037108	0.07217292	36077	33466	2611	942.826	122.3295	11	18	3.68E-38	0.07047153	40725	37848	2877	964.9595	156.3046	21	26	3.68E-38	0.06139395	33861	31776	2085	1240.501	152.7351	18	18	3.68E-38	0.05382701	38468	36392	2076	1439.736	101.8614	14	28	3.68E-38	0.0478224	39944	38029	1915	1816.575	67.55867	14	23	3.68E-38	0.04984755	41226	39166	2060	1319.697	164.7309	18	15	3.68E-38	0.05422776	34753	32863	1890	959.6	92.52438	25	21	3.68E-38	0.05196149	34695	32887	1808	927.2099	92.41232	22	28	3.68E-38	0.07588401	38248	35338	2910	1756.002	161.1161	11	15	3.68E-38	0.07147199	39384	36562	2822	1210.992	161.5287	12	17	3.68E-38	HSPA9B
1064	cg01043831	0.7865722	8226	1677	6549	142.183	496.9555	14	17	3.68E-38	0.7815568	6927	1435	5492	78.5069	238.8121	30	20	3.68E-38	0.88999	6863	666	6197	43.65641	538.3792	17	12	3.68E-38	0.8738658	6623	748	5875	73.77512	259.6986	13	19	3.68E-38	0.8928571	6900	650	6250	69.53217	287.5414	18	23	3.68E-38	0.8688063	7004	832	6172	77.3131	275.4087	19	13	3.68E-38	0.5998342	8344	3279	5065	267.3537	218.5	22	16	3.68E-38	0.6231443	7781	2870	4911	145.5214	233.8812	17	22	3.68E-38	0.1978061	5552	4434	1118	209.9154	85.44784	19	12	3.68E-38	0.1947251	5739	4602	1137	247.6289	73.79025	17	20	3.68E-38	PTTG2
1066	cg01044722	0.03172487	14904	14428	476	1092.5	55.30475	16	26	3.68E-38	0.02758283	12154	11816	338	586.616	46.3243	19	17	3.68E-38	0.07670455	12572	11600	972	699.7153	163.6366	17	13	3.68E-38	0.03810673	13992	13455	537	550.0727	52.99503	20	19	3.68E-38	0.06243745	12889	12078	811	1132.156	99.07092	17	21	3.68E-38	0.03383459	12668	12236	432	362.6902	45.30966	20	29	3.68E-38	0.04931328	7545	7168	377	280.0717	47.71847	28	19	3.68E-38	0.04308863	8046	7695	351	390.2854	40.26091	24	17	3.68E-38	0.03794594	9150	8799	351	468.2326	59.35527	20	21	3.68E-38	0.04949086	9033	8581	452	401.1653	57.01973	18	20	3.68E-38	MYH10
1078	cg01058368	0.9156699	16537	1303	15234	73.97337	606.5684	17	23	3.68E-38	0.9179668	18295	1409	16886	65.15407	576.0684	19	22	3.68E-38	0.838097	5218	761	4457	72.16054	193.313	14	13	3.68E-38	0.8807324	5635	584	5051	48	261.5555	16	15	3.68E-38	0.5214621	6493	3055	3438	135.9779	84.03131	10	23	3.68E-38	0.5307246	6800	3138	3662	218.5271	103.0077	12	19	3.68E-38	0.7627935	13188	3052	10136	107.145	309.4718	21	20	3.68E-38	0.7753944	13653	2989	10664	76.36753	171.9578	18	17	3.68E-38	0.04984591	7363	6991	372	211.9792	44.36537	20	14	3.68E-38	0.06974921	7556	7022	534	284.9794	52.07737	17	19	3.68E-38	CDH10
1081	cg01063813	0.03440607	7544	7281	263	310.0774	18.38478	13	18	3.68E-38	0.04159319	9541	9140	401	259.028	34.11211	17	22	3.68E-38	0.0485764	9102	8655	447	521	86.81058	16	13	3.68E-38	0.04967009	10812	10270	542	310.3551	72.25	15	16	3.68E-38	0.0353067	11116	10720	396	331.3139	37.31526	22	21	3.68E-38	0.04946629	11423	10853	570	401.1817	55.05978	23	19	3.68E-38	0.03362412	11707	11310	397	193.5434	29.13148	17	14	3.68E-38	0.03693154	10081	9705	376	441.1762	29.80213	20	24	3.68E-38	0.04750701	10951	10426	525	492.8324	49.1935	17	20	3.68E-38	0.04997342	11186	10622	564	288.6751	52.5362	12	19	3.68E-38	STAT6
1082	cg01064307	0.06518093	39252	36687	2565	967.7154	136.8226	23	21	3.68E-38	0.067826	41418	38602	2816	1177.089	136.0435	26	19	3.68E-38	0.06062159	38929	36563	2366	1296.417	154.6262	15	19	3.68E-38	0.0601834	44065	41407	2658	1516.525	169.4699	23	18	3.68E-38	0.05345186	44108	41745	2363	2208.375	137.7418	15	20	3.68E-38	0.05599631	45403	42855	2548	1663.475	123.6564	21	22	3.68E-38	0.05839339	37781	35569	2212	1708.75	119.4788	16	23	3.68E-38	0.05011939	40523	38487	2036	1176.194	67.42933	21	21	3.68E-38	0.06261735	42508	39840	2668	1346.073	150.0135	17	15	3.68E-38	0.06779333	41261	38457	2804	1487.471	164.4911	17	19	3.68E-38	CD55
1083	cg01064957	0.03296594	29931	28941	990	1378.108	104.1033	26	24	3.68E-38	0.03116364	27400	26543	857	1410.391	81.01627	23	22	3.68E-38	0.03931183	23964	23018	946	1194	107.24	16	22	3.68E-38	0.02745929	27286	26534	752	836.0032	69.85026	27	17	3.68E-38	0.02802636	24484	23795	689	1382.938	45.87317	17	23	3.68E-38	0.03286263	26739	25857	882	802	94.759	25	15	3.68E-38	0.02378622	23401	22842	559	975.6065	53.18499	22	14	3.68E-38	0.02391171	24365	23780	585	969.7943	68.15251	26	17	3.68E-38	0.02791052	24801	24106	695	1372.386	80.15417	14	13	3.68E-38	0.02784139	24791	24098	693	1094.366	89.75	18	16	3.68E-38	SNX2
1087	cg01072821	0.03162354	23743	22989	754	1048	94.85374	25	13	3.68E-38	0.02664534	25533	24850	683	909.575	49.83239	18	15	3.68E-38	0.1788079	18624	15276	3348	886.5056	224.8779	14	12	3.68E-38	0.185161	18311	14902	3409	649.6346	109.75	21	16	3.68E-38	0.0553321	27497	25970	1527	893.5472	127.4392	18	21	3.68E-38	0.05093824	29210	27717	1493	826.5731	112.6978	27	20	3.68E-38	0.03539178	24595	23721	874	1137.998	49.14635	14	11	3.68E-38	0.05750089	25117	23667	1450	1131.708	98.22693	19	17	3.68E-38	0.02944942	24111	23398	713	913.8965	83.40533	21	20	3.68E-38	0.03085859	21936	21256	680	558.4836	62.17167	24	19	3.68E-38	UNQ9391
1089	cg01076838	0.8929281	25070	2595	22475	226.3177	757.8707	13	21	3.68E-38	0.8974174	24836	2458	22378	119.5115	835.2	27	25	3.68E-38	0.886955	23572	2576	20996	157.4192	827.0056	20	22	3.68E-38	0.8891624	26714	2872	23842	114.2631	984.9879	20	20	3.68E-38	0.8765466	28834	3472	25362	168.5623	1037.082	17	17	3.68E-38	0.8584664	26883	3719	23164	146	671.2704	25	19	3.68E-38	0.8813219	26316	3035	23281	100.7125	683.6766	23	21	3.68E-38	0.8895915	28050	3008	25042	144.4239	992.1434	11	20	3.68E-38	0.8661522	29964	3924	26040	105.5	961.5574	16	26	3.68E-38	0.8661038	30222	3960	26262	185.9032	955.4	15	25	3.68E-38	TMEM86B
1094	cg01079126	0.01171373	20901	20655	246	847.2462	45.96893	20	14	3.68E-38	0.01497463	20201	19897	304	681.9788	40.53147	24	30	3.68E-38	0.03904662	14165	13608	557	644.8876	79.66737	19	18	3.68E-38	0.02882055	14924	14491	433	586.7879	65.2	21	25	3.68E-38	0.01999022	16258	15931	327	526.3231	42.86607	18	24	3.68E-38	0.0200969	16619	16283	336	763.3738	65.52926	10	12	3.68E-38	0.2774537	19269	13895	5374	632.6074	210.7985	14	21	3.68E-38	0.2849208	19344	13804	5540	502.75	216.7156	16	30	3.68E-38	0.02035163	17589	17229	360	645.1056	42.521	20	28	3.68E-38	0.02414888	15967	15579	388	983.2061	63.51317	13	13	3.68E-38	MTMR1
1095	cg01080862	0.03513834	19309	18627	682	1095.002	54.32798	20	17	3.68E-38	0.02878151	23700	23015	685	864.2922	33.06811	23	24	3.68E-38	0.9077873	28074	2498	25576	182.4302	1365.659	21	18	3.68E-38	0.9206355	30808	2353	28455	133.0372	843.5616	22	19	3.68E-38	0.07266618	22813	21148	1665	1067.013	68.22423	19	22	3.68E-38	0.07177093	24102	22365	1737	864.5793	127.4559	21	20	3.68E-38	0.5246294	39223	18593	20630	856.0967	548.0733	24	24	3.68E-38	0.5215837	38517	18375	20142	833.6968	666.2233	19	19	3.68E-38	0.03100347	19801	19184	617	903.0519	52.63023	13	17	3.68E-38	0.03406105	19688	19014	674	800.8903	20.52391	19	13	3.68E-38	IL13RA1
1097	cg01082679	0.02570956	20476	19947	529	849.3597	72.75	17	16	3.68E-38	0.01969378	17926	17571	355	737.5765	31.2871	21	17	3.68E-38	0.03435583	17830	17214	616	1125.608	80.75434	17	19	3.68E-38	0.02986858	16640	16140	500	1093.73	80.81625	15	15	3.68E-38	0.01969299	16251	15929	322	446.8278	42.92881	24	17	3.68E-38	0.0284292	16573	16099	474	820.7593	52.5476	14	20	3.68E-38	0.02685204	14573	14179	394	569.2311	43.49295	17	22	3.68E-38	0.03007055	14499	14060	439	778.8222	34.75	22	16	3.68E-38	0.02892941	15144	14703	441	484.7554	45.16857	19	20	3.68E-38	0.04123844	15468	14826	642	771.9249	82.70465	18	17	3.68E-38	CCNT1
1100	cg01086978	0.08543184	35203	32187	3016	1933.75	211.661	16	11	3.68E-38	0.08477703	40017	36616	3401	1626	163.6366	16	13	3.68E-38	0.5843824	50023	20732	29291	1186.242	1273.953	17	15	3.68E-38	0.57067	54704	23429	31275	892.0318	1594.54	22	20	3.68E-38	0.09949616	44756	40293	4463	1992.724	247.769	12	19	3.68E-38	0.1029454	45089	40437	4652	660.6735	213.8	18	25	3.68E-38	0.08357506	38512	35285	3227	1837.283	169.7307	10	23	3.68E-38	0.07996984	42341	38947	3394	582.8968	311.6667	14	9	3.68E-38	0.07386379	37767	34970	2797	1209.027	141.3124	24	30	3.68E-38	0.08562409	41080	37554	3526	973.0982	162.4327	14	23	3.68E-38	ARFGEF1
1103	cg01090445	0.02698622	15797	15368	429	752.4153	48.9922	21	17	3.68E-38	0.02111135	18184	17798	386	623.0411	33.95499	23	17	3.68E-38	0.04556869	16227	15483	744	738.2598	83.1679	19	10	3.68E-38	0.0363504	17754	17105	649	694.2991	70.02245	20	14	3.68E-38	0.03081516	18657	18079	578	667.6901	48.9922	24	17	3.68E-38	0.02164933	19993	19558	435	901.3723	33.67492	15	14	3.68E-38	0.02153587	12948	12667	281	480.0793	21.46625	21	20	3.68E-38	0.01923356	13678	13413	265	544.4036	30	19	9	3.68E-38	0.01814089	15004	14730	274	596.7682	30.23116	23	13	3.68E-38	0.0283718	14069	13667	402	604.8564	32.44996	20	13	3.68E-38	TRAIP
1109	cg01095482	0.9503847	26545	1222	25323	114.7079	692.9575	19	20	3.68E-38	0.9594005	29925	1119	28806	93.35128	898.8542	26	22	3.68E-38	0.9394847	24274	1375	22899	178.7149	1230.508	19	20	3.68E-38	0.9505597	26073	1194	24879	98.6106	919.34	20	23	3.68E-38	0.9438952	30949	1642	29307	120.8	1212.003	25	19	3.68E-38	0.9472106	29906	1484	28422	85.49091	823.8405	23	23	3.68E-38	0.9462098	30017	1520	28497	121.3291	1005.456	21	23	3.68E-38	0.948926	31697	1524	30173	96.4	1093.053	25	21	3.68E-38	0.5476851	26921	12122	14799	612.1012	790.3097	21	18	3.68E-38	0.5184806	26279	12602	13677	639.3491	718.6141	29	13	3.68E-38	TIE1
1114	cg01103730	0.898532	14614	1393	13221	114.7907	663.3129	10	15	3.68E-38	0.910472	17146	1444	15702	70.14304	715.9651	22	17	3.68E-38	0.879774	10871	1219	9652	117.8408	379.0585	20	24	3.68E-38	0.9005896	10925	996	9929	47.94789	378.6622	19	23	3.68E-38	0.9174641	14948	1142	13806	91.1208	518.3668	23	23	3.68E-38	0.9333159	15241	923	14318	55.9017	592.5145	20	17	3.68E-38	0.9311746	17379	1103	16276	62.04141	654	22	25	3.68E-38	0.9349287	16574	985	15589	45.16857	655	20	25	3.68E-38	0.8840768	18395	2044	16351	103.4301	629.5817	14	22	3.68E-38	0.8805372	17102	1955	15147	92.95551	573.7687	22	19	3.68E-38	IL20
1115	cg01103836	0.9807286	32124	521	31603	45.96194	1762.692	18	20	3.68E-38	0.9818012	36276	562	35714	38.78368	1089.18	23	18	3.68E-38	0.977375	32784	644	32140	48.37742	1826.25	24	16	3.68E-38	0.9757556	30010	630	29380	62.25	1237.417	16	17	3.68E-38	0.9676833	36166	1072	35094	62.25787	1464.897	24	21	3.68E-38	0.9709782	37458	990	36468	70	1690.565	9	19	3.68E-38	0.98138	35668	566	35102	30.59956	1207.1	27	17	3.68E-38	0.981175	36394	587	35807	54.14211	1323.745	19	24	3.68E-38	0.9804323	37513	636	36877	44.05054	672.9973	20	24	3.68E-38	0.9824755	36991	550	36441	57.60952	1469.937	21	14	3.68E-38	MYO9B
1116	cg01104423	0.02289354	15756	15393	363	1134.824	38.04653	17	26	3.68E-38	0.02360058	11637	11360	277	539.1193	28.4	15	25	3.68E-38	0.06650428	13448	12547	901	695.7931	127.6795	18	20	3.68E-38	0.04010412	12193	11700	493	669.5	78.58154	16	17	3.68E-38	0.03530117	11571	11159	412	714.9238	45.16857	14	20	3.68E-38	0.03285303	12045	11646	399	438.4165	45.16715	31	14	3.68E-38	0.02946259	11474	11133	341	473.568	40.80674	24	21	3.68E-38	0.03782231	12776	12289	487	602.5052	64.11102	22	18	3.68E-38	0.03985991	11892	11414	478	447.7169	58.26418	15	21	3.68E-38	0.04534507	11941	11395	546	564.5555	81.25	22	16	3.68E-38	EIF2AK1
1117	cg01106788	0.9069741	8575	707	7868	57.27565	444.2988	18	18	3.68E-38	0.9242045	11497	779	10718	55.04781	336.6913	23	15	3.68E-38	0.8611454	10429	1362	9067	85.80148	377.8477	19	19	3.68E-38	0.8595575	11200	1487	9713	78.9332	399.4562	20	17	3.68E-38	0.9076251	11808	1000	10808	86.34268	437.5	17	16	3.68E-38	0.9103477	11980	983	10997	61.94225	305.778	19	24	3.68E-38	0.9063574	10376	881	9495	66.5	298.4699	16	19	3.68E-38	0.9117381	9859	779	9080	71.83368	397.1099	13	15	3.68E-38	0.8347453	8517	1324	7193	75.47778	253.7088	19	22	3.68E-38	0.8406111	8671	1298	7373	78.30754	276.8	14	25	3.68E-38	KIAA1632
1119	cg01107741	0.01962291	16819	16487	332	815.4081	48.58155	31	24	3.68E-38	0.01861173	16986	16668	318	670.7294	38.78359	22	24	3.68E-38	0.03944161	17952	17240	712	875.8	92.26411	25	24	3.68E-38	0.02854392	17557	17053	504	465.1021	63.93784	20	21	3.68E-38	0.0268897	17416	16945	471	597.4	78.23426	25	15	3.68E-38	0.02862308	16495	16020	475	666.5403	62.55433	28	23	3.68E-38	0.02994911	15226	14767	459	790.2697	56.4	23	25	3.68E-38	0.02718797	16525	16073	452	673.3352	42.33202	19	28	3.68E-38	0.02207098	15622	15275	347	545.8279	28.22815	24	35	3.68E-38	0.02357219	15851	15475	376	604.626	46.75	26	16	3.68E-38	CANT1
1123	cg01110846	0.01951029	20402	20002	400	1216.891	38.4	15	25	3.68E-38	0.0156574	19188	18886	302	934.75	40.75	16	16	3.68E-38	0.03296296	18800	18177	623	968.3577	107.1525	22	15	3.68E-38	0.01839046	19856	19489	367	1388.077	61.29437	15	13	3.68E-38	0.02099914	20758	20320	438	1365.395	80.25	13	16	3.68E-38	0.01381074	19450	19180	270	885.75	43.11921	16	15	3.68E-38	0.01681156	18994	18673	321	753.7308	42.90074	12	19	3.68E-38	0.02505333	18181	17723	458	1101.5	45.19855	16	22	3.68E-38	0.02079713	17162	16803	359	873.7483	39.27922	18	21	3.68E-38	0.02708382	17032	16568	464	869.9712	67.41084	26	18	3.68E-38	KCTD13
1129	cg01119135	0.2764178	24533	17724	6809	951.7211	352.6279	15	20	3.68E-38	0.3118982	27005	18551	8454	654.25	345.2999	16	23	3.68E-38	0.5046648	19622	9669	9953	323.2468	483.7534	19	23	3.68E-38	0.496136	21898	10984	10914	280.8748	420.9053	24	32	3.68E-38	0.5639462	24014	10415	13599	467.5493	414.7856	19	26	3.68E-38	0.5731272	24795	10527	14268	329.7693	594	13	25	3.68E-38	0.01608978	22088	21731	357	814.8757	30.8041	15	28	3.68E-38	0.02136448	20963	20513	450	615.1563	40.08173	21	22	3.68E-38	0.4651215	26607	14185	12422	654.25	718.0511	16	15	3.68E-38	0.4914056	26487	13422	13065	493.8025	741.6064	17	12	3.68E-38	C1orf116
1132	cg01120308	0.0195258	16391	16069	322	808.6945	23.35361	18	23	3.68E-38	0.01913016	18823	18461	362	546.4176	22.93659	21	23	3.68E-38	0.2023529	16900	13460	3440	513.5952	224.5217	18	10	3.68E-38	0.1908514	18176	14688	3488	553.837	128.0939	21	21	3.68E-38	0.4264165	21114	12068	9046	499.1383	387.9659	17	18	3.68E-38	0.4359199	21615	12149	9466	435.75	606.5646	16	13	3.68E-38	0.02509299	17913	17461	452	596.5	40.12584	16	12	3.68E-38	0.03096529	17242	16705	537	762.9777	55.33986	15	10	3.68E-38	0.02703618	17617	17138	479	537.1331	48.5	23	16	3.68E-38	0.0289548	16892	16400	492	682.4555	55.25456	22	15	3.68E-38	PICALM
1137	cg01125463	0.05348882	25625	24249	1376	708.6099	80.62904	20	24	3.68E-38	0.05440992	28608	27046	1562	1199.592	101.5	15	16	3.68E-38	0.8262714	29849	5103	24746	217.5694	1119.114	20	18	3.68E-38	0.8384935	32877	5226	27651	241.323	1125.365	17	17	3.68E-38	0.7165341	36243	10202	26041	562.1976	1935.667	17	9	3.68E-38	0.7140511	40082	11390	28692	581.6154	1022.007	11	14	3.68E-38	0.07318711	38609	35776	2833	1188.144	161.4258	19	14	3.68E-38	0.07084455	39649	36833	2816	1471.5	132.4647	16	18	3.68E-38	0.05987608	32985	31004	1981	1345.216	67.21881	15	19	3.68E-38	0.05733588	33352	31434	1918	1118.332	68.95686	17	21	3.68E-38	PEX6
1139	cg01127428	0.9462818	25571	1279	24292	85.20564	956.0386	15	23	3.68E-38	0.9485047	28155	1355	26800	95.22372	1005.766	18	21	3.68E-38	0.9431102	24509	1300	23209	100.4394	611.6729	15	22	3.68E-38	0.9435338	23755	1247	22508	66.23234	604.9	18	21	3.68E-38	0.9210984	26376	1989	24387	121.7656	1227.23	21	17	3.68E-38	0.9369783	27097	1614	25483	146.7297	955.0656	10	18	3.68E-38	0.938256	31482	1850	29632	107.9735	980.6394	14	15	3.68E-38	0.9345004	28404	1767	26637	95.53359	1004.34	15	17	3.68E-38	0.9416361	30227	1670	28557	113.2551	1657.287	21	14	3.68E-38	0.9364866	29689	1792	27897	93.5738	986.106	18	20	3.68E-38	SYCP3
1144	cg01131735	0.02472404	17656	17217	439	1043.831	42.44191	22	19	3.68E-38	0.01574877	21235	20899	336	1016.662	30.20927	14	15	3.68E-38	0.2103904	20804	16406	4398	586.0734	202.7598	20	17	3.68E-38	0.2424898	23468	17753	5715	1436.099	154.7377	11	17	3.68E-38	0.01636564	21714	21357	357	740.553	48.69908	29	10	3.68E-38	0.02205749	22024	21536	488	880.7274	21.91066	21	13	3.68E-38	0.5270733	27067	12748	14319	534.2528	582.2721	28	20	3.68E-38	0.5021544	25197	12494	12703	729.7708	731.4874	12	17	3.68E-38	0.6191164	28964	10970	17994	627.4451	720.5948	11	19	3.68E-38	0.5833002	32631	13539	19092	290.4738	913.25	15	16	3.68E-38	SC65
1147	cg01135626	0.268877	38386	28038	10348	1448.021	818	14	16	3.68E-38	0.2718516	34989	25450	9539	994.3682	331.1007	22	22	3.68E-38	0.9113269	14211	1169	13042	93.72319	972.5	27	16	3.68E-38	0.9282066	13801	898	12903	67.13171	624.3249	15	15	3.68E-38	0.816245	18675	3350	15325	190.4151	491.0013	19	22	3.68E-38	0.8410457	19025	2940	16085	145.3315	650.386	13	13	3.68E-38	0.5744675	33465	14183	19282	521.0626	830.6147	22	18	3.68E-38	0.5897738	33813	13812	20001	600.3732	781.6565	22	21	3.68E-38	0.06753387	27575	25706	1869	852	103.8992	16	24	3.68E-38	0.07400054	25589	23688	1901	643.7566	82.8744	30	24	3.68E-38	CDX4
1154	cg01138020	0.1601741	22182	18613	3569	831.8972	144.5501	17	22	3.68E-38	0.1778071	25647	21069	4578	653.368	174.8682	27	17	3.68E-38	0.658067	25560	8674	16886	613.3726	687.7884	17	19	3.68E-38	0.6603526	29622	9995	19627	543.2937	588.2219	18	19	3.68E-38	0.03903412	27978	26882	1096	1569.367	65.68204	11	23	3.68E-38	0.0335885	27856	26917	939	957.9108	87.75724	22	12	3.68E-38	0.5252137	23062	10897	12165	509.5	445.1631	16	22	3.68E-38	0.5344468	22471	10408	12063	459.5658	379.4847	23	26	3.68E-38	0.03879927	20854	20041	813	839.4158	51.5	17	16	3.68E-38	0.03997577	23014	22090	924	683.7347	71.25	22	16	3.68E-38	MGC29671
1159	cg01143454	0.03376961	9909	9571	338	409.5916	43.83084	32	14	3.68E-38	0.03134764	9502	9201	301	427.3478	45.20807	17	13	3.68E-38	0.1807498	15131	12378	2753	589.9628	310.3548	18	13	3.68E-38	0.1490739	13343	11339	2004	485.1667	130.4842	27	17	3.68E-38	0.346943	14277	9289	4988	384.6037	353.9907	20	15	3.68E-38	0.3680476	13852	8717	5135	376.1958	212	15	16	3.68E-38	0.04016574	18000	17273	727	852.2994	84.07616	18	20	3.68E-38	0.04244319	16534	15828	706	880.2	81.81828	15	13	3.68E-38	0.02983358	12939	12550	389	483.6	39.68892	25	19	3.68E-38	0.03621478	13458	12967	491	581.7221	36.24768	15	19	3.68E-38	C20orf141
1163	cg01145396	0.5533879	14201	6287	7914	349.4974	536.8799	20	20	3.68E-38	0.5593142	15065	6583	8482	311.5984	210.0107	18	8	3.68E-38	0.8859262	12839	1376	11463	126.4397	488.8692	12	22	3.68E-38	0.9043314	14168	1265	12903	94.58889	471.3227	17	24	3.68E-38	0.7312533	16663	4405	12258	278.0137	598.5717	22	21	3.68E-38	0.741047	16710	4253	12457	208.1779	536.8799	20	20	3.68E-38	0.8171702	13470	2381	11089	79.15681	607.4848	20	14	3.68E-38	0.8331868	14689	2367	12322	96.5	353.25	16	16	3.68E-38	0.213097	11918	9357	2561	296.279	157.4192	20	20	3.68E-38	0.2225724	11959	9275	2684	352.5224	135.124	24	26	3.68E-38	CHRNG
1164	cg01146980	0.01289793	24245	23931	314	1647.398	27.81287	14	18	3.68E-38	0.012369	27954	27607	347	1410.605	48.81362	14	13	3.68E-38	0.0375728	15869	15269	600	1001.703	70.20122	12	19	3.68E-38	0.03201647	17391	16831	560	819	89.5	16	16	3.68E-38	0.0261175	19542	19029	513	905.0967	80.55805	18	15	3.68E-38	0.0199617	20790	20373	417	510.5	23.0315	16	20	3.68E-38	0.01921967	17226	16893	333	720.6184	23.47891	22	27	3.68E-38	0.01903546	17131	16803	328	669.2743	29.6	21	25	3.68E-38	0.02013939	20705	20286	419	611.8823	56.98565	26	11	3.68E-38	0.01751152	20515	20154	361	628.5587	49.57419	20	15	3.68E-38	DNAJA5
1165	cg01148741	0.2622723	12143	8932	3211	441.0037	157.1956	15	20	3.68E-38	0.2792025	13743	9878	3865	376.25	175.3278	16	26	3.68E-38	0.05874268	13723	12911	812	560.4999	56.82277	26	29	3.68E-38	0.03493394	15415	14873	542	670.3372	34.39141	18	13	3.68E-38	0.07651837	12825	11836	989	527.1973	72.4486	19	20	3.68E-38	0.06196962	13923	13054	869	415.1838	46.25	15	16	3.68E-38	0.8354029	10933	1716	9217	65.72716	424.8779	17	19	3.68E-38	0.8625391	11416	1483	9933	78	379.2942	16	15	3.68E-38	0.9236152	10190	686	9504	70.25	265.6577	16	14	3.68E-38	0.9186806	9541	684	8857	51.75	324.2399	16	23	3.68E-38	DUSP2
1168	cg01151699	0.3043129	16107	11175	4932	668.1857	237.1165	17	18	3.68E-38	0.2809535	16764	12026	4738	574	195.0034	16	19	3.68E-38	0.8272765	12145	2015	10130	127.0028	715.9929	21	14	3.68E-38	0.8377535	12720	1980	10740	85.46383	382.144	15	20	3.68E-38	0.04219089	19691	18856	835	919.2388	69.22066	18	14	3.68E-38	0.03669513	21565	20770	795	648.5024	54.91862	24	18	3.68E-38	0.1699372	22526	18681	3845	829.7144	157.3792	17	19	3.68E-38	0.1595834	22465	18864	3601	638.0541	170.5606	23	22	3.68E-38	0.03618216	17533	16895	638	700.8637	37.62418	13	19	3.68E-38	0.04315921	15980	15286	694	564.16	63.63961	20	18	3.68E-38	CACNG2
1169	cg01152019	0.1686491	18732	15556	3176	935.738	198.75	18	16	3.68E-38	0.1860006	16615	13506	3109	854.2104	188.8	17	25	3.68E-38	0.6555213	11564	3918	7646	335.64	350.6	18	25	3.68E-38	0.6795491	10457	3283	7174	174.3598	463.8621	27	18	3.68E-38	0.5116746	15318	7429	7889	517.5619	351.3468	19	23	3.68E-38	0.5233188	15038	7116	7922	376.1958	309.6512	15	21	3.68E-38	0.575655	16733	7043	9690	558.8751	575.4135	12	14	3.68E-38	0.6103911	16876	6514	10362	338.8924	633.332	21	18	3.68E-38	0.02304842	23112	22577	535	1282.161	60.06691	20	30	3.68E-38	0.0200209	23825	23346	479	1251.748	55.9017	15	20	3.68E-38	HOXD4
1172	cg01154537	0.06012814	10045	9435	610	401.659	51.42956	29	20	3.68E-38	0.06072782	8611	8082	529	383.5481	38.83099	22	26	3.68E-38	0.07417943	9040	8362	678	453.25	75.05553	16	12	3.68E-38	0.09035425	7437	6756	681	429.3862	64.06787	22	13	3.68E-38	0.1111807	7887	6999	888	336.9275	106.2195	26	19	3.68E-38	0.08311724	7227	6618	609	585.0214	40.92004	10	20	3.68E-38	0.07055249	8787	8160	627	444.0827	54.15298	17	22	3.68E-38	0.07701895	7924	7306	618	428.5605	71	17	16	3.68E-38	0.09215121	6487	5880	607	344.5	69.54546	16	28	3.68E-38	0.113892	6213	5494	719	453	81.85378	16	24	3.68E-38	C10orf4
1177	cg01161597	0.0951534	17892	16180	1712	1254.761	136.5591	8	24	3.68E-38	0.07679044	16139	14892	1247	536.374	63.5969	19	23	3.68E-38	0.09350238	18199	16488	1711	619.25	136.7073	16	18	3.68E-38	0.09193216	18294	16603	1691	1002.621	147.1734	13	15	3.68E-38	0.09320515	18311	16595	1716	961.6652	112.5978	18	23	3.68E-38	0.08457259	18594	17013	1581	862.9418	115.6895	17	17	3.68E-38	0.06580899	24851	23209	1642	718.9128	89.1179	22	22	3.68E-38	0.08246442	25123	23043	2080	802.115	165.4092	26	21	3.68E-38	0.09411909	16241	14703	1538	492.3333	65.87902	9	22	3.68E-38	0.09744807	16750	15108	1642	761.4308	176.3053	19	18	3.68E-38	TAF2
1178	cg01161611	0.8947368	4422	376	4046	27.10576	146.7264	18	14	3.68E-38	0.8975715	5006	423	4583	48.9922	212.7536	17	12	3.68E-38	0.7670799	3691	783	2908	85.06294	121.2497	27	24	1.29E-31	0.829304	3995	599	3396	49.6	153.1407	25	14	3.68E-38	0.8044693	3659	635	3024	57.12452	122.1384	19	14	3.68E-38	0.7867113	3482	664	2818	79.79422	119.9844	17	19	3.68E-38	0.1111506	5532	4906	626	253.7088	39.49744	22	21	3.68E-38	0.1222992	4806	4206	600	224.86	33.09381	18	20	3.68E-38	0.1164869	3145	2767	378	169.7109	38.31243	14	19	3.68E-38	0.1507298	3257	2751	506	128.6534	68.9534	23	14	3.68E-38	GALNT13
1179	cg01166674	0.03576331	27582	26592	990	1459.416	51.42956	13	20	3.68E-38	0.04465318	27580	26344	1236	1311.447	63	18	16	3.68E-38	0.05396714	28510	26966	1544	1600.978	98.89017	17	15	3.68E-38	0.05291573	29721	28143	1578	1423.199	101.338	17	23	3.68E-38	0.04755177	31045	29564	1481	1242.498	92.10271	14	22	3.68E-38	0.04524042	33653	32126	1527	1175.758	92.16354	21	17	3.68E-38	0.04311948	29469	28194	1275	1007.842	86.03133	14	18	3.68E-38	0.03795774	31277	30086	1191	1146.326	75.50339	10	21	3.68E-38	0.05334568	34467	32623	1844	1142.128	86.03133	13	18	3.68E-38	0.05633204	35173	33186	1987	1485.196	158.2187	5	14	3.68E-38	ABCB8
1187	cg01172484	0.4763501	21084	10993	10091	756.6131	512.8881	19	18	3.68E-38	0.4618272	20949	11228	9721	417.7658	657.5055	15	19	3.68E-38	0.07802189	12781	11776	1005	585.6028	127.0087	26	20	3.68E-38	0.0453554	13195	12592	603	596.3892	84.38141	26	18	3.68E-38	0.03406533	16339	15779	560	676.0344	64.2364	31	19	3.68E-38	0.0307852	17246	16712	534	735.6634	56.80424	24	18	3.68E-38	0.3763793	25547	15894	9653	654.9077	920.8552	27	10	3.68E-38	0.3656848	25906	16396	9510	1094.247	558.0414	15	14	3.68E-38	0.04011649	16726	16051	675	546.25	72.6682	16	24	3.68E-38	0.02996085	17523	16995	528	775.6546	52.66403	19	24	3.68E-38	MAGEH1
1192	cg01173186	0.35742	16908	10829	6079	757.095	421.8144	11	11	3.68E-38	0.3262043	14348	9635	4713	469.6982	194.1221	26	24	3.68E-38	0.235067	12590	9607	2983	724.8125	160.5132	14	18	3.68E-38	0.2385259	13278	10087	3191	366.4915	232.1637	20	11	3.68E-38	0.1736615	16150	13328	2822	391.6877	183.5	15	16	3.68E-38	0.1865527	15338	12458	2880	713.1453	199.3623	15	19	3.68E-38	0.2002389	12455	9941	2514	437.5351	110.0116	26	22	3.68E-38	0.2298194	12858	9880	2978	382.4	60.93494	25	15	3.68E-38	0.1581613	17869	15027	2842	641.997	208.8829	21	15	3.68E-38	0.1521861	19501	16518	2983	548.7714	136.8226	12	21	3.68E-38	VMP
1193	cg01173291	0.02664368	30639	29820	819	1357.07	52.3723	20	21	3.68E-38	0.02857231	32449	31519	930	1035.691	51.15971	23	19	3.68E-38	0.03889487	27770	26686	1084	1870.427	71.57547	19	21	3.68E-38	0.03566029	30326	29241	1085	979.5918	82.26009	24	18	3.68E-38	0.03945372	34168	32816	1352	1509.062	126.4146	13	14	3.68E-38	0.02965499	32913	31934	979	1235.204	43.13351	20	8	3.68E-38	0.03487711	29805	28762	1043	863.8752	53.24517	23	21	3.68E-38	0.03306572	29296	28324	972	1148.725	69.06076	22	18	3.68E-38	0.03693759	27460	26442	1018	1110.813	95.145	17	14	3.68E-38	0.03607249	28814	27771	1043	1310.112	50.60698	20	15	3.68E-38	ZSCAN2
1195	cg01177524	0.02969147	23139	22449	690	1022.772	87.68124	28	8	3.68E-38	0.03007067	26504	25704	800	1107.113	65.24715	10	21	3.68E-38	0.1483154	23377	19895	3482	583.5446	139.8	13	25	3.68E-38	0.1390021	28619	24627	3992	727.5385	180.4465	21	17	3.68E-38	0.03452974	27789	26826	963	1130.587	39.82193	21	14	3.68E-38	0.03068432	30339	29405	934	922.7438	50.98235	13	20	3.68E-38	0.02856502	22200	21563	637	1190.941	37.5	13	16	3.68E-38	0.03517518	21364	20609	755	771.7545	56.8951	19	19	3.68E-38	0.03862464	26075	25064	1011	906.1131	49.70233	17	28	3.68E-38	0.04062765	27049	25946	1103	926.2435	52.14516	17	17	3.68E-38	NEDD9
1196	cg01177956	0.03330086	11191	10815	376	493.2438	40.86882	19	23	3.68E-38	0.02860306	10738	10428	310	653.9883	31.2871	14	17	3.68E-38	0.07994357	12659	11639	1020	762.4354	157.7685	13	22	3.68E-38	0.02976231	14415	13983	432	1062.25	45.83923	16	17	3.68E-38	0.03353002	14305	13822	483	663.183	62.74233	27	15	3.68E-38	0.04085041	15469	14833	636	673.2022	62.2254	21	18	3.68E-38	0.03745563	10606	10205	401	565.9211	39.5784	18	20	3.68E-38	0.03377512	11595	11200	395	574.6864	34.41236	19	19	3.68E-38	0.02734397	17637	17152	485	927.8495	48.1773	22	19	3.68E-38	0.03531218	17486	16865	621	1295.14	57.17309	17	21	3.68E-38	SLC4A2
1197	cg01182585	0.02417689	16362	15964	398	617.602	41.49437	20	23	3.68E-38	0.02477132	17501	17065	436	721	53.37969	25	23	3.68E-38	0.06229601	13994	13116	878	606.2873	138.2453	13	17	3.68E-38	0.04817035	14411	13712	699	634.7958	115.2044	21	17	3.68E-38	0.02794782	16073	15621	452	522.5945	41.89783	15	21	3.68E-38	0.02276246	17341	16944	397	627.6432	52.0902	13	18	3.68E-38	0.03365692	18648	18017	631	564.1992	64.2	24	25	3.68E-38	0.02792057	19742	19188	554	809.5563	44.13255	24	22	3.68E-38	0.03941935	15400	14789	611	683.022	87.92895	21	14	3.68E-38	0.0361485	15281	14725	556	623.6393	115.4788	20	11	3.68E-38	C7orf30
1203	cg01185080	0.9593493	27747	1032	26715	98.05214	1153.718	18	21	3.68E-38	0.9695091	29417	800	28617	78.23426	920.1741	15	23	3.68E-38	0.9459704	23091	1153	21938	126.3364	1056.689	18	19	3.68E-38	0.9592109	23926	880	23046	61	549.0522	16	11	3.68E-38	0.9640556	23492	748	22744	39.59798	847.3496	18	18	3.68E-38	0.9639587	23928	766	23162	44.54773	688.0735	18	17	3.68E-38	0.9616387	27141	945	26196	57.35099	770.3777	22	27	3.68E-38	0.9636182	25902	846	25056	57.81276	1076.024	19	22	3.68E-38	0.9496538	27628	1296	26332	54.79258	1049.535	22	14	3.68E-38	0.9568857	27617	1095	26522	53.02695	921.0661	21	27	3.68E-38	ZNF710
1206	cg01190915	0.05465288	22918	21660	1258	1382.275	101.8265	14	14	3.68E-38	0.06209082	23881	22392	1489	1002.2	79.66737	25	18	3.68E-38	0.04601205	27458	26190	1268	1452.369	182.7737	15	13	3.68E-38	0.03487049	22756	21959	797	531.8897	71.57771	15	19	3.68E-38	0.02859421	27493	26704	789	884.7468	92.63493	13	13	3.68E-38	0.03326176	26447	25564	883	810.5746	70.8204	20	17	3.68E-38	0.05997626	31079	29209	1870	1235.875	93.14279	20	19	3.68E-38	0.07505462	31024	28688	2336	1433.52	150.1339	15	21	3.68E-38	0.06365877	24657	23081	1576	913.9923	120.7827	19	17	3.68E-38	0.06564691	25004	23356	1648	826.8435	125.0388	18	21	3.68E-38	MT2A
1208	cg01192900	0.3921981	19895	12053	7842	614.5016	316.9653	21	12	3.68E-38	0.4371678	19277	10806	8471	619.9211	489.0822	17	18	3.68E-38	0.9329582	22468	1413	21055	81.84904	1199.427	15	20	3.68E-38	0.9353799	26904	1645	25259	157.5533	1490.757	21	13	3.68E-38	0.9044937	24401	2240	22161	160	1217.05	25	19	3.68E-38	0.9113131	23342	1979	21363	134.2082	1679	19	9	3.68E-38	0.5771897	24424	10269	14155	588.5336	610	21	25	3.68E-38	0.5908347	24951	10150	14801	663.7014	534.4224	23	23	3.68E-38	0.4649371	24684	13161	11523	695.2422	693.0058	21	15	3.68E-38	0.4667466	23266	12360	10906	736.3832	522.9814	15	22	3.68E-38	BTG4
1209	cg01192952	0.05277402	11724	11100	624	702.8641	61.26826	18	20	3.68E-38	0.07753928	9637	8882	755	669.3552	92.20513	11	14	3.68E-38	0.8893772	10368	1058	9310	153.75	539.7868	16	20	3.68E-38	0.8993295	10191	936	9255	74.32802	368.445	26	23	3.68E-38	0.5944098	9989	3992	5997	243.7483	307.5813	17	13	3.68E-38	0.6576268	11884	4003	7881	213.7887	449.0024	15	20	3.68E-38	0.1535878	12108	10233	1875	363.5072	138.5	22	16	3.68E-38	0.1389383	12258	10541	1717	414.1776	105.3992	21	21	3.68E-38	0.06554691	9664	9024	640	479.9917	70.14304	15	22	3.68E-38	0.06242454	8182	7665	517	578.8297	58.31238	13	12	3.68E-38	LGALS14
1210	cg01193293	0.05181723	12309	11666	643	663.335	59.64809	17	19	3.68E-38	0.04545827	12109	11554	555	855.3961	43.10882	10	27	3.68E-38	0.8850136	9075	955	8120	68.82506	711.8268	18	21	3.68E-38	0.8731054	8411	980	7431	80.04166	526.5588	15	18	3.68E-38	0.6741371	10475	3346	7129	187.1942	360.9917	15	29	3.68E-38	0.6461959	10875	3783	7092	196.9976	347.7086	20	20	3.68E-38	0.3555808	12201	7827	4374	418.1962	244	11	25	3.68E-38	0.3592876	11523	7347	4176	573.718	247.8067	15	24	3.68E-38	0.0827779	13853	12698	1155	580.2414	94.57639	21	13	3.68E-38	0.07815162	13988	12887	1101	921.9117	83.78788	13	22	3.68E-38	SIGLEC7
1216	cg01199721	0.04799777	28568	27192	1376	1008.14	138.9758	29	14	3.68E-38	0.05428046	32011	30268	1743	764.6568	91.32932	26	23	3.68E-38	0.5145255	42790	20722	22068	690.2564	1219.75	17	16	3.68E-38	0.5198825	45518	21802	23716	945.9745	811.2141	21	19	3.68E-38	0.09154519	35915	32618	3297	1659.58	195.75	18	16	3.68E-38	0.08929825	35511	32331	3180	1475.5	128.3468	16	22	3.68E-38	0.05217825	29970	28401	1569	872.8438	69.74239	22	19	3.68E-38	0.04210733	30536	29246	1290	1115.351	96.12519	20	19	3.68E-38	0.04699817	33263	31695	1568	609.2	101.0363	25	12	3.68E-38	0.04865905	32638	31045	1593	1563.336	75.50339	11	21	3.68E-38	GCN1L1
1218	cg01200177	0.07050918	29811	27702	2109	1110.787	107.2445	13	18	3.68E-38	0.06519907	30744	28733	2011	905.9808	86.23843	28	15	3.68E-38	0.4445861	39123	21685	17438	797.9422	1058.645	17	13	3.68E-38	0.456585	42512	23056	19456	1233.099	734.7396	13	21	3.68E-38	0.715078	43175	12230	30945	439.5484	1327.629	23	19	3.68E-38	0.7039804	43664	12855	30809	483.8185	962.9196	26	23	3.68E-38	0.2374635	33821	25766	8055	1406.863	416.3872	14	11	3.68E-38	0.2452387	32244	24312	7932	1110.431	438.4135	20	19	3.68E-38	0.3661316	39211	24818	14393	797.3089	739.6927	24	13	3.68E-38	0.3811611	40741	25174	15567	828.4278	688	23	16	3.68E-38	POLR2D
1219	cg01204271	0.02711483	22987	22361	626	1339.858	64.75	21	16	3.68E-38	0.03723273	24126	23224	902	800.1423	88.73074	22	14	3.68E-38	0.9854094	43284	533	42751	87.25	1283.923	16	14	3.68E-38	0.9910606	42520	281	42239	40.77047	1765.75	13	16	3.68E-38	0.03284566	24165	23368	797	1179.451	102.8351	17	17	3.68E-38	0.03114072	23920	23172	748	975.0168	80.27484	19	20	3.68E-38	0.765752	31388	7276	24112	432.7975	755.3438	22	20	3.68E-38	0.7470032	31517	7899	23618	399.7513	660	22	25	3.68E-38	0.9714792	44429	1170	43259	71.35725	1608.702	21	21	3.68E-38	0.9707205	41260	1111	40149	81.59085	1431.648	15	26	3.68E-38	YBX2
1220	cg01204439	0.06557099	29349	27418	1931	1179.453	172.5341	15	18	3.68E-38	0.06743526	26355	24571	1784	1026.988	125.2198	22	20	3.68E-38	0.8453853	9608	1401	8207	179.75	535.5187	16	17	3.68E-38	0.8715537	9149	1088	8061	90.60156	348.6	14	25	3.68E-38	0.6840914	14477	4505	9972	245.2889	572.8716	15	11	3.68E-38	0.6565798	13449	4553	8896	179.2338	418.9131	17	19	3.68E-38	0.09358753	6824	6176	648	269.0356	49.73318	24	18	3.68E-38	0.1124482	7379	6538	841	186.5483	83.79567	14	21	3.68E-38	0.07552995	19336	17868	1468	833.8298	83.2	20	25	3.68E-38	0.06668362	19560	18249	1311	881.3821	105.5	21	16	3.68E-38	TPK1
1223	cg01206970	0.9781298	25277	455	24822	38.90758	1010.703	20	20	3.68E-38	0.9827643	27285	372	26913	44.36537	1311.574	14	11	3.68E-38	0.9769927	24979	477	24502	50.60698	1267.18	15	20	3.68E-38	0.9752581	27020	571	26449	53.2	898.408	25	26	3.68E-38	0.9753506	28420	603	27817	57.5	828.6871	16	28	3.68E-38	0.9727448	27381	649	26732	65.38348	1476.084	19	14	3.68E-38	0.9781652	23532	416	23116	52.59051	663.8117	21	24	3.68E-38	0.978483	23974	418	23556	58.19169	810.3519	11	26	3.68E-38	0.9158134	25878	2087	23791	176.873	1263.853	20	17	3.68E-38	0.9093619	25397	2211	23186	128.6534	754.0665	23	26	3.68E-38	PPFIA3
1226	cg01214321	0.01637459	21641	21285	356	537.9799	29.95107	19	15	3.68E-38	0.01505166	23419	23065	354	799.4377	30.20052	27	14	3.68E-38	0.02590267	19010	18515	495	1064.724	51.8	22	25	3.68E-38	0.01481589	20486	20181	305	722.2939	29.2213	23	26	3.68E-38	0.01999469	26257	25730	527	1131.318	48.11252	12	27	3.68E-38	0.01576835	27804	27364	440	1110.431	44.90731	20	24	3.68E-38	0.01730917	24569	24142	427	773.5639	42.86102	15	15	3.68E-38	0.01834403	23886	23446	440	1461.124	37.41657	11	14	3.68E-38	0.01471551	22801	22464	337	836.5007	29.34681	24	17	3.68E-38	0.01580367	23249	22880	369	1010.926	48.9922	20	17	3.68E-38	DPYSL2
1227	cg01214847	0.05055827	7871	7468	403	624.5499	43.87862	10	12	3.68E-38	0.05925433	7410	6965	445	383.9745	60.33978	22	18	3.68E-38	0.8182695	4049	654	3395	92.126	310.8715	20	15	3.68E-38	0.8600577	4409	531	3878	56.66569	216.6904	19	21	3.68E-38	0.8361389	4593	669	3924	78.80831	157.7595	12	15	3.68E-38	0.8725509	5055	557	4498	93.77003	134.2082	11	19	3.68E-38	0.08689816	11074	10103	971	721.9122	87.36528	7	13	3.68E-38	0.08895978	11186	10182	1004	260.75	59.4	16	25	3.68E-38	0.255636	9703	7197	2506	432.1985	147.0555	17	19	3.68E-38	0.2606474	8705	6410	2295	508.8812	157.2199	18	23	3.68E-38	TMPRSS3
1229	cg01216369	0.2472656	2460	1827	633	127.2164	32.5	14	16	3.68E-38	0.3155007	2816	1896	920	120.0198	80.08597	21	21	3.68E-38	0.7886316	2275	402	1873	51.43929	189.2598	24	15	3.84E-08	0.7948604	2157	363	1794	102	105.9901	9	19	4.87E-27	0.8151677	2524	385	2139	48.49742	149.6709	27	18	3.68E-38	0.8287758	2277	307	1970	51.41755	97.57134	17	24	1.06E-22	0.7169217	4344	1158	3186	102.9759	119.406	22	20	3.68E-38	0.7397145	4664	1140	3524	73.00322	259.2434	17	14	3.68E-38	0.07557502	3552	3276	276	154.0618	32.25161	21	24	3.68E-38	0.09948321	3770	3385	385	188.043	64.43095	22	23	3.68E-38	SPATA16
1234	cg01226811	0.1088396	46124	41093	5031	1469.081	244.8405	24	21	3.68E-38	0.1111648	51625	45875	5750	2109.535	281.9519	18	19	3.68E-38	0.5863063	60921	25144	35777	1218.656	1121.614	19	19	3.68E-38	0.5947685	63323	25601	37722	1224.918	1457.927	20	26	3.68E-38	0.2135565	56714	44581	12133	2073.469	462.9193	13	18	3.68E-38	0.1983885	57857	46359	11498	1989.723	409.7262	19	27	3.68E-38	0.5780943	68074	28663	39411	938.4777	1597.119	20	18	3.68E-38	0.5608919	69195	30328	38867	1424.181	1528.649	22	22	3.68E-38	0.1069498	38937	34762	4175	513.9434	198.25	14	16	3.68E-38	0.1118049	39460	35037	4423	1478.325	168.85	18	19	3.68E-38	KCNJ8
1237	cg01227741	0.1179435	9820	8650	1170	622.9686	99.68214	20	17	3.68E-38	0.1093664	9007	8011	996	398.6841	56.48145	21	26	3.68E-38	0.8525186	5399	711	4688	70.88947	285.0516	19	15	3.68E-38	0.8897789	6142	588	5554	61.02459	278	19	25	3.68E-38	0.9170253	7336	517	6819	61.51829	384.2	18	15	3.68E-38	0.9169686	6801	473	6328	63.07436	237.2159	24	19	3.68E-38	0.218925	10077	7849	2228	244.8113	157.0874	14	11	3.68E-38	0.2188153	9945	7747	2198	240.6943	183.6667	21	9	3.68E-38	0.02848489	15417	14975	442	535.2565	51.2812	23	21	3.68E-38	0.02926768	15822	15356	466	724.6693	54.77269	22	21	3.68E-38	GIMAP7
1239	cg01228667	0.284998	30016	21433	8583	956.5899	335.4	20	25	3.68E-38	0.2899746	38093	27018	11075	909.8107	398.1011	18	18	3.68E-38	0.390238	24936	15166	9770	935.0187	235.6753	12	21	3.68E-38	0.4037932	24945	14832	10113	570.1973	352	20	25	3.68E-38	0.02542925	22905	22320	585	1133.964	46.11256	18	19	3.68E-38	0.03061092	22931	22226	705	1079.788	48.39656	15	22	3.68E-38	0.584176	41533	17212	24321	659.6982	880.7957	15	24	3.68E-38	0.5972102	41624	16706	24918	516.9072	975.4757	23	19	3.68E-38	0.06188178	25174	23610	1564	1389.936	45.70167	18	14	3.68E-38	0.0691948	27272	25378	1894	983.2898	78.6896	21	19	3.68E-38	GPR101
1240	cg01230160	0.08964527	22199	20200	1999	992.0229	128.2	22	25	3.68E-38	0.06293012	31141	29175	1966	870.75	126.75	16	16	3.68E-38	0.1114306	31543	28017	3526	1528.293	170.5025	18	17	3.68E-38	0.1153246	33865	29948	3917	1581.729	176.2022	11	20	3.68E-38	0.08887967	31257	28470	2787	1313.89	112.5833	21	12	3.68E-38	0.09375298	31355	28406	2949	1438.684	172.4769	15	15	3.68E-38	0.08497895	29119	26636	2483	971.2227	116.791	6	28	3.68E-38	0.09050973	27444	24951	2493	1334.114	158.5	15	16	3.68E-38	0.06408346	26740	25020	1720	922.7438	82.62364	13	15	3.68E-38	0.06378123	26193	24516	1677	970.6771	90.49525	20	23	3.68E-38	DGKD
1244	cg01236137	0.03101153	12218	11836	382	753.5401	61.36151	18	17	3.68E-38	0.02136928	12067	11807	260	800.2075	34.96492	12	22	3.68E-38	0.07957111	5216	4793	423	504.5206	40.01838	15	17	3.68E-38	0.07842026	5192	4777	415	334.4566	40.24328	17	23	3.68E-38	0.05603358	4665	4398	267	238.7664	38.36665	18	23	3.68E-38	0.05736761	5112	4813	299	255.5826	40.25	20	16	3.68E-38	0.04199149	5544	5307	237	268.999	32.73269	20	21	3.68E-38	0.0504153	5077	4816	261	344.8119	33	19	25	3.68E-38	0.0450769	5557	5302	255	264.6936	50.09058	18	15	3.68E-38	0.02911342	7491	7270	221	273.4708	47.72971	11	8	3.68E-38	SUB1
1250	cg01243790	0.7946482	3226	583	2643	80.42491	161.8194	24	22	3.68E-38	0.8320094	3299	471	2828	39.82193	152.4807	14	24	3.68E-38	0.758745	2673	569	2104	68.50548	140.4785	13	18	4.83E-13	0.7486852	2562	569	1993	67.85619	148.25	26	16	3.68E-38	0.7793248	2773	534	2239	49.62643	150.0933	23	22	3.68E-38	0.7970492	2950	519	2431	30.25	155.9521	16	15	3.68E-38	0.8026109	4343	777	3566	47.81251	211.7556	28	20	3.68E-38	0.7933111	4385	827	3558	46.69863	211.5213	21	19	3.68E-38	0.7272133	2961	735	2226	79.37659	169.5553	14	21	3.68E-38	0.704142	2773	750	2023	68.8	153.3701	25	15	3.68E-38	FLJ30294
1254	cg01246254	0.1030435	21881	19616	2265	777.9673	195.2328	23	19	3.68E-38	0.0839069	25035	22926	2109	729.4821	116.1008	12	26	3.68E-38	0.2988268	19761	13826	5935	754.199	225.2668	15	28	3.68E-38	0.3065271	20828	14413	6415	687.5	258	16	25	3.68E-38	0.08743016	24777	22602	2175	756.6882	121.1469	24	23	3.68E-38	0.08186835	25270	23193	2077	916.7061	108.8445	14	23	3.68E-38	0.09351102	21737	19695	2042	821.2938	190.0227	14	14	3.68E-38	0.09247831	20640	18722	1918	519.0379	124.2746	27	23	3.68E-38	0.2185538	20284	15829	4455	492.1911	292.2708	12	18	3.68E-38	0.2208502	21118	16432	4686	548.7625	252.2164	19	22	3.68E-38	PLEKHA1
1257	cg01249910	0.04854442	26350	25066	1284	1232.946	104.843	23	19	3.68E-38	0.04958713	23636	22459	1177	1372	71.33057	25	20	3.68E-38	0.0626656	22544	21125	1419	873	118.6455	16	12	3.68E-38	0.06756566	28302	26383	1919	1863.58	119.2879	8	15	3.68E-38	0.04670098	25938	24722	1216	1572.415	152.4218	19	10	3.68E-38	0.04969651	23624	22445	1179	434.6916	77.81516	20	20	3.68E-38	0.06996224	14465	13446	1019	660.202	70.16958	18	13	3.68E-38	0.05949308	16944	15930	1014	981.2285	93.86129	18	17	3.68E-38	0.07208842	18086	16775	1311	538.8154	111.25	18	16	3.68E-38	0.06832089	17713	16496	1217	798.1373	110.5091	19	15	3.68E-38	SAT2
1260	cg01253107	0.01671576	29094	28606	488	1287.252	69.9719	19	15	3.68E-38	0.01480018	28751	28324	427	1246.461	40.70319	21	12	3.68E-38	0.03444723	15431	14896	535	691.5325	46.69096	21	22	3.68E-38	0.02690583	18186	17694	492	634.577	47.24556	13	28	3.68E-38	0.03183413	22423	21706	717	915.2226	89.02938	20	13	3.68E-38	0.02376321	23550	22988	562	1263.242	62.9325	12	18	3.68E-38	0.01644412	23191	22808	383	1047.742	64.1427	19	14	3.68E-38	0.01801759	20824	20447	377	1093.28	44.09867	11	13	3.68E-38	0.02044771	14865	14559	306	945.238	51.31416	11	14	3.68E-38	0.03118706	16285	15774	511	729	86.81058	16	13	3.68E-38	STOML2
1261	cg01253545	0.08049738	4484	4115	369	182.2	54.21152	25	18	3.68E-38	0.06520091	5176	4832	344	285.1997	60.63391	18	17	3.68E-38	0.1042714	4676	4178	498	182.5394	83.67479	14	17	3.68E-38	0.07034632	5444	5054	390	351.549	39.22893	21	22	3.68E-38	0.07732634	6767	6236	531	298.399	85.79562	18	18	3.68E-38	0.04822695	6245	5939	306	429	35.78885	16	19	3.68E-38	0.06043399	4831	4533	298	366.9342	47.14045	13	18	3.68E-38	0.06814993	4889	4549	340	283.2816	41.24789	17	18	3.68E-38	0.09469982	3881	3504	377	301.5763	49.65212	15	12	3.68E-38	0.1498409	3357	2839	518	144.8496	59.6962	15	22	3.68E-38	RNF185
1266	cg01257202	0.04061088	17383	16673	710	905.6281	62.81673	17	17	3.68E-38	0.02956741	20497	19888	609	1061.132	59.2	18	25	3.68E-38	0.02557201	14017	13656	361	772.7833	30.64129	12	18	3.68E-38	0.03514336	15351	14808	543	316.8884	50.25	11	16	3.68E-38	0.04453715	16201	15475	726	566.4937	96.48131	21	14	3.68E-38	0.03381703	15750	15214	536	1227.596	39.38371	10	13	3.68E-38	0.22162	22962	17851	5111	822.4162	206.6127	24	20	3.68E-38	0.239182	22686	17236	5450	807.9874	200.1058	18	21	3.68E-38	0.03018967	15137	14677	460	791.8344	43.17134	10	17	3.68E-38	0.02055101	17758	17391	367	897.3818	43.95566	17	10	3.68E-38	DKC1
1269	cg01261503	0.193857	19239	15490	3749	774.4	197.5922	25	24	3.68E-38	0.1789479	20392	16725	3667	730.6	144.075	25	15	3.68E-38	0.4465694	20815	11475	9340	757	487.9037	16	18	3.68E-38	0.4581518	21251	11469	9782	738.75	399.9934	16	21	3.68E-38	0.05909764	18141	17063	1078	919.9626	86.98305	15	20	3.68E-38	0.05377495	18589	17584	1005	919.2689	58.17552	19	23	3.68E-38	0.0565612	19401	18298	1103	963.5976	77.36887	12	17	3.68E-38	0.05796646	18980	17874	1106	974.1246	58.44261	21	26	3.68E-38	0.05418423	16510	15610	900	866.2345	43.68617	22	27	3.68E-38	0.04529678	16899	16129	770	602.9528	58.24352	29	13	3.68E-38	POLG2
1271	cg01262913	0.8846337	14601	1596	13005	88.28297	700.6976	17	21	3.68E-38	0.8865125	15937	1720	14217	92.08795	592.4	21	25	3.68E-38	0.4781802	17155	8904	8251	712.1698	534.4202	11	20	3.68E-38	0.4823924	19863	10233	9630	390.8282	322.1614	21	27	3.68E-38	0.8407261	16042	2471	13571	126.1185	608.3522	17	26	3.68E-38	0.8504969	16301	2352	13949	100.6332	813.5	24	16	3.68E-38	0.8835036	22802	2568	20234	190.0227	402.6246	14	19	3.68E-38	0.8577746	18216	2505	15711	152.9708	819.0142	18	19	3.68E-38	0.06424305	21163	19797	1366	711.8208	55.31843	18	31	3.68E-38	0.05606676	22070	20827	1243	662.587	72.36685	24	26	3.68E-38	DSCR9
1273	cg01264826	0.04089822	24571	23562	1009	1438.721	83.4386	17	18	3.68E-38	0.03704532	26732	25738	994	1078.232	62.13729	20	23	3.68E-38	0.08080681	15864	14574	1290	632.25	83.13844	16	12	3.68E-38	0.05605596	19773	18659	1114	869.3557	47.13506	15	21	3.68E-38	0.05213861	27979	26515	1464	1184.445	85.85761	20	17	3.68E-38	0.0465054	29789	28399	1390	1252.2	88.99799	25	14	3.68E-38	0.04179291	22344	21406	938	991.1456	54.8	21	25	3.68E-38	0.03731046	22521	21677	844	923.5103	56.4	23	25	3.68E-38	0.0439671	22758	21753	1005	811.0391	45.83939	17	20	3.68E-38	0.05740852	21517	20276	1241	964.965	101.5	18	16	3.68E-38	CTDSP1
1275	cg01267315	0.04242085	15977	15295	682	783.184	85.13	21	17	3.68E-38	0.03037033	16561	16055	506	811.5286	38.18813	26	21	3.68E-38	0.1601426	14487	12151	2336	950.5	154.9347	16	21	3.68E-38	0.1401647	14597	12537	2060	846.5753	155.3278	20	18	3.68E-38	0.07647696	18350	16939	1411	936.2	118.9313	25	14	3.68E-38	0.06586704	19409	18124	1285	963.1281	96.12882	23	12	3.68E-38	0.1831091	19899	16237	3662	937.5201	189.1714	15	20	3.68E-38	0.2122422	19439	15292	4147	835.5563	158.4709	21	23	3.68E-38	0.05989918	20134	18922	1212	940.9234	151.8431	18	12	3.68E-38	0.05619141	19209	18124	1085	900.3466	110.3789	22	14	3.68E-38	C1orf164
1280	cg01274324	0.9599058	20277	717	19560	48.78567	889.9395	24	23	3.68E-38	0.9547082	19175	773	18402	65.964	819.5436	20	22	3.68E-38	0.9544333	19761	805	18956	82.29548	1204.432	22	17	3.68E-38	0.9514125	20502	901	19601	148.1049	1008.914	13	20	3.68E-38	0.9554302	21888	880	21008	87.39442	840	14	25	3.68E-38	0.9637986	22993	736	22257	85.25	911.6462	16	22	3.68E-38	0.9433893	16222	824	15398	66.07173	600.5356	19	21	3.68E-38	0.949301	17139	774	16365	86.49663	722.5194	15	21	3.68E-38	0.1276674	18926	16497	2429	1110.203	147.8017	14	27	3.68E-38	0.1456921	18192	15527	2665	655.6702	126.691	19	26	3.68E-38	C21orf77
1281	cg01274660	0.01272137	29771	29391	380	1473.988	49.86432	23	20	3.68E-38	0.01111256	30496	30156	340	1491.524	49.64567	18	13	3.68E-38	0.9003632	17795	1683	16112	213.8369	1253.716	13	12	3.68E-38	0.9197149	20240	1533	18707	110.6854	927.2137	20	17	3.68E-38	0.8734356	25468	3136	22332	127.5503	1592.267	15	13	3.68E-38	0.8946004	26124	2664	23460	116.6891	1016.025	26	30	3.68E-38	0.01213789	28241	27897	344	1400.987	31.76791	15	30	3.68E-38	0.01873269	28780	28239	541	1199.68	91.65945	22	11	3.68E-38	0.02247068	36570	35746	824	1670.03	83.78788	15	22	3.68E-38	0.02352063	37399	36517	882	1484.549	88.99799	19	14	3.68E-38	TRIP6
1283	cg01277844	0.1204001	26694	23468	3226	1473.787	132.7906	11	12	3.68E-38	0.132323	26887	23316	3571	886.4	151.4144	25	19	3.68E-38	0.05433675	22463	21237	1226	1106.377	87.36528	23	13	3.68E-38	0.05379041	25016	23665	1351	1003.75	76.02631	16	20	3.68E-38	0.03354727	28725	27758	967	1030.962	61.49187	18	20	3.68E-38	0.04329417	26116	24981	1135	1022.351	64.99955	21	17	3.68E-38	0.08645571	22559	20600	1959	869.8721	90.83524	15	24	3.68E-38	0.09175114	22788	20688	2100	821.511	49.07477	13	12	3.68E-38	0.08442584	23317	21340	1977	771.5251	88.04582	19	15	3.68E-38	0.07812816	24603	22673	1930	897.491	119.75	12	16	3.68E-38	PYGO2
1287	cg01281797	0.04167448	26583	25471	1112	1033.043	56.99587	21	17	3.68E-38	0.05659918	28646	27019	1627	1075.271	83.91	19	18	3.68E-38	0.04096531	36199	34712	1487	2427.368	73.84488	13	15	3.68E-38	0.05053502	39338	37345	1993	2005.5	72.72478	16	19	3.68E-38	0.04277451	39316	37630	1686	1284.813	99.40657	18	15	3.68E-38	0.03915244	42375	40712	1663	1560.038	108.8985	15	17	3.68E-38	0.04892037	34773	33067	1706	1238.168	57.3913	21	21	3.68E-38	0.05088088	37930	35995	1935	1451.5	87.39442	16	14	3.68E-38	0.04960285	36410	34599	1811	1564.619	87.68124	12	18	3.68E-38	0.04856961	39225	37315	1910	1504.5	113.9909	16	13	3.68E-38	LYSMD1
1295	cg01288089	0.1819372	1428	1150	278	151.9879	65.479	13	14	3.36E-15	0.2968176	1534	1049	485	75.92156	87.5	12	16	2.60E-23	0.3672238	2054	1263	791	114.8927	99.28914	12	21	5.50E-06	0.2119173	1981	1540	441	210.1555	55.85859	12	22	3.23E-21	0.6081081	2268	828	1440	66.63483	131.4232	20	15	5.55E-34	0.5002416	1969	934	1035	99.13834	58.2038	22	22	2.14E-15	0.200307	3809	3026	783	123.1609	68.58936	26	18	3.68E-38	0.2075872	4144	3263	881	146.7653	48.88081	24	21	3.68E-38	0.2080233	2991	2348	643	132.8237	60.3358	23	22	3.68E-38	0.1808579	3024	2459	565	157.1498	64.80792	19	15	3.68E-38	CXCL10
1296	cg01288598	0.06260948	19881	18630	1251	1011.163	93.46764	8	20	3.68E-38	0.05538589	19219	18149	1070	1233.181	113.9909	11	13	3.68E-38	0.05866199	22112	20809	1303	888.2977	118.2741	19	21	3.68E-38	0.05638774	21997	20751	1246	1231.073	80.69508	18	23	3.68E-38	0.1542823	23357	19738	3619	810.1888	224.5892	29	12	3.68E-38	0.1445099	22632	19347	3285	1193.16	161.9275	13	18	3.68E-38	0.04766108	14629	13927	702	649.8013	52.11594	20	14	3.68E-38	0.05018041	14866	14115	751	585.7235	64.51447	17	17	3.68E-38	0.5973411	35404	14196	21208	869.0051	620.0507	17	28	3.68E-38	0.6026013	37497	14841	22656	700.25	1089.887	16	18	3.68E-38	CD83
1299	cg01292265	0.03162841	16499	15974	525	1024.894	36.94647	10	24	3.68E-38	0.0300309	20612	19990	622	592.7912	32.40651	18	22	3.68E-38	0.050415	22671	21523	1148	932.8044	61.58403	19	27	3.68E-38	0.04624695	24853	23699	1154	761.7897	49.75368	18	21	3.68E-38	0.04436248	28911	27624	1287	982.4577	65.964	27	20	3.68E-38	0.04340283	31027	29676	1351	1175.682	76.59448	14	21	3.68E-38	0.03252062	27175	26288	887	850.6133	51.14739	21	18	3.68E-38	0.03110048	29996	29060	936	791.2525	64.40996	18	14	3.68E-38	0.01940567	22110	21679	431	768.1104	32	17	25	3.68E-38	0.02036328	24454	23954	500	316.9718	25.64727	14	23	3.68E-38	NOL5A
1301	cg01293647	0.0439715	21937	20968	969	976.8398	66.54447	14	24	3.68E-38	0.03957697	21175	20333	842	1633.037	61.30324	13	23	3.68E-38	0.8957449	23918	2404	21514	187.9275	663.9528	12	27	3.68E-38	0.9074323	23742	2107	21635	153.0781	792.6	22	25	3.68E-38	0.6107496	28329	10966	17363	518.6471	904.7289	29	15	3.68E-38	0.6021427	30142	11932	18210	647.7889	599.2896	20	27	3.68E-38	0.4140294	24705	14435	10270	755.791	349.3323	20	31	3.68E-38	0.4889002	25486	12977	12509	636.4591	784.6528	24	18	3.68E-38	0.0889542	20315	18499	1816	920.8139	105.6	22	25	3.68E-38	0.08615819	21848	19957	1891	820.7832	123.357	24	26	3.68E-38	NEUROD2
1302	cg01294695	0.4086355	35335	20855	14480	911.6503	774.989	28	18	3.68E-38	0.392602	37694	22856	14838	794.6484	846.3517	23	20	3.68E-38	0.6314771	32978	12090	20888	459.8923	796.0402	26	20	3.68E-38	0.6414112	38532	13753	24779	727.6165	905.1429	20	17	3.68E-38	0.8675029	37131	4833	32298	321.4576	1214.179	15	23	3.68E-38	0.8447694	36626	5601	31025	236.3524	991.7787	20	28	3.68E-38	0.04119055	25804	24737	1067	776.4033	44.70319	18	24	3.68E-38	0.0504596	25683	24382	1301	1221.409	93.7262	17	15	3.68E-38	0.06112301	27451	25767	1684	1014.586	142.2676	11	15	3.68E-38	0.0571833	28160	26544	1616	951.8942	90.98107	20	18	3.68E-38	MESP1
1305	cg01297972	0.9203515	7069	471	6598	68.5	316.6766	16	12	3.68E-38	0.9416175	7368	336	7032	50.59644	365.3385	10	18	3.68E-38	0.8926975	8623	836	7787	126.5614	401.8723	20	18	3.68E-38	0.9305591	7806	449	7357	43.25	271.932	16	27	3.68E-38	0.910861	7809	605	7204	43.27975	353.9885	22	19	3.68E-38	0.9208298	8287	564	7723	61.31923	249.658	21	22	3.68E-38	0.9325496	6705	359	6346	28.28427	274.1703	18	26	3.68E-38	0.9012575	6898	591	6307	78.49246	290.4738	15	15	3.68E-38	0.8651772	5092	600	4492	43.70615	172.8	22	25	3.68E-38	0.8750594	6215	689	5526	83.20503	272.7724	13	21	3.68E-38	SDCCAG33
1307	cg01301664	0.1367312	26858	23172	3686	1227.912	141	21	16	3.68E-38	0.1608301	31368	26307	5061	777.5103	299.8155	21	13	3.68E-38	0.8730773	22914	2821	20093	192.7583	860.0517	13	22	3.68E-38	0.877661	25313	3009	22304	177.7921	648.25	24	16	3.68E-38	0.2845486	36544	26117	10427	783.5972	339.3059	23	19	3.68E-38	0.3017517	35923	25053	10870	863.9084	317.3533	27	29	3.68E-38	0.09947512	23715	21346	2369	732.3445	123.8576	22	23	3.68E-38	0.09220513	24801	22505	2296	505.5534	87.63578	15	34	3.68E-38	0.1031865	26512	23766	2746	942.1019	123.291	18	24	3.68E-38	0.1031454	29276	26246	3030	1143.798	164.4727	17	15	3.68E-38	FST
1312	cg01306510	0.01837303	16065	15768	297	948.5931	31.75846	21	15	3.68E-38	0.01584149	20037	19718	319	738.317	22.91288	24	21	3.68E-38	0.1407924	21556	18507	3049	748.189	129.823	30	24	3.68E-38	0.1523775	21898	18546	3352	833.1013	288.3865	26	12	3.68E-38	0.4924662	26115	13205	12910	548.544	589.4746	29	12	3.68E-38	0.4258084	29681	17000	12681	648.0757	513	12	16	3.68E-38	0.01837877	16332	16030	302	750.232	44.75	13	16	3.68E-38	0.01678938	14433	14189	244	447.7828	32.1182	34	19	3.68E-38	0.01538388	20831	20509	322	877.0089	45.1949	17	19	3.68E-38	0.01540647	22423	22076	347	764.1114	30.98635	22	26	3.68E-38	CDKN1A
1315	cg01308601	0.02631143	18029	17552	477	850.2444	55.29812	22	17	3.68E-38	0.03925872	20405	19600	805	920.5	83.5	16	16	3.68E-38	0.0505366	22636	21487	1149	951.0289	144.7767	30	13	3.68E-38	0.04889686	27775	26412	1363	656.9282	149.6709	14	18	3.68E-38	0.04276986	25923	24810	1113	914.8793	63.96022	30	22	3.68E-38	0.03251735	24533	23732	801	910.7054	68.13647	28	19	3.68E-38	0.04288173	20818	19921	897	740.3384	62.85991	26	19	3.68E-38	0.02964168	22031	21375	656	1529.054	66	15	9	3.68E-38	0.03876384	22292	21424	868	898.4521	76.11266	20	22	3.68E-38	0.03890664	23058	22157	901	738.6909	97.99119	18	11	3.68E-38	C12orf49
1316	cg01309152	0.2737095	4065	2925	1140	148.8065	61.10101	24	21	3.68E-38	0.3027747	4405	3041	1364	133.747	78.76743	15	13	3.68E-38	0.8585708	4602	565	4037	47.61186	75.63289	18	12	3.68E-38	0.8716857	5067	563	4504	62.5	206.4752	16	18	3.68E-38	0.5686511	5712	2407	3305	117.9197	168.8621	19	15	3.68E-38	0.5637298	5541	2361	3180	94.13846	149.5791	20	19	3.68E-38	0.05157835	6996	6630	366	399.804	45.5	11	16	3.68E-38	0.05273897	6271	5935	336	246.6383	33.26528	20	19	3.68E-38	0.06063554	6068	5694	374	205.3442	38.98803	27	15	3.68E-38	0.06084997	6112	5734	378	292.0462	68.16451	19	15	3.68E-38	PCP4
1318	cg01309671	0.05142996	20530	19469	1061	1128.778	91.13609	18	14	3.68E-38	0.04400989	21736	20775	961	1145.482	66.97263	14	12	3.68E-38	0.0563337	16178	15261	917	597	87.78762	25	15	3.68E-38	0.05075901	16764	15908	856	999.0225	60.13378	14	14	3.68E-38	0.03851616	17503	16825	678	934.1808	50.93248	19	17	3.68E-38	0.03932814	19428	18660	768	1358.912	71	11	16	3.68E-38	0.2605412	26249	19384	6865	808.6189	290.6629	23	13	3.68E-38	0.2131117	26853	21109	5744	1327.142	283.757	15	20	3.68E-38	0.3118844	23149	15898	7251	761.3183	466.7877	18	12	3.68E-38	0.2941653	24563	17308	7255	784.4127	470.9143	20	14	3.68E-38	RP3-473B4.1
1321	cg01313514	0.1722906	48057	39760	8297	1902.642	457.9551	21	22	3.68E-38	0.1739181	51936	42886	9050	1494.793	452.8015	21	28	3.68E-38	0.7496741	39025	9694	29331	422.4341	1638.854	26	7	3.68E-38	0.7564417	44415	10742	33673	442.7415	1164.681	20	29	3.68E-38	0.4577005	58104	31464	26640	1344.147	1043.191	19	22	3.68E-38	0.4487542	62110	34193	27917	1202.69	1346.811	15	24	3.68E-38	0.4777324	62098	32384	29714	1064.883	849.7058	23	20	3.68E-38	0.4530469	64688	35336	29352	688.4863	1360.815	18	12	3.68E-38	0.2833751	59810	42833	16977	1787.513	972.2964	20	14	3.68E-38	0.3062685	58032	40228	17804	1481.928	938.9986	11	19	3.68E-38	WNT3A
1322	cg01313949	0.9419469	8375	392	7983	31.939	435	10	25	3.68E-38	0.9228245	8737	582	8155	60.39137	384.0635	17	21	3.68E-38	0.9096289	8011	633	7378	98.89572	279.6436	11	17	3.68E-38	0.9139401	8580	647	7933	50.70088	334.4571	19	23	3.68E-38	0.9034774	10540	927	9613	60.2	486.8202	25	19	3.68E-38	0.8884264	9750	999	8751	71.33057	453.9218	20	20	3.68E-38	0.9357107	11706	659	11047	60.93556	418.5419	14	21	3.68E-38	0.9449672	12547	596	11951	49.57419	283.9725	15	10	3.68E-38	0.8958671	12240	1185	11055	92.68396	467.1619	19	18	3.68E-38	0.8681814	11651	1449	10202	77.94228	362.0235	12	21	3.68E-38	LOC202459
1327	cg01316819	0.0349818	33689	32507	1182	1909.657	90.49525	19	23	3.68E-38	0.03511314	30259	29193	1066	1092.615	62.66611	23	24	3.68E-38	0.9582623	43290	1711	41579	139.6856	1434.128	15	21	3.68E-38	0.9658597	48142	1547	46595	73.00322	1546.465	17	20	3.68E-38	0.6410345	54493	19497	34996	1114.51	1203.947	23	17	3.68E-38	0.6727029	54349	17721	36628	850.815	920.5325	17	28	3.68E-38	0.5250162	50887	24118	26769	969.3711	909.6324	27	20	3.68E-38	0.5350979	52453	24332	28121	905.1678	1210.384	21	20	3.68E-38	0.09923825	28387	25560	2827	1144.338	185.7466	26	14	3.68E-38	0.09143828	31681	28775	2906	1297.07	158.1949	18	22	3.68E-38	PPP1R1A
1328	cg01318557	0.01872143	15871	15572	299	1004.097	37.25	17	16	3.68E-38	0.01479274	18017	17749	268	750.7247	24.5	10	16	3.68E-38	0.04170364	14551	13940	611	690.0139	69.57071	17	12	3.68E-38	0.03577769	14546	14022	524	870.4033	51.2812	19	21	3.68E-38	0.9418552	17494	923	16571	67.76718	1082.408	23	14	3.68E-38	0.9386145	18911	1067	17844	37.38741	816.9595	11	23	3.68E-38	0.01870546	16740	16425	315	911.636	23.0315	12	20	3.68E-38	0.01959263	15365	15062	303	940.25	28.66008	16	15	3.68E-38	0.05473996	17474	16512	962	744.5844	79.37659	17	14	3.68E-38	0.05439378	17402	16450	952	869	62.68112	16	13	3.68E-38	LAT2
1330	cg01320361	0.02619701	22498	21906	592	824.7496	64.70735	19	24	3.68E-38	0.02837235	23867	23187	680	1038.218	68.88012	15	17	3.68E-38	0.02119187	28024	27428	596	1702.724	78.339	19	17	3.68E-38	0.02382174	23282	22725	557	913.7662	58.35295	14	15	3.68E-38	0.04064846	29077	27891	1186	1200.533	94.28091	19	18	3.68E-38	0.04251012	25588	24496	1092	739.3222	109.4313	21	19	3.68E-38	0.01846648	19828	19460	368	927.4504	36.67372	15	26	3.68E-38	0.02134146	19580	19160	420	1011.859	36.07299	17	23	3.68E-38	0.01972625	22256	21815	441	565.2395	36.67152	13	20	3.68E-38	0.02018896	22338	21885	453	995	34.90523	16	24	3.68E-38	SEC63
1332	cg01321151	0.7638601	28832	6732	22100	443.75	1015.49	16	11	3.68E-38	0.8015326	33699	6608	27091	287.3329	947.8904	23	22	3.68E-38	0.8237164	34821	6056	28765	306.5961	1502.902	21	19	3.68E-38	0.8544151	37555	5382	32173	301.9542	1428.777	12	17	3.68E-38	0.8618161	40404	5497	34907	346.9537	1212.132	18	28	3.68E-38	0.8530031	40275	5835	34440	319.6502	1052.785	15	22	3.68E-38	0.8751343	41793	5131	36662	263.6072	1007.8	21	22	3.68E-38	0.8725404	38422	4810	33612	275	881.8185	25	21	3.68E-38	0.3096996	43510	30004	13506	1467.603	647.4525	15	21	3.68E-38	0.3220777	43641	29553	14088	869.6458	736.3047	22	14	3.68E-38	AP2A2
1333	cg01322079	0.0941885	16006	14489	1517	560.2783	85.6	23	25	3.68E-38	0.09137984	16315	14815	1500	722.7109	81.7345	23	17	3.68E-38	0.04486956	20025	19122	903	861.244	101.338	17	23	3.68E-38	0.03354298	21365	20645	720	746.2	41.59087	25	20	3.68E-38	0.1727674	17357	14341	3016	700.1914	129.6362	23	18	3.68E-38	0.2094146	17511	13823	3688	659.4545	177.3202	21	20	3.68E-38	0.05205521	19898	18857	1041	780.6459	51.71764	18	21	3.68E-38	0.05265355	21456	20321	1135	1165.312	83.6743	18	18	3.68E-38	0.03041162	20550	19922	628	633.923	62.84675	21	21	3.68E-38	0.03643565	20100	19364	736	758.8299	71.57547	13	21	3.68E-38	SFT2D1
1334	cg01322134	0.2392868	22839	17350	5489	822.6848	342.342	19	20	3.68E-38	0.2013925	25035	19973	5062	760.8469	276.6016	18	20	3.68E-38	0.972582	23753	554	23199	67.38991	729.4054	15	20	3.68E-38	0.9773092	25461	480	24981	55.29812	813.7871	17	22	3.68E-38	0.639846	38353	13749	24604	702.2766	620.0461	23	14	3.68E-38	0.6034524	37729	14901	22828	862.4346	1032.5	18	16	3.68E-38	0.3570476	26143	16773	9370	641.4464	337.4967	19	22	3.68E-38	0.3626404	25093	15957	9136	510.5698	440.6872	33	17	3.68E-38	0.5667334	34860	15047	19813	898.3519	725.8258	17	26	3.68E-38	0.5727112	34427	14653	19774	586.3425	804.6571	23	23	3.68E-38	WNT3A
1338	cg01328164	0.02669086	30210	29401	809	1511.897	87.75724	14	12	3.68E-38	0.02787025	28138	27351	787	1100.802	64.99955	13	17	3.68E-38	0.02817916	26267	25524	743	946.5	40.69644	16	20	3.68E-38	0.02746512	25132	24439	693	1154.649	60.13378	19	14	3.68E-38	0.02620875	30386	29587	799	1391.184	93.35722	17	7	3.68E-38	0.02100342	30276	29638	638	1346.558	57.89018	17	11	3.68E-38	0.02407103	26031	25402	629	836.0032	40.24328	27	23	3.68E-38	0.02651339	25736	25051	685	878.4329	56.99587	19	17	3.68E-38	0.03071827	21939	21262	677	899.7685	70.25	19	16	3.68E-38	0.02331159	23665	23111	554	870.7249	50.19011	20	21	3.68E-38	HINT2
1342	cg01333619	0.0644904	18709	17496	1213	820.8495	84	19	25	3.68E-38	0.06133812	21094	19794	1300	788.1234	57.6	24	25	3.68E-38	0.04344897	23652	22620	1032	1617.608	91.24991	11	22	3.68E-38	0.03253214	26735	25862	873	1116.057	58.36137	13	20	3.68E-38	0.04534228	27027	25797	1230	1397.686	132.2943	21	14	3.68E-38	0.03424862	30091	29057	1034	1258.414	72.72478	18	19	3.68E-38	0.04636274	19269	18371	898	544.4	64.81071	25	21	3.68E-38	0.04159455	18965	18172	793	658.6526	56.54239	19	24	3.68E-38	0.04042588	24414	23423	991	736.3339	78.5	18	16	3.68E-38	0.04134418	25224	24177	1047	839.479	88.56222	23	15	3.68E-38	VPS26B
1343	cg01333788	0.5558859	33200	14689	18511	769.0804	732.759	17	13	3.68E-38	0.5880306	36978	15175	21803	682.2527	655.4426	17	24	3.68E-38	0.8560174	18812	2623	16189	181.5138	701.7094	15	10	3.68E-38	0.8747127	20349	2462	17887	193.5904	610.2	13	25	3.68E-38	0.7512107	33145	8171	24974	340.275	950.2356	24	22	3.68E-38	0.7207965	35906	9953	25953	450.75	1032.105	16	22	3.68E-38	0.04449659	22486	21481	1005	872.0734	50.46049	14	23	3.68E-38	0.03611309	25154	24242	912	908.738	65.84071	20	15	3.68E-38	0.03845862	26266	25252	1014	979.8779	95.57909	13	11	3.68E-38	0.0390026	28334	27225	1109	1211.465	80.7129	13	14	3.68E-38	GJB5
1346	cg01337047	0.4113569	2929	1683	1246	125.4904	129.8493	19	19	3.68E-38	0.3119086	2965	2009	956	147.1333	75.89613	20	18	3.68E-38	0.185032	2559	2067	492	123.5	102.3422	16	13	1.67E-11	0.1634361	2170	1799	371	115.219	45.72624	21	18	1.69E-27	0.1696215	1987	1633	354	113.6085	67.90997	18	17	3.22E-23	0.164197	2397	1987	410	162.8498	70.0928	23	17	5.83E-26	0.5894335	3042	1190	1852	70.20122	153.25	19	16	3.68E-38	0.6074332	3344	1252	2092	75.04665	105.3992	22	21	3.68E-38	0.1458727	3074	2611	463	137.2946	72.4486	20	20	3.68E-38	0.07245879	2812	2601	211	172.7698	34.66876	18	13	3.68E-38	DSG1
1347	cg01340005	0.02302174	26527	25914	613	1024.75	103.25	16	16	3.68E-38	0.01922495	26324	25816	508	1040.846	51	22	16	3.68E-38	0.9518662	26451	1178	25273	86.97414	1612.387	18	14	3.68E-38	0.945672	29001	1481	27520	76.9548	793.8452	24	18	3.68E-38	0.02041896	24485	23983	502	1293.06	36.07299	15	23	3.68E-38	0.02013001	28514	27938	576	1180.633	67.36097	18	24	3.68E-38	0.06401264	31550	29524	2026	1351.302	108.0548	24	19	3.68E-38	0.05785805	36334	34226	2108	2184.132	209.5393	13	18	3.68E-38	0.04451457	23982	22910	1072	957.4759	69.6115	31	21	3.68E-38	0.03963276	26368	25319	1049	1184.75	82.50867	16	22	3.68E-38	SOX2
1350	cg01344171	0.9246109	9729	641	9088	82.21957	705.2936	17	17	3.68E-38	0.9358125	9715	530	9185	49.96888	459.8739	18	22	3.68E-38	0.8901004	9163	918	8245	122.3863	242.4488	15	15	3.68E-38	0.9079359	9502	784	8718	103.1628	402.9101	14	28	3.68E-38	0.887955	11083	1153	9930	86.02519	679.0997	12	17	3.68E-38	0.9008647	11581	1058	10523	92.37189	466.891	23	20	3.68E-38	0.9493328	23505	1096	22409	93.60162	973.4098	19	15	3.68E-38	0.950537	22806	1033	21773	97.77547	967.7172	24	17	3.68E-38	0.8982452	14602	1396	13206	75.73006	585.4844	24	18	3.68E-38	0.8836979	13021	1426	11595	120.0769	486.6827	20	14	3.68E-38	C6orf206
1352	cg01344518	0.6825892	54016	17077	36939	963.5976	1240.894	12	14	3.68E-38	0.6724206	63161	20623	42538	899.3068	997.184	15	29	3.68E-38	0.5296949	57048	26777	30271	1446.688	1128.542	15	18	3.68E-38	0.5480877	60768	27407	33361	866.7615	835.8884	21	24	3.68E-38	0.8328258	51780	8573	43207	276.2816	1394.859	23	20	3.68E-38	0.8396233	54590	8671	45919	322.9625	1333.093	21	21	3.68E-38	0.5756981	60529	25625	34904	1420.721	916.2996	11	17	3.68E-38	0.6002775	57550	22944	34606	953.3279	1092.881	23	24	3.68E-38	0.4910485	62348	31683	30665	1091.302	1143.91	18	23	3.68E-38	0.5087004	65414	32087	33327	1168.34	1036.134	22	24	3.68E-38	RGS11
1355	cg01346718	0.1666667	19352	16110	3242	762.9464	154.1473	20	26	3.68E-38	0.1770992	22266	18305	3961	794.2513	207.1805	20	13	3.68E-38	0.8951409	25563	2591	22972	121.7724	766.8944	23	24	3.68E-38	0.8901711	27024	2879	24145	133.0611	790.5483	19	22	3.68E-38	0.863891	27209	3617	23592	145.9878	894.4919	21	19	3.68E-38	0.8724782	29393	3661	25732	194.5439	1047.996	23	17	3.68E-38	0.2372407	22746	17326	5420	738.75	219.0252	16	24	3.68E-38	0.2564549	21163	15710	5453	767.8	221	25	16	3.68E-38	0.3709297	20691	12979	7712	608.1118	399.2796	18	18	3.68E-38	0.3499176	22954	14887	8067	444.7702	340.5532	32	20	3.68E-38	CSNK1E
1356	cg01347719	0.9741566	32210	735	31475	83.71579	1843.862	27	20	3.68E-38	0.9704301	28544	747	27797	72.77153	1469.523	23	17	3.68E-38	0.9638777	29134	956	28178	131.0336	1157.247	20	15	3.68E-38	0.9746094	30108	667	29441	53.44202	839.3358	20	18	3.68E-38	0.9704843	31036	819	30217	115	1053.782	16	11	3.68E-38	0.9731634	32393	772	31621	73.75	1365.977	16	22	3.68E-38	0.9742859	29378	658	28720	46.80081	1053.544	19	14	3.68E-38	0.9732062	32930	785	32145	104.8383	1517.177	13	15	3.68E-38	0.9737523	33122	772	32350	56.09714	1140.888	18	17	3.68E-38	0.9674515	30777	905	29872	95.27539	1884.471	15	12	3.68E-38	DQX1
1358	cg01348757	0.8761913	11127	1290	9837	62.2	296.3399	25	21	3.68E-38	0.8837664	12676	1385	11291	92.40607	521.462	17	19	3.68E-38	0.8784209	8487	944	7543	83.18173	552.1617	20	14	3.68E-38	0.8878171	8297	842	7455	74.29862	356.1461	14	18	3.68E-38	0.8083279	10491	1930	8561	103.3202	405.3991	17	20	3.68E-38	0.8185751	11227	1955	9272	122.3295	331.0126	18	31	3.68E-38	0.9211503	12836	920	11916	60.5	461.6	16	25	3.68E-38	0.9185554	12166	899	11267	59.4	468.75	25	16	3.68E-38	0.03995692	9185	8814	371	285.5	31.4	16	25	3.68E-38	0.05119454	8983	8518	465	447.9633	46.28661	17	20	3.68E-38	PLIN
1363	cg01353347	0.0279157	18026	17520	506	871.75	42.2012	16	17	3.68E-38	0.01917702	23157	22711	446	608.0584	37.75169	15	21	3.68E-38	0.04714741	17165	16351	814	678.6458	79.15681	32	20	3.68E-38	0.0321727	21440	20747	693	860.9957	64.06787	24	13	3.68E-38	0.04638535	21631	20623	1008	1084.678	169.7509	19	11	3.68E-38	0.03523148	21500	20739	761	1101.196	56.75334	19	17	3.68E-38	0.6574906	32521	11073	21448	547.2905	894.2569	21	21	3.68E-38	0.6434598	33324	11817	21507	594.632	1010.567	15	21	3.68E-38	0.02982564	19514	18929	585	908.5144	57.15768	20	27	3.68E-38	0.02839432	19904	19336	568	883.48	39.4	19	25	3.68E-38	IRAK1
1369	cg01357116	0.03017528	13421	13013	408	662	37.26207	9	26	3.68E-38	0.02108085	16313	15967	346	547.9485	27.8916	26	17	3.68E-38	0.9116486	12056	974	11082	58.45416	625.8477	18	12	3.68E-38	0.9435014	15157	762	14395	121	720.5555	9	13	3.68E-38	0.3496887	16123	10450	5673	487.7518	371.6667	14	9	3.68E-38	0.3275667	17530	11755	5775	559.5107	199.2329	21	21	3.68E-38	0.1903097	17918	14489	3429	514.2165	117.6154	26	18	3.68E-38	0.1764234	18588	15291	3297	988.75	165.6382	16	19	3.68E-38	0.02407134	14814	14455	359	615.7237	30.23116	22	13	3.68E-38	0.01930788	16111	15798	313	941.5613	21.58567	14	17	3.68E-38	ATOH1
1370	cg01357263	0.01361193	26127	25770	357	1237.55	28.9835	12	23	3.68E-38	0.01580592	27105	26675	430	1092.44	32.07803	22	21	3.68E-38	0.02467642	29645	28911	734	1693.01	67.64811	15	15	3.68E-38	0.01711155	34029	33445	584	1187.212	57.58335	17	19	3.68E-38	0.01579045	32388	31875	513	1516.209	49.9719	19	21	3.68E-38	0.01840102	29844	29293	551	1175.447	60.88279	18	21	3.68E-38	0.0174652	29788	29266	522	1066.43	27.72724	22	20	3.68E-38	0.01963308	27099	26565	534	996.9423	35.81772	24	22	3.68E-38	0.01550673	29758	29295	463	1078.809	31.23099	18	24	3.68E-38	0.01352491	30732	30315	417	1090.083	27.50289	20	22	3.68E-38	BCL7A
1380	cg01369413	0.09155057	22008	19984	2024	470.6923	133.1129	20	21	3.68E-38	0.09434048	21863	19791	2072	704.3614	101.338	20	23	3.68E-38	0.3684582	15473	9735	5738	478.3347	267.25	12	16	3.68E-38	0.3468494	17262	11240	6022	488.5	316.5518	16	15	3.68E-38	0.2173084	20341	15899	4442	215	311.127	9	18	3.68E-38	0.2212943	21812	16963	4849	832.4332	213.8155	15	19	3.68E-38	0.3699557	27679	17402	10277	564.3115	319.2528	21	21	3.68E-38	0.3790678	27341	16939	10402	881.8741	449.5	19	16	3.68E-38	0.698521	21603	6443	15160	240.5626	541.8	27	25	3.68E-38	0.6851894	21621	6738	14883	288.6764	449.6855	20	24	3.68E-38	UBQLN3
1382	cg01369981	0.05358588	35749	33828	1921	1295.625	111.1326	17	20	3.68E-38	0.06560247	34167	31919	2248	986.1783	100.8167	18	21	3.68E-38	0.7231562	36007	9896	26111	475.5442	1077.866	27	18	3.68E-38	0.7513229	35428	8735	26693	661.6434	1236.092	12	19	3.68E-38	0.9617448	42012	1511	40501	99.25286	1278.2	23	25	3.68E-38	0.9625106	41085	1444	39641	109.8306	1092.956	13	15	3.68E-38	0.0322245	32577	31524	1053	1067.521	85.98023	13	15	3.68E-38	0.03185323	33366	32300	1066	1220.435	65.29318	23	20	3.68E-38	0.03693204	38701	37268	1433	1002.157	76.24992	17	20	3.68E-38	0.03778862	34937	33613	1324	1599.755	59.6962	21	22	3.68E-38	CAMKK2
1384	cg01371477	0.06658468	5592	5213	379	144.0489	91.35794	12	11	3.68E-38	0.05473684	5125	4839	286	265.9738	35.33968	24	28	3.68E-38	0.05570928	5321	5019	302	312.5	35.23894	16	23	3.68E-38	0.0657622	5207	4858	349	229.2598	54.77269	26	21	3.68E-38	0.0396177	6387	6130	257	468.3363	45.65373	17	19	3.68E-38	0.06134529	5475	5133	342	109.141	38.18813	17	21	3.68E-38	0.04786268	5959	5669	290	280.4461	56.66569	26	19	3.68E-38	0.05125375	6241	5916	325	268.6458	45.25483	19	18	3.68E-38	0.04325371	6096	5828	268	368.5983	33.71245	13	17	3.68E-38	0.08683474	5612	5116	496	226.75	73.79025	16	20	3.68E-38	ANP32E
1386	cg01372689	0.02894028	21047	20435	612	1452.111	75.13188	15	20	3.68E-38	0.04035775	18013	17282	731	832.9752	86.73843	22	18	3.68E-38	0.04678603	21851	20824	1027	1101.196	115	19	25	3.68E-38	0.04767102	20059	19098	961	1415.963	93.10239	15	18	3.68E-38	0.03677726	21571	20774	797	999.2297	117.7387	15	15	3.68E-38	0.03144855	21777	21089	688	604.2933	115.612	27	8	3.68E-38	0.0353862	18297	17646	651	632.1364	69.53217	20	18	3.68E-38	0.03423729	17600	16994	606	844.9397	55.64556	21	21	3.68E-38	0.02674454	19418	18896	522	682.4677	42.81461	23	11	3.68E-38	0.04878049	18309	17411	898	1209.09	104.5	14	16	3.68E-38	MRPL12
1390	cg01375994	0.3365559	13140	8684	4456	608.5748	313.1953	15	15	3.68E-38	0.3658784	13686	8642	5044	441.9288	226.5283	24	17	3.68E-38	0.8417961	12327	1866	10461	189.4301	590.2867	13	19	3.68E-38	0.860281	12783	1700	11083	125.7104	488.75	26	16	3.68E-38	0.7557824	9109	2149	6960	183.0739	272.7099	14	24	3.68E-38	0.7418162	9095	2274	6821	206.2448	364.2885	19	17	3.68E-38	0.8327129	21390	3495	17895	350.7403	699.0297	12	19	3.68E-38	0.8363874	19819	3159	16660	205	609.2495	16	17	3.68E-38	0.1146287	8397	7423	974	381.8813	45.1949	21	19	3.68E-38	0.09753312	8656	7802	854	403.589	52.46297	22	11	3.68E-38	MXRA5
1392	cg01377755	0.6558901	12056	4083	7973	174.5434	366.8099	26	27	3.68E-38	0.6622396	12474	4147	8327	201	379.7047	16	23	3.68E-38	0.8554672	9960	1354	8606	123.3288	437.8	10	25	3.68E-38	0.8683949	9968	1225	8743	87.36528	316.7338	13	13	3.68E-38	0.8670096	12728	1606	11122	93.61875	427.6401	17	24	3.68E-38	0.857191	11776	1596	10180	44.5	456.9483	16	21	3.68E-38	0.7658117	13624	3114	10510	138.189	341.3019	20	28	3.68E-38	0.7624093	13680	3174	10506	158.8965	418.0714	11	23	3.68E-38	0.7831855	11735	2466	9269	80.37667	482.9907	22	20	3.68E-38	0.7793763	11925	2553	9372	112.1808	353.4868	23	22	3.68E-38	ACP6
1396	cg01385430	0.01984086	19002	18623	379	902.4771	26.86329	20	22	3.68E-38	0.01576182	23882	23504	378	869.3828	27.52989	26	19	3.68E-38	0.03062506	20602	19968	634	955.9191	52.5616	20	18	3.68E-38	0.02664651	21066	20502	564	1406.329	33.03587	14	19	3.68E-38	0.0363823	21339	20559	780	605.6115	53.8	17	25	3.68E-38	0.03124854	21309	20640	669	724.3791	37.11873	23	20	3.68E-38	0.02356795	21879	21361	518	953.9106	46.90475	19	18	3.68E-38	0.0230936	21118	20628	490	748.1247	47.11736	19	22	3.68E-38	0.02528568	20465	19945	520	736.4854	50.67599	21	18	3.68E-38	0.01793984	20413	20045	368	749.0828	33.2	20	25	3.68E-38	VPS45A
1398	cg01389761	0.1951946	9306	7470	1836	544.4722	140.9688	18	21	3.68E-38	0.1727046	9506	7847	1659	365.9181	96.2	19	25	3.68E-38	0.08560172	11068	10112	956	555.1861	130.1392	19	20	3.68E-38	0.07311767	10472	9699	773	1002.569	78	12	16	3.68E-38	0.2808911	5646	4032	1614	177.0966	88.6	20	25	3.68E-38	0.2162116	5760	4493	1267	250.6644	88.47468	24	13	3.68E-38	0.4313575	18154	10280	7874	684.5875	513.5576	22	15	3.68E-38	0.3936745	17290	10444	6846	704.3234	497.2887	17	13	3.68E-38	0.3850397	7333	4471	2862	193.3056	192.481	24	13	3.68E-38	0.4668206	8128	4287	3841	242.9513	182.0734	19	22	3.68E-38	TERC
1401	cg01399317	0.9840261	34519	453	34066	29.46278	2522.861	18	15	3.68E-38	0.9864349	40003	444	39559	50.34879	1263.602	15	20	3.68E-38	0.9769931	33064	663	32401	67.75	1616.5	16	16	3.68E-38	0.9861392	39869	454	39415	56.33284	1244.5	18	16	3.68E-38	0.9654614	34470	1094	33376	74.4123	1339.039	21	17	3.68E-38	0.9634868	36736	1245	35491	90	1093.708	16	21	3.68E-38	0.986925	44183	479	43704	39.5	1551.347	16	23	3.68E-38	0.9872572	41649	432	41217	31.20516	1143.244	21	21	3.68E-38	0.9901511	43255	327	42928	31.48568	780.3877	23	20	3.68E-38	0.9883704	40830	376	40454	42.03808	1576.603	20	11	3.68E-38	FLJ46072
1403	cg01401337	0.0179635	31297	30733	564	1383.547	44.49775	30	20	3.68E-38	0.01888152	34590	33935	655	955.9134	64.94448	24	14	3.68E-38	0.02568181	30077	29302	775	1163.719	72.17074	23	26	3.68E-38	0.0201562	37159	36408	751	938.8112	54.33625	15	21	3.68E-38	0.02099701	35667	34916	751	798.283	62.46781	27	22	3.68E-38	0.01936722	34288	33622	666	927.4332	50.75	26	16	3.68E-38	0.02060198	32858	32179	679	940.9374	58.417	20	22	3.68E-38	0.02138984	29774	29135	639	763.9968	33.72411	23	19	3.68E-38	0.01676713	34074	33501	573	1114.479	41.06542	14	19	3.68E-38	0.01908595	32699	32073	626	1712.637	35.81772	13	22	3.68E-38	PHF2
1406	cg01402255	0.6914663	13247	4018	9229	246.75	596.7981	16	18	3.68E-38	0.7243723	13879	3753	10126	212.25	479.2752	16	22	3.68E-38	0.8360136	8730	1348	7382	86.14039	351.5213	24	29	3.68E-38	0.8419657	9708	1450	8258	141.8663	413.2254	24	20	3.68E-38	0.746857	12229	3021	9208	150.8477	487.4988	24	21	3.68E-38	0.7457727	11846	2937	8909	127.25	368.2122	16	19	3.68E-38	0.8408606	11613	1764	9849	81.83171	411.9954	21	21	3.68E-38	0.8423125	12856	1943	10913	113.2096	480.1	22	24	3.68E-38	0.4460494	12569	6918	5651	41.23308	267.2612	6	14	3.68E-38	0.3691458	13480	8467	5013	342.1872	256.9242	22	20	3.68E-38	GATAD2B
1414	cg01407797	0.07283852	18695	17326	1369	838.8643	102.7662	18	18	3.68E-38	0.06904963	21218	19746	1472	588.0817	72.6	24	25	3.68E-38	0.06434619	21160	19792	1368	648.9103	110.7801	14	18	3.68E-38	0.06107012	21449	20133	1316	745.6655	57.97126	24	24	3.68E-38	0.08342344	24869	22786	2083	899.0577	113.8492	21	22	3.68E-38	0.0881369	25905	23613	2292	858.6	112.75	25	16	3.68E-38	0.07272989	20703	19190	1513	638.5056	75.25985	21	22	3.68E-38	0.06558204	21720	20289	1431	688.5107	61.19913	24	27	3.68E-38	0.05694005	19482	18367	1115	639.5665	82.62364	17	15	3.68E-38	0.06611258	18429	17204	1225	474.8755	79.00886	30	15	3.68E-38	FLJ33814
1415	cg01408383	0.02761671	26804	26061	743	1039.372	38.54184	21	19	3.68E-38	0.02766371	27662	26894	768	1128.815	43.07019	13	24	3.68E-38	0.04316826	20517	19627	890	773.4559	82.61411	20	11	3.68E-38	0.03546633	23810	22962	848	528.9159	64.06787	18	13	3.68E-38	0.02702381	25063	24383	680	1317.696	105.8354	17	14	3.68E-38	0.02712886	25113	24429	684	879.4456	55.77096	20	15	3.68E-38	0.3774991	38014	23626	14388	564.4222	571.1359	26	15	3.68E-38	0.3849404	35160	21587	13573	917.25	388.8983	16	26	3.68E-38	0.03122891	28047	27168	879	1689.038	73.22958	12	14	3.68E-38	0.03226516	27174	26294	880	571.75	78.60993	16	23	3.68E-38	PIGA
1419	cg01411954	0.08363602	42298	38752	3546	1326.399	137.0852	24	26	3.68E-38	0.07163599	48800	45297	3503	1518.193	184.6122	23	15	3.68E-38	0.08868108	37969	34593	3376	1220.777	134.8113	31	12	3.68E-38	0.07996847	43042	39592	3450	1438.929	134.1641	21	20	3.68E-38	0.07674208	42823	39529	3294	1476.026	183.8048	21	20	3.68E-38	0.07775849	44834	41340	3494	1569.691	159.2	17	25	3.68E-38	0.06080088	40031	37591	2440	895.199	200.6667	17	9	3.68E-38	0.06563852	39648	37039	2609	1534.855	128.0939	13	21	3.68E-38	0.1265983	47294	41294	6000	1352.609	341.2926	14	14	3.68E-38	0.1297931	45904	39933	5971	1269.448	289.6	24	25	3.68E-38	NVL
1421	cg01413314	0.03128413	28285	27397	888	1089.624	64.4	14	25	3.68E-38	0.02821335	33891	32932	959	1489.668	54.25403	20	14	3.68E-38	0.03062055	30631	29690	941	1208.148	75.47778	20	19	3.68E-38	0.02233394	34511	33738	773	1532	42.90074	16	19	3.68E-38	0.02674504	33925	33015	910	1262.473	68.15019	27	29	3.68E-38	0.0154224	34914	34374	540	1072.8	106	25	4	3.68E-38	0.02540416	31076	30284	792	629.0231	60.41854	12	15	3.68E-38	0.03086806	28700	27811	889	1429.063	51.42956	18	20	3.68E-38	0.02293991	32071	31333	738	966.2919	66.40783	27	10	3.68E-38	0.02682752	30652	29827	825	1262.657	46.95743	18	20	3.68E-38	IFRD2
1426	cg01419479	0.05415725	31327	29625	1702	1465.542	127.4	22	25	3.68E-38	0.05659295	31282	29506	1776	1285.572	120.8415	15	24	3.68E-38	0.7257674	58117	15865	42252	1006.906	1539.904	19	26	3.68E-38	0.7093438	57628	16679	40949	792.8182	1076.6	24	25	3.68E-38	0.03275901	31067	30046	1021	1302.631	82.16465	14	33	3.68E-38	0.02959297	28792	27937	855	1277.6	74.43964	25	23	3.68E-38	0.04080068	23380	22422	958	675.2427	37.83556	24	17	3.68E-38	0.05301293	21706	20550	1156	808.0022	93.5738	19	18	3.68E-38	0.04914759	27938	26560	1378	1013.509	92.31712	35	31	3.68E-38	0.05540879	29047	27432	1615	1595.282	145.7516	14	23	3.68E-38	GLUL
1428	cg01419679	0.01807861	30378	29827	551	1742.584	90.56042	15	21	3.68E-38	0.0158054	26663	26240	423	1322.123	42.53147	19	27	3.68E-38	0.08399455	35819	32802	3017	1103.26	183.0738	19	19	3.68E-38	0.07679856	38820	35831	2989	1255.849	156.4615	17	19	3.68E-38	0.01744941	32222	31658	564	777.2083	53.66595	26	29	3.68E-38	0.01512932	35394	34857	537	970.8	47.75	25	16	3.68E-38	0.02527266	30249	29482	767	963.6701	82.70465	24	17	3.68E-38	0.0322634	30120	29145	975	930.3978	108.7753	24	14	3.68E-38	0.01303818	35181	34721	460	1122.295	38.40635	21	21	3.68E-38	0.01290769	34608	34160	448	1125.123	47.61186	17	18	3.68E-38	PTTG1IP
1429	cg01419788	0.08665644	36412	33248	3164	1045.264	156.6805	21	21	3.68E-38	0.07342364	45226	41898	3328	720.4	224.1166	25	15	3.68E-38	0.06828424	40949	38146	2803	1589.327	145.5513	31	21	3.68E-38	0.08303683	44868	41134	3734	1207.031	108.2361	18	21	3.68E-38	0.06710711	48941	45650	3291	1707.462	106.5374	20	18	3.68E-38	0.06427915	46727	43717	3010	1380.574	163.9675	23	12	3.68E-38	0.08247216	39865	36569	3296	1342.186	136.2948	14	32	3.68E-38	0.07773186	43460	40074	3386	1407.466	166.282	19	21	3.68E-38	0.06840615	39107	36425	2682	799.7159	133.1718	22	18	3.68E-38	0.06689798	37943	35398	2545	1353.467	139.7776	23	14	3.68E-38	ITPK1
1430	cg01420388	0.8540289	57843	8358	49485	496.4704	1694.301	17	15	3.68E-38	0.8705534	62644	8022	54622	345.4725	1930.106	20	22	3.68E-38	0.9822239	59868	966	58902	93.46799	2319.411	15	22	3.68E-38	0.9845708	66462	927	65535	79.64953	1897.727	21	19	3.68E-38	0.9809703	64063	1121	62942	113.145	2989.52	20	12	3.68E-38	0.9812518	58839	1005	57834	86.98744	2401.313	27	20	3.68E-38	0.7323418	56644	15088	41556	660.2826	2042.199	22	10	3.68E-38	0.7273176	64719	17575	47144	851.7044	1772.978	21	20	3.68E-38	0.5977274	55519	22274	33245	1612.71	937.25	15	16	3.68E-38	0.5419707	53759	24569	29190	1172.921	1211.26	21	23	3.68E-38	FBXO2
1433	cg01422337	0.8689154	4584	514	4070	35.35534	258.4416	18	14	3.68E-38	0.8751672	4386	460	3926	34.65905	167.7051	20	20	3.68E-38	0.4764294	6476	3343	3133	160.5561	166.2769	23	12	3.68E-38	0.4943695	7093	3537	3556	161.2205	138.189	20	20	3.68E-38	0.8090523	4142	710	3432	44.29494	166.771	24	14	3.68E-38	0.8457195	4327	583	3744	40.39993	146.8953	26	22	3.68E-38	0.8966769	7062	640	6422	32.04749	307.5149	24	15	3.68E-38	0.9076449	7696	620	7076	40.24328	266.6623	23	21	3.68E-38	0.8290024	5403	841	4562	57.58335	156.0938	19	32	3.68E-38	0.8238026	6143	1000	5143	41.71613	218.6543	17	21	3.68E-38	CARD8
1436	cg01425405	0.06280179	34899	32701	2198	1233.666	108.75	18	16	3.68E-38	0.07494877	36992	34212	2780	1278.61	107.4	23	25	3.68E-38	0.8808845	31466	3660	27806	161.6931	1353.716	14	20	3.68E-38	0.8781759	32135	3827	28308	202.0495	1135.606	14	21	3.68E-38	0.487121	56504	28931	27573	1088.985	953.7449	17	23	3.68E-38	0.5228578	53186	25325	27861	1089.228	839.7976	17	22	3.68E-38	0.1096685	40413	35970	4443	996.8214	235.2343	17	20	3.68E-38	0.1156758	40453	35762	4691	1633.501	314.5665	14	14	3.68E-38	0.252546	47230	35277	11953	2181.736	534.5	11	16	3.68E-38	0.2918563	44720	31639	13081	1122.212	624.5	17	16	3.68E-38	DLX3
1438	cg01426743	0.8445972	12995	1935	11060	82.62364	395.2925	15	27	3.68E-38	0.845289	14398	2143	12255	101.1723	584.0727	19	10	3.68E-38	0.5162752	13141	6305	6836	229.7051	261.4534	29	17	3.68E-38	0.5352587	15655	7222	8433	274.0242	440.7455	28	15	3.68E-38	0.847343	13355	1954	11401	134.1222	336.8	17	25	3.68E-38	0.856035	14987	2072	12915	111.1399	448.5078	12	19	3.68E-38	0.624189	16701	6214	10487	187.4034	300.0803	22	20	3.68E-38	0.6286809	16336	6003	10333	202.1153	321.8527	19	31	3.68E-38	0.8161819	18946	3401	15545	191.5	704	16	16	3.68E-38	0.8156848	18504	3329	15175	151.4144	672.3499	19	15	3.68E-38	FAM20B
1441	cg01428678	0.04920731	11443	10875	568	491.25	36.18136	16	11	3.68E-38	0.04923001	12108	11507	601	370.756	47.11736	22	22	3.68E-38	0.8710132	9118	1089	8029	69.40221	533.6971	24	15	3.68E-38	0.884495	9484	1007	8477	41.89783	347.311	21	17	3.68E-38	0.05912639	11942	11230	712	624.5	57.3913	16	21	3.68E-38	0.04914005	13331	12671	660	302.6682	49.09903	21	21	3.68E-38	0.53485	13702	6320	7382	231.379	311.3969	17	21	3.68E-38	0.5156355	13299	6390	6909	238.0757	361.125	21	20	3.68E-38	0.04506917	8864	8460	404	240.5953	25.58409	17	22	3.68E-38	0.0570454	8402	7917	485	356.3818	63.51693	8	15	3.68E-38	GPHN
1442	cg01429181	0.02869429	11993	11646	347	752.0248	44.63263	19	14	3.68E-38	0.03575212	11228	10823	405	408.7289	58	15	16	3.68E-38	0.07510629	8368	7732	636	388.9601	81.03728	10	24	3.68E-38	0.05089384	10864	10306	558	736.0375	105.8615	14	15	3.68E-38	0.05431905	10099	9545	554	445	79.2131	16	21	3.68E-38	0.03400727	10633	10268	365	565.051	30.33229	19	21	3.68E-38	0.05183877	9526	9027	499	348.0575	72.12489	21	18	3.68E-38	0.04410408	10738	10260	478	630.5035	73.39707	18	23	3.68E-38	0.03253425	8660	8375	285	402.2739	21.92194	15	28	3.68E-38	0.06048847	8662	8132	530	390.2398	74.45844	17	17	3.68E-38	WDR42A
1443	cg01429321	0.0178137	22916	22506	410	1166.596	69.1675	17	7	3.68E-38	0.02638727	23093	22481	612	1259.25	37.5	16	16	3.68E-38	0.5890418	20177	8233	11944	504.6385	604.424	18	22	3.68E-38	0.6326627	23211	8463	14748	290.5577	700.2004	17	17	3.68E-38	0.5883536	24749	10129	14620	705.9158	596.2598	15	14	3.68E-38	0.6111959	24159	9332	14827	402.2207	632.6249	27	18	3.68E-38	0.3743529	19216	11985	7231	577.7062	231.0685	18	24	3.68E-38	0.3857509	20154	12341	7813	610.0164	237.75	19	16	3.68E-38	0.8336441	26716	4361	22355	265.819	1025.683	17	17	3.68E-38	0.8425404	26872	4147	22725	204.3766	827.7863	20	18	3.68E-38	LOX
1447	cg01430807	0.06885318	36122	33628	2494	1217.874	114.2	21	25	3.68E-38	0.06059744	38565	36222	2343	1335.326	87.46857	23	12	3.68E-38	0.05687551	36770	34673	2097	1311.39	176.8085	17	17	3.68E-38	0.05891132	39434	37105	2329	1060.4	101.3799	27	17	3.68E-38	0.5167867	55569	26800	28769	947.5	1063.812	16	21	3.68E-38	0.4656803	60798	32439	28359	961.0714	1639.009	14	10	3.68E-38	0.0648874	39954	37355	2599	1534.791	159.3087	19	15	3.68E-38	0.06849694	39639	36917	2722	839.75	160	16	16	3.68E-38	0.07197021	36693	34045	2648	930.4079	104.0478	22	17	3.68E-38	0.08342762	37022	33925	3097	1137.902	78.21273	19	13	3.68E-38	NDUFB8
1448	cg01431114	0.04406308	25772	24632	1140	977.6465	59.18926	27	19	3.68E-38	0.04687947	27844	26534	1310	875.4554	100.7575	27	14	3.68E-38	0.9320378	29387	1904	27483	164.5202	1137.57	18	21	3.68E-38	0.9405016	38775	2213	36562	147.2191	1044.116	17	17	3.68E-38	0.8737904	40824	5065	35759	205.553	1324.199	24	20	3.68E-38	0.8853311	42998	4842	38156	236.2468	1549.581	23	14	3.68E-38	0.7637241	44056	10333	33723	538.5314	1231.353	14	17	3.68E-38	0.791813	46608	9624	36984	416.4033	1316.25	23	16	3.68E-38	0.5732004	46341	19721	26620	902.2325	816.0883	17	24	3.68E-38	0.5625797	46960	20485	26475	964.7332	1236.5	22	16	3.68E-38	PDE10A
1452	cg01439669	0.02022854	26941	26394	547	996.0778	41.24318	18	21	3.68E-38	0.01656658	33039	32490	549	959.3835	51.29454	24	23	3.68E-38	0.6703265	38335	12571	25764	750.476	1407	18	16	3.68E-38	0.6815207	42223	13379	28844	804.4907	1128.518	17	17	3.68E-38	0.02539302	38257	37283	974	999.0042	61.71548	17	20	3.68E-38	0.01984462	36585	35857	728	1259.636	49.33153	23	10	3.68E-38	0.01506903	30758	30293	465	918.0603	42.53694	18	23	3.68E-38	0.01754803	29362	28845	517	1247.572	39.82625	18	23	3.68E-38	0.136835	34036	29365	4671	1251.974	234.1208	20	14	3.68E-38	0.1368298	33153	28603	4550	1270.435	292.0305	18	20	3.68E-38	ENC1
1454	cg01441777	0.02020034	17969	17604	365	685.6996	68.9534	27	14	3.68E-38	0.02533594	16793	16365	428	558.6	44.12613	25	26	3.68E-38	0.9319646	20551	1305	19246	147.5	884.3976	16	19	3.68E-38	0.929434	17869	1168	16701	87.36514	590.3528	24	22	3.68E-38	0.9294522	18795	1233	17562	53	828.1369	16	21	3.68E-38	0.9333958	20184	1251	18933	139.7188	686.8609	12	17	3.68E-38	0.02462814	16304	15900	404	1003.391	60.5	10	16	3.68E-38	0.02427155	16339	15940	399	861.256	46.3243	18	17	3.68E-38	0.03015267	15620	15146	474	629.6768	44.90731	20	24	3.68E-38	0.03733297	14418	13876	542	499.8969	56.00298	19	27	3.68E-38	CSNK1E
1455	cg01442426	0.2334505	27499	21056	6443	2094.298	258.6253	11	24	3.68E-38	0.249304	31869	23899	7970	1002.537	373.257	23	12	3.68E-38	0.8678527	21429	2745	18684	152.4994	877.7446	18	19	3.68E-38	0.8902479	24592	2610	21982	131.8642	860.4332	24	21	3.68E-38	0.8906307	30393	3235	27158	194.774	1033.518	19	19	3.68E-38	0.8880694	29865	3254	26611	91.45518	729.1464	20	22	3.68E-38	0.370783	25570	16052	9518	692.6818	342.7471	17	19	3.68E-38	0.3782806	23943	14848	9095	533.7495	489.8817	20	12	3.68E-38	0.06774241	27106	25263	1843	876.6813	102.7683	22	12	3.68E-38	0.06175462	26732	25075	1657	1143.395	78.82408	22	17	3.68E-38	XCR1
1458	cg01442833	0.01907378	25380	24894	486	1522.637	57	10	9	3.68E-38	0.02027874	27022	26472	550	1398.147	36.44791	15	20	3.68E-38	0.04917922	29567	28108	1459	899.7808	64.11102	26	18	3.68E-38	0.06591645	29847	27873	1974	1034.787	93.13368	11	17	3.68E-38	0.02594217	28849	28098	751	1329.724	62.76284	15	23	3.68E-38	0.01840605	32009	31418	591	1129.059	59.75	21	16	3.68E-38	0.5205958	41996	20081	21915	747.207	800.3676	19	17	3.68E-38	0.52061	43374	20741	22633	612.6154	1345	23	16	3.68E-38	0.01754386	26291	25828	463	1487.983	37.53348	13	21	3.68E-38	0.02035375	26529	25987	542	1175.58	36.28149	15	26	3.68E-38	UNG
1466	cg01447498	0.03639583	10066	9696	370	538.9982	58.68986	21	18	3.68E-38	0.04103967	8672	8312	360	287.7746	45.5	34	16	3.68E-38	0.08325185	7059	6463	596	395.1619	70.43063	28	19	3.68E-38	0.0445583	6341	6054	287	321.4114	61.57172	19	13	3.68E-38	0.0634715	6848	6407	441	247.3102	57.23841	19	17	3.68E-38	0.0411942	6867	6580	287	463.1904	35.78773	19	21	3.68E-38	0.03482405	8084	7799	285	712.25	37.83556	16	17	3.68E-38	0.04184149	8480	8121	359	336.25	39.39596	16	24	3.68E-38	0.04812483	7526	7159	367	411	34.66876	16	13	3.68E-38	0.05383814	8537	8072	465	306.7654	58.77348	27	28	3.68E-38	TSNAX
1475	cg01457653	0.1217771	20766	18225	2541	749.7967	198.697	21	18	3.68E-38	0.1112502	20673	18362	2311	779.4673	157.3792	18	19	3.68E-38	0.04605153	23808	22707	1101	1766.403	162.0138	12	17	3.68E-38	0.04179304	19353	18540	813	773.8743	52.72604	26	28	3.68E-38	0.1868693	23585	19159	4426	1026.043	291.75	11	16	3.68E-38	0.1779612	22551	18520	4031	590.5112	155.1775	29	15	3.68E-38	0.04292835	18559	17758	801	682.6779	79.55168	15	17	3.68E-38	0.03936464	18724	17983	741	668.8079	99.84604	20	13	3.68E-38	0.03886984	18269	17555	714	684.5	40.00833	16	24	3.68E-38	0.03499628	18702	18044	658	567.9612	47.35328	20	21	3.68E-38	FBXL8
1476	cg01459162	0.6909183	35609	10937	24672	635.6859	677.496	17	11	3.68E-38	0.7124173	39353	11246	28107	576.7512	1234.614	19	23	3.68E-38	0.7457867	35146	8860	26286	508.6147	1237.204	19	22	3.68E-38	0.7741147	37937	8492	29445	409.4148	1045.086	18	17	3.68E-38	0.4983845	41683	20859	20824	954.5	686.365	16	18	3.68E-38	0.5128004	40641	19749	20892	621.75	844.4	16	25	3.68E-38	0.891984	33071	3483	29588	154.3128	1098.443	29	19	3.68E-38	0.888829	31446	3407	28039	197.75	1120.796	16	22	3.68E-38	0.1282229	31665	27592	4073	1326.174	263.1047	12	15	3.68E-38	0.1281422	29656	25843	3813	907.9251	197.6	18	25	3.68E-38	PADI3
1485	cg01465620	0.02453241	15512	15129	383	761.2014	29.09295	19	10	3.68E-38	0.02488395	20797	20277	520	605.887	29.666	19	14	3.68E-38	0.8713645	13722	1678	12044	116.9022	538.4291	17	17	3.68E-38	0.8758402	15670	1858	13812	116.4171	545.6238	17	24	3.68E-38	0.02682119	15000	14595	405	604.8504	64.11102	22	18	3.68E-38	0.02595805	15348	14947	401	702.6284	30.42614	18	28	3.68E-38	0.02792533	13078	12710	368	505.6475	41.33333	23	9	3.68E-38	0.04067366	12488	11976	512	660.2	32.94528	12	23	3.68E-38	0.02759965	15806	15367	439	503.9793	40.836	23	19	3.68E-38	0.02710843	15504	15081	423	822.873	42.03808	20	20	3.68E-38	ACVR2B
1486	cg01465641	0.03464802	15341	14806	535	420.5	82.36545	16	15	3.68E-38	0.04647506	15801	15062	739	579.0446	66.75	23	16	3.68E-38	0.399701	16620	9937	6683	457.012	310.0876	15	21	3.68E-38	0.4080137	17370	10242	7128	484.526	270.7356	19	14	3.68E-38	0.0379329	18380	17679	701	812.6205	96.04411	12	17	3.68E-38	0.03675048	19029	18326	703	916.25	45.5	16	16	3.68E-38	0.04087356	16659	15974	685	770.1852	90.69348	12	13	3.68E-38	0.04778134	14864	14149	715	530.7808	70.72427	14	13	3.68E-38	0.03134858	20188	19552	636	659.4	64.51047	25	10	3.68E-38	0.03684862	22506	21673	833	771.9839	94.98801	19	18	3.68E-38	ITSN1
1487	cg01466020	0.05979405	35539	33408	2131	1891.293	166.5	17	16	3.68E-38	0.07482395	33980	31430	2550	1019.065	140.9132	19	17	3.68E-38	0.04624887	33090	31555	1535	913.304	94.57639	19	13	3.68E-38	0.04051241	34013	32631	1382	1271.142	85.69942	18	23	3.68E-38	0.04748682	39153	37289	1864	1268.789	95.93835	15	24	3.68E-38	0.05367627	37030	35037	1993	1057.75	76.68507	16	15	3.68E-38	0.06002637	34035	31986	2049	1017.688	107.0268	19	22	3.68E-38	0.05762353	34851	32837	2014	1385.578	110.5	23	16	3.68E-38	0.06494649	35129	32841	2288	1626.557	185.6667	19	9	3.68E-38	0.06050913	37729	35440	2289	1902.344	144.0662	13	17	3.68E-38	YY1AP1
1489	cg01468621	0.06027609	16706	15693	1013	1215.752	93.7262	18	15	3.68E-38	0.04773837	15464	14721	743	889.1844	56.082	13	21	3.68E-38	0.9133582	18690	1528	17162	155.1831	953.668	20	24	3.68E-38	0.9417965	16978	894	16084	81.11211	916.9747	23	19	3.68E-38	0.7668164	18156	4157	13999	355.7256	729.0934	23	28	3.68E-38	0.7618808	19806	4640	15166	515.8142	696.6467	14	23	3.68E-38	0.7621711	21529	5044	16485	388.8565	778.9377	24	24	3.68E-38	0.7031119	22491	6607	15884	353.3002	1040.63	19	19	3.68E-38	0.3917691	24223	14694	9529	1163.201	618.0492	17	20	3.68E-38	0.4224385	22611	13017	9594	793	397.0215	16	24	3.68E-38	BRSK2
1498	cg01476044	0.1028246	3936	3521	415	274.4654	99.92467	15	17	3.68E-38	0.06757889	3481	3239	242	182.5	42.21374	16	22	3.68E-38	0.4472703	2849	1530	1319	95.41226	114.5136	14	24	1.25E-15	0.4350238	2424	1326	1098	146.9152	67.37143	15	22	2.62E-37	0.6413741	2549	850	1699	59.2698	76.39544	22	19	3.68E-38	0.6458192	2842	942	1900	111.0372	121.75	19	16	3.68E-38	0.4486523	4389	2375	2014	92.67236	124.1139	24	19	3.68E-38	0.4522489	4769	2567	2202	179	87.10857	16	31	3.68E-38	0.09245484	4605	4170	435	226.0432	61.30324	17	23	3.68E-38	0.0727056	4095	3790	305	262.0719	56.30207	15	13	3.68E-38	MGAM
1503	cg01482279	0.03301274	11441	11060	381	591.8484	53.98677	18	14	3.68E-38	0.04202753	10869	10408	461	658.9693	51.25693	17	11	3.68E-38	0.0545667	11024	10417	607	725.5745	69.2	21	25	3.68E-38	0.0554441	10866	10258	608	583.3901	76.37626	20	21	3.68E-38	0.0520517	11427	10827	600	596.1713	94.75	21	16	3.68E-38	0.04280436	10997	10522	475	735.0922	49.96888	15	18	3.68E-38	0.03949307	10079	9677	402	442.385	41.05362	17	15	3.68E-38	0.0538415	11471	10848	623	1200.317	74.71761	11	18	3.68E-38	0.05503901	9257	8742	515	538.9142	60.88621	17	23	3.68E-38	0.05164039	11635	11029	606	687.4459	76.9548	11	24	3.68E-38	ORMDL3
1506	cg01485645	0.1002558	19450	17490	1960	913.304	78	19	16	3.68E-38	0.1040475	23495	21040	2455	753.6345	131.6359	27	12	3.68E-38	0.1119211	20888	18539	2349	1130.911	110.9297	15	23	3.68E-38	0.114189	22065	19534	2531	1084.345	99.8167	10	24	3.68E-38	0.1096614	24120	21464	2656	1183.067	117.4736	15	22	3.68E-38	0.1057252	24161	21596	2565	858.7503	118.6503	24	26	3.68E-38	0.118485	21101	18589	2512	635.9247	158.6276	18	18	3.68E-38	0.1207703	22124	19440	2684	955.3478	131.7044	17	20	3.68E-38	0.1258399	22373	19545	2828	941.3948	128.8412	18	15	3.68E-38	0.1135877	23230	20580	2650	1233.509	90.42699	12	24	3.68E-38	MLLT6
1507	cg01485797	0.06241824	10602	9934	668	522.0781	56.12486	15	14	3.68E-38	0.07011428	10226	9502	724	389.7959	94.50079	30	15	3.68E-38	0.04015878	15015	14408	607	629.2296	52.25	20	16	3.68E-38	0.03112574	15996	15495	501	1057.75	63.50853	16	12	3.68E-38	0.05209734	22953	21752	1201	843.5784	104.4161	18	18	3.68E-38	0.05079416	24706	23446	1260	1068.427	78.34023	15	21	3.68E-38	0.03082534	16899	16375	524	851.0143	19.60612	12	10	3.68E-38	0.03914496	14870	14284	586	546.3077	55.7086	23	29	3.68E-38	0.04371979	17901	17114	787	674.2	121.2436	25	12	3.68E-38	0.05031558	16853	16000	853	606.3911	62.29687	26	10	3.68E-38	RPLP2
1511	cg01490535	0.1325785	34521	29931	4590	1163.863	242.9651	22	15	3.68E-38	0.1353328	37910	32766	5144	1480.36	243.6395	14	19	3.68E-38	0.1458982	35555	30353	5202	954.6572	232.2851	14	23	3.68E-38	0.1331053	39365	34112	5253	1466.5	280.4	16	25	3.68E-38	0.2077064	38777	30702	8075	1219.052	464.5701	18	23	3.68E-38	0.2014026	40252	32125	8127	1430	527.2454	16	22	3.68E-38	0.1031265	34188	30652	3536	838.1981	187.3825	30	20	3.68E-38	0.1039356	34431	30842	3589	1322.182	211.7336	21	17	3.68E-38	0.1053043	35739	31965	3774	917.2351	248.2857	20	14	3.68E-38	0.1141089	31738	28105	3633	929.0338	216.0042	29	20	3.68E-38	FLJ10661
1513	cg01491540	0.01478428	37981	37418	563	2213.403	66.93313	19	23	3.68E-38	0.0128231	34525	34081	444	1044.503	41.75366	24	19	3.68E-38	0.03699532	28309	27258	1051	1203.422	162.7414	13	17	3.68E-38	0.02542853	28136	27418	718	1018.384	66.35712	23	15	3.68E-38	0.02522468	29831	29076	755	1006.25	76.10776	16	23	3.68E-38	0.01883416	31757	31157	600	1458	59.66376	16	17	3.68E-38	0.01513685	33989	33473	516	1629.112	56.29165	17	12	3.68E-38	0.01821171	31528	30952	576	1178.423	64.5925	29	21	3.68E-38	0.0167591	32897	32344	553	1684.07	60.42933	13	27	3.68E-38	0.01563801	27525	27093	432	1644.191	23.21637	14	11	3.68E-38	SSH2
1515	cg01493303	0.01141386	17773	17569	204	576.7509	31.75	23	16	3.68E-38	0.01028413	20806	20591	215	525.7145	27.5239	33	23	3.68E-38	0.02196395	20980	20517	463	924.0607	52.32399	17	20	3.68E-38	0.0179218	21996	21600	396	853.4	44.51645	25	21	3.68E-38	0.01548832	24822	24436	386	989.1856	63.60818	24	14	3.68E-38	0.01058142	26645	26362	283	818.8297	32.6	18	25	3.68E-38	0.009118268	22163	21960	203	595.1484	24.81322	15	23	3.68E-38	0.01011359	19972	19769	203	794.0229	21.8	23	25	3.68E-38	0.008848406	22955	22751	204	623.4485	26.85268	21	15	3.68E-38	0.007909247	22026	21851	175	1027.852	27.18031	11	13	3.68E-38	GRWD1
1520	cg01497501	0.01743707	25363	24919	444	1529.69	48.10703	12	14	3.68E-38	0.01348888	32816	32372	444	982.25	39.91834	16	19	3.68E-38	0.01911367	30611	30024	587	1694.935	66	18	9	3.68E-38	0.01811005	34356	33732	624	1324.87	59.21809	20	23	3.68E-38	0.01405473	33483	33011	472	1244.744	41.14365	18	20	3.68E-38	0.0144345	32738	32264	474	929.9549	31.90271	13	23	3.68E-38	0.01523077	28001	27573	428	842.5799	24.39619	30	23	3.68E-38	0.01392071	28706	28305	401	1236.515	35.81301	15	14	3.68E-38	0.01721904	29228	28723	505	1623.509	45.7012	12	15	3.68E-38	0.01735005	30044	29521	523	1259.121	50.44028	18	18	3.68E-38	ZFAND2A
1521	cg01497527	0.7679314	45839	10561	35278	662.5469	1283.81	20	19	3.68E-38	0.7666091	43355	10042	33313	410.4247	1037.626	19	21	3.68E-38	0.9785233	35520	665	34855	105.0778	1117.171	12	24	3.68E-38	0.9803274	37465	639	36826	43.60332	1491.25	20	16	3.68E-38	0.9724596	43073	1089	41984	78.339	1480.446	17	18	3.68E-38	0.9673152	39735	1202	38533	81.55298	1637.111	18	19	3.68E-38	0.3209769	40068	27175	12893	968.2174	595.5	20	16	3.68E-38	0.2935587	36942	26068	10874	880.7649	516.656	23	15	3.68E-38	0.6982024	40954	12290	28664	402.1642	1128.841	34	21	3.68E-38	0.6906745	39276	12080	27196	443.2443	915.905	22	24	3.68E-38	ANKDD1A
1524	cg01500097	0.4015852	2171	1259	912	139.7542	66.33824	20	21	3.68E-38	0.5003021	1555	727	828	79.67434	45.49536	12	29	3.29E-24	0.5694953	3447	1427	2020	203.093	117.2314	23	19	2.28E-26	0.6310112	2125	721	1404	89.56686	82.26814	18	21	6.34E-26	0.6096774	2380	868	1512	113.4733	99.11179	21	27	3.68E-38	0.7410134	2209	498	1711	40.5	158.8965	16	11	5.90E-21	0.6712533	2589	784	1805	76.10776	113.6455	23	29	3.68E-38	0.692211	3084	880	2204	51.92009	127.0887	23	17	3.68E-38	0.1392252	2378	2033	345	109.2367	40.01838	26	17	3.68E-38	0.1460719	2433	2063	370	129.1611	42.7089	19	20	3.68E-38	KIAA0274
1526	cg01500421	0.01393835	16186	15959	227	1109.379	27.75	12	16	3.68E-38	0.01283587	17429	17204	225	1019.667	28.7815	9	24	3.68E-38	0.02859035	16514	16039	475	2436.426	55.25456	6	15	3.68E-38	0.02424702	15737	15353	384	854.5	34.5	16	16	3.68E-38	0.02243205	19916	19467	449	942.713	67.6171	13	14	3.68E-38	0.01360899	17168	16933	235	1081.943	29.34681	13	17	3.68E-38	0.0211493	14274	13970	304	1140.95	36.66061	10	21	3.68E-38	0.01971466	15320	15016	304	1054.988	29.34681	11	17	3.68E-38	0.02597403	15531	15125	406	849.704	50.44028	10	18	3.68E-38	0.02066917	16398	16057	341	898.2739	39.53331	15	17	3.68E-38	HARSL
1529	cg01505590	0.01029179	26426	26153	273	2203.302	24.75	14	16	3.68E-38	0.01233344	25116	24805	311	1048.468	38.5	27	16	3.68E-38	0.9726442	35578	876	34702	112.4742	1318.036	20	21	3.68E-38	0.9787928	39462	739	38723	99.40846	1074.505	24	21	3.68E-38	0.2976266	20503	14371	6132	1093.591	429.7723	13	20	3.68E-38	0.3217817	19724	13345	6379	537.5502	263.7707	23	23	3.68E-38	0.02417111	21827	21297	530	1201.846	63.93784	18	21	3.68E-38	0.01626271	22221	21858	363	938.7014	46.734	20	15	3.68E-38	0.01528769	21486	21156	330	1055.682	57.5	14	16	3.68E-38	0.02032965	22773	22308	465	1165.51	47.97016	15	22	3.68E-38	PHLDA2
1531	cg01508386	0.026574	29252	28472	780	1839.148	54.47997	17	15	3.68E-38	0.03009365	30438	29519	919	1151.71	56.71139	22	22	3.68E-38	0.03977296	24037	23077	960	655.488	69.64912	18	11	3.68E-38	0.03084069	26164	25354	810	945.0358	76.39544	14	19	3.68E-38	0.03226262	28230	27316	914	1331.015	77.07464	15	18	3.68E-38	0.02885133	29604	28747	857	1512.529	55.42735	15	21	3.68E-38	0.03826514	29666	28527	1139	884.75	75.91365	16	17	3.68E-38	0.03727001	29629	28521	1108	1754.856	68.78282	12	13	3.68E-38	0.04902031	27766	26400	1366	1245.49	99.56869	20	13	3.68E-38	0.04977376	29293	27830	1463	1241.974	77.38068	13	13	3.68E-38	SCYL1BP1
1533	cg01511567	0.26285	25717	18931	6786	859.6253	255.0967	22	21	3.68E-38	0.2607751	27510	20310	7200	1049.77	258.6316	13	31	3.68E-38	0.8697674	28065	3568	24497	225.9928	1215	22	16	3.68E-38	0.8951384	32276	3295	28981	237.1343	967.3599	13	21	3.68E-38	0.5144327	39151	18959	20192	670.1259	833.0085	17	19	3.68E-38	0.4888146	40265	20534	19731	949.5792	728.8538	14	19	3.68E-38	0.3509195	31440	20372	11068	1018.65	454.0267	17	17	3.68E-38	0.343858	29988	19642	10346	1094.366	386.4597	18	14	3.68E-38	0.403632	32224	19177	13047	846.25	602.1763	16	12	3.68E-38	0.3941063	32036	19371	12665	841.3557	458.0858	23	14	3.68E-38	SSRP1
1534	cg01512854	0.2968435	16279	11417	4862	562.3856	205.5324	18	18	3.68E-38	0.2767501	18928	13662	5266	686.1824	287.8898	19	17	3.68E-38	0.8647544	13357	1720	11637	116.1895	606.4216	15	20	3.68E-38	0.8780316	15486	1801	13685	57.57835	672.5475	15	21	3.68E-38	0.8709086	15176	1872	13304	108.219	182.154	23	12	3.68E-38	0.8762321	16132	1909	14223	115.3961	577.5909	19	15	3.68E-38	0.6072565	18752	7304	11448	463.0583	291.4454	21	22	3.68E-38	0.6034905	19897	7829	12068	537.6667	536.8328	9	19	3.68E-38	0.05053318	16780	15927	853	569.4567	58.50101	18	19	3.68E-38	0.05232661	16813	15928	885	705.9122	50.44028	19	18	3.68E-38	PCDHB3
1539	cg01515887	0.8386852	13073	2025	11048	142.0094	1077.722	15	15	3.68E-38	0.8173935	11778	2069	9709	132.9361	284.5352	18	15	3.68E-38	0.8700762	9344	1127	8217	96.58402	398.9173	19	15	3.68E-38	0.8729596	9212	1083	8129	121.5091	204.6388	11	19	3.68E-38	0.5294946	12682	5914	6768	290.4403	317.282	19	19	3.68E-38	0.557584	13046	5716	7330	294.5698	330.2444	19	27	3.68E-38	0.924048	18991	1350	17641	87.6	544.2226	25	23	3.68E-38	0.9297604	18764	1225	17539	65.8	881.5264	25	18	3.68E-38	0.06278601	14760	13827	933	608.4341	69.40221	20	24	3.68E-38	0.06111597	14757	13849	908	522.2	99.92297	25	15	3.68E-38	SAA2
1541	cg01517728	0.05730627	8817	8306	511	281.2974	64.37456	20	12	3.68E-38	0.06631427	8224	7672	552	302.8663	49.26177	13	18	3.68E-38	0.6774959	5379	1667	3712	120.6114	229.574	26	18	3.68E-38	0.6260684	5516	2000	3516	130.1392	194.8686	20	21	3.68E-38	0.5580471	10469	4571	5898	171.8	381	25	16	3.68E-38	0.5191506	10213	4859	5354	260.5	257.9407	16	15	3.68E-38	0.06660413	7362	6865	497	374.7299	38.90758	10	20	3.68E-38	0.07232617	7062	6544	518	318.4161	42.45782	20	24	3.68E-38	0.2607974	7124	5240	1884	242.7733	119.5701	18	17	3.68E-38	0.2673047	7528	5489	2039	246.8381	132.7004	15	18	3.68E-38	SOCS6
1542	cg01519742	0.1785697	21141	17348	3793	952.993	186.7524	19	17	3.68E-38	0.1717352	21800	18039	3761	772.1097	147.1735	27	24	3.68E-38	0.9852018	33823	402	33421	44.62368	1658.217	11	19	3.68E-38	0.9859398	33470	372	33098	39.80201	1140.625	20	21	3.68E-38	0.01907741	22597	22164	433	938.25	36.86983	16	26	3.68E-38	0.01991567	22194	21750	444	782.887	44.96548	27	19	3.68E-38	0.9757697	29945	628	29317	57.8	879.4529	25	22	3.68E-38	0.9745625	27615	605	27010	51.58142	646.5049	14	14	3.68E-38	0.02186375	22403	21911	492	723.8152	42.60318	20	32	3.68E-38	0.02862245	19500	18939	561	1152.113	82.31646	18	14	3.68E-38	JAKMIP1
1544	cg01521624	0.8524737	7702	1051	6651	69.39329	250.2926	21	19	3.68E-38	0.8382455	8586	1305	7281	59.66376	332.7823	17	21	3.68E-38	0.8893748	6074	583	5491	71.26289	246.6219	15	19	3.68E-38	0.9290977	7093	410	6683	39.77584	371.9382	17	18	3.68E-38	0.9084371	7687	613	7074	90.16039	356.8532	19	18	3.68E-38	0.9413942	8278	391	7887	32.11122	488.2541	23	15	3.68E-38	0.8557491	10867	1482	9385	106.2721	305.6821	21	23	3.68E-38	0.8572485	10716	1444	9272	53.84291	501.8942	17	23	3.68E-38	0.1043272	3274	2922	352	176.608	29.598	15	24	3.68E-38	0.09785141	3763	3385	378	147.6282	38.68247	23	12	3.68E-38	SLC13A3
1545	cg01522194	0.1134111	32992	29239	3753	2446.242	198.5628	14	20	3.68E-38	0.09359162	35416	32092	3324	1302.72	153.2972	24	24	3.68E-38	0.08787879	38510	35117	3393	1575.3	189.7555	12	14	3.68E-38	0.0941508	41769	37827	3942	2053.25	147.9731	16	19	3.68E-38	0.08418842	37031	33905	3126	1232.074	159.7355	14	21	3.68E-38	0.07612033	39955	36906	3049	1768.468	122.4	14	25	3.68E-38	0.06307601	31909	29890	2019	1102.158	96.4	20	25	3.68E-38	0.05402436	29942	28319	1623	851.468	137.8753	11	10	3.68E-38	0.06023306	33453	31432	2021	1640.829	161.6061	12	22	3.68E-38	0.05862987	34831	32783	2048	2057.965	113.9435	12	26	3.68E-38	KHK
1547	cg01522975	0.03531782	25213	24319	894	894.6508	110	20	16	3.68E-38	0.02427794	26179	25541	638	811.5229	46.91685	18	21	3.68E-38	0.03178971	20976	20306	670	926.2435	75.63493	17	14	3.68E-38	0.02393695	20454	19962	492	905.8224	51.38913	21	19	3.68E-38	0.03739822	20409	19642	767	710.1752	100.9558	20	15	3.68E-38	0.01786841	23685	23260	425	1026	40.62371	16	14	3.68E-38	0.02308627	22944	22412	532	997.25	42.70998	16	28	3.68E-38	0.02234403	23799	23265	534	769.9563	60.73967	24	13	3.68E-38	0.0161918	22257	21895	362	763.4955	24.72393	19	11	3.68E-38	0.02581837	21009	20464	545	675.5161	38.48562	20	14	3.68E-38	VPS45A
1550	cg01527212	0.009344185	23123	22906	217	1338.554	18.66766	17	27	3.68E-38	0.008227822	24937	24731	206	1213.25	20.98443	16	26	3.68E-38	0.01835368	23492	23059	433	1602.498	40.15209	14	21	3.68E-38	0.01389873	25298	24945	353	1059.813	33.33974	24	26	3.68E-38	0.01287051	25540	25210	330	1144.526	45.1711	17	21	3.68E-38	0.009554816	28158	27888	270	1364.839	42.60282	15	15	3.68E-38	0.007739811	24190	24002	188	888.1442	27.81287	24	18	3.68E-38	0.009738488	23723	23491	232	1013.186	45.43441	21	14	3.68E-38	0.01022523	22100	21873	227	1183.574	22.6	17	25	3.68E-38	0.01241309	23343	23052	291	835.0625	30.33229	26	21	3.68E-38	TRIAD3
1554	cg01532080	0.4722511	24874	13080	11794	700.8651	503.3701	19	24	3.68E-38	0.4739462	29224	15326	13898	620.7101	420.4855	15	28	3.68E-38	0.9003325	23659	2268	21391	144.0538	933.5361	14	21	3.68E-38	0.9140684	25013	2058	22955	98.19805	673.794	21	19	3.68E-38	0.5152129	30006	14495	15511	657.9269	663.8293	21	15	3.68E-38	0.5323736	30743	14323	16420	638.9228	736.3381	19	17	3.68E-38	0.661813	27645	9283	18362	280.4	883.3148	25	17	3.68E-38	0.6531605	25197	8674	16523	351.8	613.0616	25	18	3.68E-38	0.1163598	24668	21786	2882	662.5526	138.4126	19	20	3.68E-38	0.1054283	25396	22708	2688	860.5	113.102	16	19	3.68E-38	SSBP4
1557	cg01533387	0.05356853	18381	17391	990	1011.374	55.47002	20	13	3.68E-38	0.05558241	20590	19440	1150	924.6852	55.85859	13	22	3.68E-38	0.03866098	19377	18624	753	951.5	75.11768	16	24	3.68E-38	0.0405431	21038	20181	857	936.2161	63.05926	14	17	3.68E-38	0.04070999	23506	22545	961	979.5786	70	18	16	3.68E-38	0.02691867	22598	21987	611	1205	48.16683	16	23	3.68E-38	0.04353999	18917	18089	828	554	63.05926	9	17	3.68E-38	0.03698504	18421	17736	685	987.921	47.46011	13	26	3.68E-38	0.03626159	20390	19647	743	915.5732	37.52333	15	22	3.68E-38	0.03398376	19733	19059	674	717.7186	61.23724	21	24	3.68E-38	IFI30
1559	cg01536400	0.7393798	45403	11759	33644	550.8271	1398.405	19	15	3.68E-38	0.738903	44439	11529	32910	501.3387	1395.75	18	16	3.68E-38	0.8831173	28912	3291	25621	102.0591	913.8638	18	24	3.68E-38	0.8845908	31180	3510	27670	188.5005	1060.75	20	16	3.68E-38	0.8756187	32831	3996	28835	167.2871	1754.978	26	15	3.68E-38	0.876054	36666	4457	32209	367.8438	860.3132	11	18	3.68E-38	0.8940616	41443	4301	37142	162.2242	550.2909	23	14	3.68E-38	0.8910508	39166	4178	34988	192.5463	1470.25	12	16	3.68E-38	0.5381292	41797	19251	22546	927.4884	1024.284	18	7	3.68E-38	0.5473211	41055	18530	22525	500.8085	588.3154	22	21	3.68E-38	NDUFA8
1561	cg01538982	0.03426301	26576	25662	914	1086.2	70.23927	25	18	3.68E-38	0.03225242	28487	27565	922	1503.721	52.32399	17	20	3.68E-38	0.03951211	29005	27855	1150	1242.534	114.8229	22	13	3.68E-38	0.03185438	32423	31387	1036	741.5044	92.35758	21	13	3.68E-38	0.03081746	29883	28959	924	1068.675	66.77467	27	21	3.68E-38	0.029908	31965	31006	959	1077.73	57.72348	22	17	3.68E-38	0.02848887	22049	21418	631	956.0754	38.78368	17	23	3.68E-38	0.0253219	25451	24804	647	976.2938	44.51645	11	21	3.68E-38	0.03328478	23244	22467	777	815.6473	64.17515	17	20	3.68E-38	0.02957803	27319	26508	811	761.6602	63.87531	19	18	3.68E-38	CCDC51
1563	cg01541443	0.9246539	7412	466	6946	47	490.2614	25	19	3.68E-38	0.9442298	8184	362	7822	34.06367	332.194	27	19	3.68E-38	0.891814	5104	463	4641	53.96357	265.6577	15	14	3.68E-38	0.9055565	5713	449	5264	60.66457	287.5583	21	20	3.68E-38	0.8902073	7232	705	6527	79.75	259.6	16	25	3.68E-38	0.9023119	7383	631	6752	81.5	219.3572	16	23	3.68E-38	0.9439451	9801	455	9346	44.50665	382.9518	19	10	3.68E-38	0.9307958	9437	560	8877	35.4102	406.2071	17	24	3.68E-38	0.8774403	6354	691	5663	59.86837	283.7701	18	22	3.68E-38	0.8625736	6529	811	5718	70.8949	361.75	23	16	3.68E-38	Ells1
1565	cg01543654	0.8988286	15863	1515	14348	108.75	641.427	16	14	3.68E-38	0.9193595	20510	1562	18948	68.68614	807	14	16	3.68E-38	0.8972304	11129	1054	10075	81.33265	559.2588	15	15	3.68E-38	0.8915333	12337	1249	11088	101.75	411.2129	16	20	3.68E-38	0.8739516	16711	2019	14692	161.75	469.25	16	16	3.68E-38	0.8844674	18094	2002	16092	104.0899	644.6582	21	19	3.68E-38	0.8755704	23785	2872	20913	137.8782	843.2213	15	20	3.68E-38	0.8849019	24062	2681	21381	103.3063	936.2094	20	18	3.68E-38	0.5362853	20225	9325	10900	448.9504	367.4235	11	24	3.68E-38	0.5994735	20031	7963	12068	408.0006	463.25	18	16	3.68E-38	PRAC
1566	cg01545079	0.5280957	30741	14454	16287	883.8329	1046.244	14	11	3.68E-38	0.5387309	33594	15442	18152	657.5141	876.5237	17	17	3.68E-38	0.8716963	26953	3371	23582	135.2951	1148.577	21	18	3.68E-38	0.8818895	30109	3468	26641	201.6879	654.8936	22	30	3.68E-38	0.8820053	31537	3633	27904	183.8376	1362.565	15	17	3.68E-38	0.8895473	32973	3553	29420	163.7207	1083.232	11	23	3.68E-38	0.8249758	24708	4242	20466	162.7764	840.3143	26	20	3.68E-38	0.8409854	23445	3644	19801	165.8554	721.3029	13	27	3.68E-38	0.1892119	27282	22101	5181	546.2714	274.5	20	16	3.68E-38	0.2043682	26318	20919	5399	626.0671	239.6252	21	17	3.68E-38	CPNE6
1567	cg01545242	0.01125645	19089	18873	216	686.5135	34.97532	21	11	3.68E-38	0.01601786	20502	20172	330	786.9284	31.90271	27	23	3.68E-38	0.02301859	18624	18193	431	421.907	25.75	18	16	3.68E-38	0.02813558	22647	22007	640	756.28	72.94308	24	13	3.68E-38	0.01615458	25156	24748	408	762.8322	44.50665	22	19	3.68E-38	0.01907139	21136	20731	405	705.4794	41.69275	20	14	3.68E-38	0.01482266	20679	20371	308	583.2148	34.7011	23	24	3.68E-38	0.01584569	19653	19340	313	579.5867	29.45942	21	21	3.68E-38	0.01640632	21538	21183	355	867.5511	29.5	13	16	3.68E-38	0.0172422	20953	20590	363	496.3699	23.92593	26	20	3.68E-38	ASF1B
1569	cg01546430	0.02267163	9295	9082	213	629	44.90128	16	8	3.68E-38	0.02574678	7901	7695	206	334.7702	35.16767	26	17	3.68E-38	0.755814	2566	551	2015	113.4362	104.2551	13	22	1.35E-11	0.8411252	2424	301	2123	22.61335	181.5098	11	11	2.62E-37	0.06203787	5445	5101	344	221.9201	55.75	17	16	3.68E-38	0.05696014	6624	6241	383	370.8171	35.5176	13	24	3.68E-38	0.03299655	7719	7461	258	304.2	23.23888	25	22	3.68E-38	0.04481956	6772	6464	308	319.1769	43.15611	17	20	3.68E-38	0.07206619	4493	4162	331	204.4935	59.75	15	16	3.68E-38	0.05754102	4349	4093	256	266.1922	29.34681	14	17	3.68E-38	ITK
1575	cg01557297	0.02796917	34152	33194	958	1817.204	54.42041	15	31	3.68E-38	0.0293837	35532	34485	1047	1276.859	51.90262	22	17	3.68E-38	0.9695994	39044	1090	37954	60.6777	1582.207	23	23	3.68E-38	0.9736129	42345	1020	41325	43.371	1576.774	23	26	3.68E-38	0.08557803	45823	41893	3930	1310.649	200.8	14	25	3.68E-38	0.08966172	45159	41101	4058	1091	193.1744	9	26	3.68E-38	0.1536242	35246	29816	5430	1426.45	199.2329	11	21	3.68E-38	0.1655992	32376	26998	5378	939.228	177.289	19	26	3.68E-38	0.06247393	35867	33620	2247	1199.326	73.5	21	16	3.68E-38	0.0672125	34343	32028	2315	928.1918	113.2641	20	17	3.68E-38	SLC22A17
1579	cg01560871	0.5571868	17474	7682	9792	355.8402	419.8292	13	17	3.68E-38	0.6062399	19676	7687	11989	532.7033	539.8242	19	22	3.68E-38	0.9204665	18936	1414	17522	137.6395	876.5237	14	17	3.68E-38	0.9047384	18176	1641	16535	79.66737	850.3299	18	17	3.68E-38	0.8739816	19048	2313	16735	160.3261	926.9711	20	17	3.68E-38	0.8769964	20249	2403	17846	108.5418	470.0413	12	21	3.68E-38	0.8427439	18195	2777	15418	152.3822	626.9546	26	17	3.68E-38	0.8375465	17899	2824	15075	147.9613	721.8769	22	23	3.68E-38	0.2591182	19860	14688	5172	858.2443	308.5	19	16	3.68E-38	0.2665769	19958	14611	5347	883	309.7112	16	19	3.68E-38	C10orf27
1580	cg01561916	0.1750798	32805	27044	5761	1670.25	329.75	16	16	3.68E-38	0.16498	39723	33153	6570	1651.182	187.386	17	24	3.68E-38	0.9523536	39924	1807	38117	209.6575	1555.995	15	14	3.68E-38	0.9565259	42201	1739	40462	90.98107	1124.112	18	24	3.68E-38	0.9120364	42986	3690	39296	150.3389	1196.967	23	20	3.68E-38	0.8963841	41853	4247	37606	210.391	1193.215	23	21	3.68E-38	0.7499371	47560	11818	35742	528.2755	1408.217	27	15	3.68E-38	0.7165407	49378	13925	35453	955.5147	1444.106	12	15	3.68E-38	0.5281132	53896	25380	28516	813.4897	1228.719	26	20	3.68E-38	0.5145293	57370	27800	29570	1005.685	1287.17	15	18	3.68E-38	HAAO
1583	cg01566170	0.9345547	8961	493	8468	55.9017	514.9766	20	28	3.68E-38	0.9329367	9145	520	8625	41.23308	326.2104	24	17	3.68E-38	0.9338876	7357	393	6964	51.31416	442.0706	14	20	3.68E-38	0.8873857	8105	824	7281	83.25	318.12	16	27	3.68E-38	0.9226853	9329	629	8700	58.95984	461.8	19	25	3.68E-38	0.9142498	8658	651	8007	52.95135	395.7736	26	12	3.68E-38	0.9364945	9348	500	8848	36.06245	417.7658	18	15	3.68E-38	0.9135774	8451	639	7812	58.4824	392.0907	21	8	3.68E-38	0.7656824	12972	2963	10009	128.4728	662.3234	19	18	3.68E-38	0.7670878	13038	2960	10078	98.63197	471.4893	15	17	3.68E-38	CAPN2
1585	cg01567482	0.9232254	37712	2803	34909	218.4038	1453.4	19	25	3.68E-38	0.9401714	39112	2246	36866	72.56302	1549.148	23	20	3.68E-38	0.5064874	37820	18614	19206	1156.271	1304.44	20	10	3.68E-38	0.557463	43006	18976	24030	858.192	898	18	25	3.68E-38	0.1998392	37215	29758	7457	1342.951	312.3787	22	20	3.68E-38	0.2194777	35931	28023	7908	1052.559	419.25	19	16	3.68E-38	0.9529722	33242	1468	31774	130.2761	1005.113	21	20	3.68E-38	0.9529528	33292	1471	31821	94.87432	1641.081	22	13	3.68E-38	0.8620993	36216	4908	31308	311.776	1298.051	19	17	3.68E-38	0.8550829	36100	5146	30954	339.7647	1494.963	19	22	3.68E-38	RGS14
1586	cg01568335	0.044	15400	14718	682	769.2181	101.0349	21	21	3.68E-38	0.03956093	13474	12937	537	597.25	47.65622	16	26	3.68E-38	0.04479272	18787	17941	846	1081.111	83.73674	13	19	3.68E-38	0.03381214	16817	16245	572	780.6113	47.92007	20	27	3.68E-38	0.02885719	18197	17669	528	697.3795	70.04794	22	21	3.68E-38	0.03597511	18385	17720	665	644	100.223	25	14	3.68E-38	0.02444661	19371	18895	476	628.7344	50.25197	12	23	3.68E-38	0.02481646	19242	18762	480	1075.892	40.74598	12	17	3.68E-38	0.02932126	17123	16618	505	762.25	53.03301	16	18	3.68E-38	0.03473321	16973	16380	593	636.2549	75.32181	24	24	3.68E-38	COX5B
1587	cg01568736	0.9455801	11054	507	10547	65.33334	444.6	9	25	3.68E-38	0.9407612	10383	521	9862	42.32843	550.7382	23	15	3.68E-38	0.5950272	9271	3695	5576	247.1189	284.3449	13	24	3.68E-38	0.5860525	9278	3782	5496	222.9895	279.6937	13	28	3.68E-38	0.897559	7397	668	6729	47.63879	251.387	11	21	3.68E-38	0.8619496	7122	897	6225	52.30679	250.7625	19	27	3.68E-38	0.9239319	9707	646	9061	70.43614	503.4	20	25	3.68E-38	0.9259778	10613	693	9920	103.3202	362.2417	17	21	3.68E-38	0.05654281	6709	6324	385	256.6497	37.94806	15	18	3.68E-38	0.06649698	6186	5768	418	298.5308	42.66211	14	18	3.68E-38	SERPINB7
1589	cg01570769	0.02312842	29474	28790	684	1220.702	38.58933	18	22	3.68E-38	0.02512279	33495	32651	844	633.8783	32.0147	15	17	3.68E-38	0.03616315	29737	28658	1079	1176.298	59.2	17	25	3.68E-38	0.0308352	31617	30639	978	1278.25	112.3333	16	9	3.68E-38	0.03233096	33088	32015	1073	1426.611	90.69348	20	13	3.68E-38	0.02920656	33009	32042	967	1038.206	64.63193	20	7	3.68E-38	0.0350275	28449	27449	1000	1094.313	49.26177	19	18	3.68E-38	0.03326803	26953	26053	900	1103.26	66.23234	19	18	3.68E-38	0.0332422	29892	28895	997	1046.256	54.44722	20	18	3.68E-38	0.02946057	31841	30900	941	1086.058	38.8057	20	17	3.68E-38	PNRC1
1590	cg01570885	0.02879594	19625	19057	568	674	43.37972	25	20	3.68E-38	0.02491944	23175	22595	580	633.715	38.37613	30	22	3.68E-38	0.7962013	17643	3516	14127	157.2199	798.9471	23	20	3.68E-38	0.8093117	20777	3881	16896	161.5	497.7487	16	20	3.68E-38	0.8964515	17795	1753	16042	65.25	630.3391	16	23	3.68E-38	0.918124	18770	1445	17325	69	676.2573	16	21	3.68E-38	0.02905504	18451	17912	539	588.8604	54.5	22	16	3.68E-38	0.02215443	19896	19453	443	379.6991	27.65237	21	26	3.68E-38	0.8779286	26065	3094	22971	113.5067	786.9902	17	15	3.68E-38	0.890353	28738	3062	25676	69.25388	939.583	10	17	3.68E-38	FAM50B
1594	cg01578341	0.03416303	18019	17400	619	1201.663	52.14182	20	13	3.68E-38	0.03338117	18713	18085	628	723.2	57.74706	25	18	3.68E-38	0.0496817	15137	14380	757	677.8871	90.27396	17	18	3.68E-38	0.0318578	17227	16675	552	802.2743	60.57548	22	18	3.68E-38	0.03828829	16328	15699	629	906.502	76.53905	20	22	3.68E-38	0.02434314	16989	16573	416	1178.088	32.25724	14	17	3.68E-38	0.03349315	14291	13809	482	529.0491	43.82693	10	20	3.68E-38	0.03719695	11944	11496	448	606.251	34.88266	15	20	3.68E-38	0.03512226	15645	15092	553	726.7221	45.49054	20	18	3.68E-38	0.03586498	15068	14524	544	635.0127	53.50441	14	18	3.68E-38	RKHD3
1596	cg01580044	0.08309708	10129	9279	850	423.7097	65.17728	17	13	3.68E-38	0.07350925	11572	10714	858	347.7086	29	20	16	3.68E-38	0.1707926	8706	7202	1504	583.7877	103.5	15	16	3.68E-38	0.1538973	8919	7531	1388	357.5376	109.8901	22	19	3.68E-38	0.8843217	10507	1127	9380	70.04794	424.6799	21	17	3.68E-38	0.8955266	10630	1021	9609	52.65046	402.6091	14	17	3.68E-38	0.08993514	13621	12387	1234	382.7389	57.03995	31	18	3.68E-38	0.07626952	15201	14034	1167	674.4155	89.85321	15	15	3.68E-38	0.07756832	10987	10127	860	567.0048	50.41866	15	24	3.68E-38	0.07391988	10709	9910	799	569.2664	50.75874	14	20	3.68E-38	PHTF1
1599	cg01580888	0.01268731	38206	37720	486	1541.709	44.26352	21	27	3.68E-38	0.0120403	41095	40599	496	1474.283	28.98563	22	24	3.68E-38	0.778182	51307	11303	40004	637.5746	1483.173	18	19	3.68E-38	0.7830933	60018	12940	47078	917.1224	2235.744	15	15	3.68E-38	0.8122745	56701	10563	46138	484.1788	2778.982	22	14	3.68E-38	0.8210894	61400	10903	50497	426.8342	1654.31	21	21	3.68E-38	0.02195179	38029	37192	837	1211.2	66.75998	25	19	3.68E-38	0.01782985	35234	34604	630	1657.333	46.23619	9	14	3.68E-38	0.02022831	38707	37922	785	1110.563	56.92664	22	14	3.68E-38	0.01804432	39968	39245	723	1895.696	94.07596	15	14	3.68E-38	RHPN2
1600	cg01581111	0.5766813	8331	3469	4862	254.5617	293.75	22	16	3.68E-38	0.6321117	8495	3062	5433	250.2125	256.6797	7	18	3.68E-38	0.8576397	3925	473	3452	62.80639	205.7845	14	15	4.06E-37	0.8567822	4257	524	3733	70.94638	217.4928	18	26	3.68E-38	0.8708258	4901	546	4355	51.84868	121.5903	14	19	3.68E-38	0.817586	5393	902	4491	78.6896	229.5	19	16	3.68E-38	0.7120747	8364	2337	6027	107.6858	274.272	17	29	3.68E-38	0.7296579	8552	2239	6313	52.81004	259.045	10	13	3.68E-38	0.3743558	4751	2935	1816	155.3161	85.32389	13	24	3.68E-38	0.3532349	4707	3009	1698	153.938	125.4753	19	21	3.68E-38	RBM18
1601	cg01584473	0.7601611	48074	11454	36620	573.7231	1567.896	22	21	3.68E-38	0.787451	56080	11841	44239	455	1579.025	16	21	3.68E-38	0.8152403	40293	7363	32930	436.5641	1356.143	17	26	3.68E-38	0.8443161	50965	7850	43115	387.0634	1197.122	20	22	3.68E-38	0.7069097	56241	16413	39828	684.193	1355.687	17	13	3.68E-38	0.738379	56371	14674	41697	554.679	1264.974	17	27	3.68E-38	0.8304324	45976	7713	38263	311.1035	1222.02	23	21	3.68E-38	0.8324145	45429	7530	37899	307.6872	1248.93	21	22	3.68E-38	0.5283892	62829	29578	33251	1281.357	855.6657	13	17	3.68E-38	0.5327012	65708	30652	35056	1180.744	1033.929	15	17	3.68E-38	MUC17
1602	cg01585703	0.08360308	24923	22831	2092	1062.949	59.86652	26	14	3.68E-38	0.08234134	29302	26881	2421	717.0063	98.6194	18	14	3.68E-38	0.03584363	18676	18003	673	812.8199	54.08327	19	13	3.68E-38	0.03298534	20303	19630	673	777.5692	46.74443	17	24	3.68E-38	0.03661496	22978	22133	845	734.8829	56.8951	17	19	3.68E-38	0.03450025	21581	20833	748	755.1569	59.17869	22	17	3.68E-38	0.0282975	21386	20778	608	741.4314	43.82693	17	20	3.68E-38	0.02731969	20032	19482	550	659.3408	25.4	19	25	3.68E-38	0.03727145	18386	17697	689	581.8249	52	20	16	3.68E-38	0.03406969	19184	18527	657	542.7092	36.00595	12	21	3.68E-38	FSIP1
1605	cg01589580	0.3644194	13368	8460	4908	418.1314	360	17	9	3.68E-38	0.2924303	17470	12332	5138	583.5407	198.0534	17	28	3.68E-38	0.9012956	15877	1477	14400	121.3112	743.0964	22	15	3.68E-38	0.9116912	17101	1419	15682	55.51276	655.6467	15	24	3.68E-38	0.3635691	17473	11084	6389	544.75	277.7196	16	20	3.68E-38	0.3393545	19387	12774	6613	686.5508	271.8934	15	24	3.68E-38	0.0661649	14515	13548	967	608.6097	58.69362	21	17	3.68E-38	0.08253074	13398	12284	1114	539.7042	55.54066	24	17	3.68E-38	0.129801	14168	12316	1852	522.1954	106.2306	21	17	3.68E-38	0.1222353	14323	12560	1763	482.0937	101.1163	28	18	3.68E-38	CTDP1
1606	cg01592593	0.8387409	19502	3061	16441	273.1789	725.8655	18	24	3.68E-38	0.8328115	21618	3531	18087	312.937	944.4915	15	15	3.68E-38	0.8304765	13668	2234	11434	160.9731	741.65	23	14	3.68E-38	0.839246	15178	2356	12822	174.8148	748.7056	19	21	3.68E-38	0.8126608	17008	3105	13903	216.0357	804.2161	21	18	3.68E-38	0.8250513	18414	3139	15275	231.8626	510.8	15	25	3.68E-38	0.7126397	23334	6634	16700	286.3426	628.1115	15	20	3.68E-38	0.7084562	22274	6423	15851	465.4259	467.8896	17	13	3.68E-38	0.2701345	15433	11237	4196	515.8733	265.8722	17	18	3.68E-38	0.2844775	14685	10479	4206	435.8135	291.495	18	13	3.68E-38	FGD1
1609	cg01593886	0.08837425	47312	43122	4190	2201.409	242.7036	20	24	3.68E-38	0.08923043	45120	41085	4035	1973.667	206.9466	9	18	3.68E-38	0.9379189	27799	1632	26167	100.9558	1419.163	15	18	3.68E-38	0.9238737	31663	2318	29345	166.8107	1103.635	20	10	3.68E-38	0.7644748	33251	7755	25496	432.75	877.8803	16	20	3.68E-38	0.7798946	37114	8091	29023	369.0504	1114.903	22	20	3.68E-38	0.7950091	33882	6866	27016	303.5326	988.8177	24	17	3.68E-38	0.7838066	35396	7574	27822	359.4789	761.7913	23	24	3.68E-38	0.1839699	44516	36308	8208	1366.917	282.554	21	17	3.68E-38	0.1962808	43404	34865	8539	1863.25	488.5123	16	15	3.68E-38	COL1A1
1611	cg01594262	0.05534217	18385	17362	1023	627.75	54.60094	16	19	3.68E-38	0.04493912	21418	20451	967	643.457	62.2254	26	18	3.68E-38	0.0440445	22014	21040	974	775.8759	47.61186	24	18	3.68E-38	0.03828713	25261	24290	971	701.1341	50.93248	21	17	3.68E-38	0.06199757	25401	23820	1581	892.7206	104.75	26	16	3.68E-38	0.0603583	27419	25758	1661	958.2582	79.90307	17	18	3.68E-38	0.4462372	24257	13388	10869	580.4218	373.8238	19	18	3.68E-38	0.4445629	24288	13446	10842	477.4142	500.1263	19	19	3.68E-38	0.03467825	24065	23227	838	1197.713	75.01894	12	19	3.68E-38	0.03053339	23710	22983	727	779.0354	61.5	22	16	3.68E-38	YIF1B
1612	cg01594915	0.03393926	9417	9094	323	448.9861	47.11736	27	22	3.68E-38	0.03131277	8363	8098	265	275.0305	22.7215	23	15	3.68E-38	0.0694458	10095	9387	708	1078.615	134.1651	13	14	3.68E-38	0.0469589	10143	9662	481	397.8455	64.84597	23	20	3.68E-38	0.05199125	10421	9874	547	352.4043	53.30018	20	22	3.68E-38	0.03243978	10196	9862	334	289.3801	37.34233	30	20	3.68E-38	0.02856861	10051	9761	290	345.6129	26.33629	30	15	3.68E-38	0.04522806	10336	9864	472	533.1622	75.63493	19	14	3.68E-38	0.03865229	12603	12112	491	394.5	109.1192	16	12	3.68E-38	0.04721539	11697	11140	557	479.8	87.5	25	16	3.68E-38	HNRPA3
1613	cg01598046	0.02724551	23280	22643	637	886.1537	29.96331	20	20	3.68E-38	0.02709818	24588	23919	669	945.8214	41.36094	23	22	3.68E-38	0.03734525	24294	23383	911	807.8914	100.1672	20	17	3.68E-38	0.02493206	25289	24656	633	622.3324	69.95063	31	11	3.68E-38	0.03504053	26669	25731	938	1087.061	121.8699	29	15	3.68E-38	0.02412448	27341	26679	662	1151.318	45.83923	21	17	3.68E-38	0.01856632	21983	21573	410	786.2077	38.8057	19	17	3.68E-38	0.0199692	20682	20267	415	1019.312	49.02607	12	18	3.68E-38	0.01705345	24763	24339	424	641.7341	44.92661	22	15	3.68E-38	0.01672694	24232	23825	407	627.6284	29.36521	23	19	3.68E-38	TRAIP
1615	cg01599709	0.087985	27632	25192	2440	1071.186	187.48	26	17	3.68E-38	0.08911315	30221	27519	2702	1432.931	126.8544	19	22	3.68E-38	0.9522141	26728	1182	25546	82.26009	1741.741	18	14	3.68E-38	0.9513643	27020	1219	25801	107.1371	909.8107	19	18	3.68E-38	0.9501261	30036	1403	28633	131.9396	1452.633	15	18	3.68E-38	0.9500518	29831	1395	28436	92.96082	1010.255	21	20	3.68E-38	0.04695349	24584	23425	1159	1019	86.95689	16	24	3.68E-38	0.04364205	24853	23764	1089	1383.043	46.4	12	25	3.68E-38	0.6445093	39676	14040	25636	720.2375	854.3442	20	19	3.68E-38	0.6334707	38740	14136	24604	431.1985	826.2	21	25	3.68E-38	HBEGF
1616	cg01600189	0.2931155	44101	31145	12956	1624.414	762.9682	21	18	3.68E-38	0.3278897	45519	30561	14958	1455.732	734.2632	21	22	3.68E-38	0.4151853	41190	24047	17143	1312.799	895.25	21	16	3.68E-38	0.4148386	47034	27481	19553	1333.5	983.2541	16	14	3.68E-38	0.5349532	42371	19651	22720	1107.019	970.385	21	17	3.68E-38	0.4820219	49794	25744	24050	713.7823	966.5278	17	24	3.68E-38	0.2985728	45795	32092	13703	855.6657	556	17	16	3.68E-38	0.31945	44630	30341	14289	1664.75	519.2886	16	14	3.68E-38	0.1015432	33531	30116	3415	2264.945	116.6649	12	30	3.68E-38	0.09419984	33106	29978	3128	1255.409	141.3195	28	20	3.68E-38	FLJ20444
1619	cg01602416	0.05343855	42098	39843	2255	336.1501	169.7307	10	23	3.68E-38	0.04959962	46231	43933	2298	1434.346	163.8923	21	23	3.68E-38	0.03183062	48878	47319	1559	1664.428	112.5978	24	23	3.68E-38	0.03232199	48845	47263	1582	1953.05	97.99119	21	11	3.68E-38	0.03774107	50508	48598	1910	1777.054	98.342	19	27	3.68E-38	0.03778071	53737	51703	2034	2170.961	156.0349	19	18	3.68E-38	0.05722671	47605	44875	2730	1708.5	163.3417	16	18	3.68E-38	0.05347394	48073	45497	2576	2648.004	165.8702	17	22	3.68E-38	0.08649945	56594	51690	4904	1965.103	199.9556	24	27	3.68E-38	0.07440219	54307	50259	4048	1623.639	390.8661	11	12	3.68E-38	GCSH
1623	cg01605517	0.8936131	5286	473	4813	43.35957	207.7307	19	20	3.68E-38	0.9144418	6305	448	5857	49.9408	170.4683	12	29	3.68E-38	0.8158543	3962	648	3314	55	135.2924	16	27	4.97E-38	0.8705166	4333	474	3859	53.4049	150.5197	12	22	3.68E-38	0.8617224	5671	698	4973	57.44635	216.139	12	18	3.68E-38	0.8808004	5697	591	5106	34.47843	258.75	21	16	3.68E-38	0.9194648	7524	514	7010	53.21842	344.25	20	16	3.68E-38	0.9103581	7720	601	7119	48.25	313.5012	16	27	3.68E-38	0.9168223	6861	479	6382	39.24623	310	15	16	3.68E-38	0.9032757	7013	588	6425	42.14304	250.6632	28	20	3.68E-38	AHCTF1
1626	cg01606998	0.1477437	35800	30496	5304	1278.384	528.6428	30	14	3.68E-38	0.1451426	42217	36075	6142	1411.149	323.2123	18	22	3.68E-38	0.7588157	40566	9708	30858	536.6262	1718.065	22	10	3.68E-38	0.7794921	47277	10347	36930	533.3942	1311	18	16	3.68E-38	0.1843993	43962	35837	8125	1225.478	485.9303	22	15	3.68E-38	0.1612917	46412	38910	7502	1447.439	315.2144	21	34	3.68E-38	0.1370803	35040	30223	4817	1503.591	167.2286	19	23	3.68E-38	0.1397762	35557	30573	4984	1109.088	302.1703	23	18	3.68E-38	0.08362869	36861	33770	3091	1191.074	172.2912	12	19	3.68E-38	0.08562374	35556	32503	3053	1431.307	124.6461	20	31	3.68E-38	PANX2
1628	cg01610240	0.0669541	23558	21974	1584	1078.25	153.4422	16	18	3.68E-38	0.05771144	21005	19787	1218	962.1801	89.03565	20	23	3.68E-38	0.09670648	19909	17974	1935	1332.22	159.2168	21	24	3.68E-38	0.08452755	17066	15615	1451	796.0915	104.7976	22	30	3.68E-38	0.07342233	19676	18224	1452	1084.25	76.82597	16	13	3.68E-38	0.0722167	20020	18567	1453	1050.289	123.8696	18	22	3.68E-38	0.08853205	16154	14715	1439	886.9656	109.9877	13	28	3.68E-38	0.08231975	15850	14537	1313	558.8205	119.5701	28	17	3.68E-38	0.1037118	19917	17841	2076	684.9076	157.1956	20	20	3.68E-38	0.1265291	21073	18394	2679	909.6	176.1947	25	23	3.68E-38	FBXO28
1629	cg01610488	0.9455509	35199	1822	33377	198.591	1191.82	10	17	3.68E-38	0.9415398	38268	2143	36125	126.1512	1164.715	23	22	3.68E-38	0.9482482	28556	1383	27173	112.006	1189.812	12	20	3.68E-38	0.9546961	32502	1377	31125	80.25	968.8882	16	20	3.68E-38	0.9364361	31915	1935	29980	111.2911	1279.392	21	18	3.68E-38	0.9282256	31499	2168	29331	123.4208	1365.438	13	14	3.68E-38	0.9074592	40682	3674	37008	140.631	1080.692	31	20	3.68E-38	0.9090466	36820	3258	33562	184.7906	1091.526	18	21	3.68E-38	0.01848068	21923	21516	407	748.2224	36.92244	17	15	3.68E-38	0.02651074	21363	20794	569	562.4712	69.48792	29	14	3.68E-38	TRPA1
1642	cg01620785	0.113087	7885	6982	903	400.7247	84.88747	15	17	3.68E-38	0.1098599	7892	7014	878	310.9605	57.35013	21	27	3.68E-38	0.3757576	7985	4947	3038	177.996	183.25	14	16	3.68E-38	0.4743766	7881	4095	3786	230.8745	243.9676	21	21	3.68E-38	0.04991319	11420	10845	575	552.5324	72.75	20	16	3.68E-38	0.05270771	10961	10378	583	432.0658	50.24205	11	19	3.68E-38	0.04551594	7304	6967	337	289.1767	49.73318	14	18	3.68E-38	0.0438172	7340	7014	326	299.8372	24.4404	27	21	3.68E-38	0.04556183	9645	9201	444	352.9306	42.77071	24	21	3.68E-38	0.04483376	10517	10041	476	293.5883	53.1153	23	17	3.68E-38	SLC5A6
1650	cg01630869	0.1641205	2191	1815	376	98.38699	36.38034	20	17	3.68E-38	0.1417559	2235	1904	331	76.94327	26.86329	15	22	3.68E-38	0.1785769	12886	10567	2319	496.3288	109.0986	27	10	3.68E-38	0.1854896	12677	10307	2370	504.3833	124.5437	10	14	3.68E-38	0.07143427	24944	23155	1789	781	66.55646	25	21	3.68E-38	0.06576431	27088	25300	1788	814.8232	92.40607	20	17	3.68E-38	0.02820109	24048	23367	681	933.8524	59.86652	18	14	3.68E-38	0.02373443	25264	24662	602	1100.691	46.08177	21	17	3.68E-38	0.02209585	27507	26897	610	844.5629	41.14365	20	20	3.68E-38	0.02446136	26309	25663	646	1168.537	55.67809	17	20	3.68E-38	CDC42EP2
1652	cg01632825	0.07509264	22299	20617	1682	1033.511	66.67949	20	26	3.68E-38	0.07676025	24939	23017	1922	706.8819	89.6105	24	24	3.68E-38	0.8852918	32426	3631	28795	158.6	1212.564	25	14	3.68E-38	0.8806192	35559	4157	31402	144.2264	1268.273	20	15	3.68E-38	0.4022135	35319	21073	14246	1057.25	511.2651	16	17	3.68E-38	0.3706232	38570	24238	14332	860.956	687.7884	23	19	3.68E-38	0.1385505	27565	23732	3833	644.6457	132.5745	18	26	3.68E-38	0.1646618	26336	21983	4353	925.6803	302	21	9	3.68E-38	0.09505324	36995	33469	3526	1094.363	157.1496	21	14	3.68E-38	0.09095341	38876	35331	3545	1236.6	299.6331	25	5	3.68E-38	CLTCL1
1655	cg01636591	0.1878732	20334	16495	3839	748.7274	225.0454	24	31	3.68E-38	0.2034632	19766	15724	4042	622.3464	176.8662	17	15	3.68E-38	0.9134189	12524	993	11531	105.8615	641.6758	15	19	3.68E-38	0.9251878	13347	906	12441	89.02938	726.8013	13	22	3.68E-38	0.8977426	14784	1422	13362	148.75	597.1853	16	23	3.68E-38	0.9017857	16476	1528	14948	118.5582	575.2672	18	15	3.68E-38	0.03547647	17771	17137	634	782.8474	61.48342	20	19	3.68E-38	0.03644787	17816	17163	653	993.7454	53.5397	13	26	3.68E-38	0.09753765	12449	11225	1224	639.0422	74.56011	15	19	3.68E-38	0.09082349	13707	12453	1254	858.8085	88.61863	12	23	3.68E-38	CCL8
1658	cg01638735	0.04106496	16727	16036	691	701.004	44.07632	22	18	3.68E-38	0.04206155	18682	17892	790	711.1822	66.9894	14	19	3.68E-38	0.043864	16018	15311	707	917.7548	81.672	17	19	3.68E-38	0.02825488	16959	16477	482	702.25	51.84796	16	19	3.68E-38	0.04604768	15840	15106	734	621.3763	81.78194	17	14	3.68E-38	0.03570976	15694	15130	564	568.6063	45.64355	22	30	3.68E-38	0.04958541	17990	17093	897	800.5126	45.61067	11	27	3.68E-38	0.05334621	17502	16563	939	627.7722	46.11166	27	28	3.68E-38	0.7606707	30615	7251	23364	431.6269	394.6055	14	17	3.68E-38	0.7591395	29743	7088	22655	241.25	791.5681	16	20	3.68E-38	CDK6
1661	cg01643284	0.04485315	24313	23218	1095	924.6141	113.6085	20	18	3.68E-38	0.0409626	28780	27597	1183	1255.257	93	23	16	3.68E-38	0.03359117	27437	26512	925	1017.768	88.46347	21	14	3.68E-38	0.03968172	28931	27779	1152	1192.493	91.4138	24	27	3.68E-38	0.02912756	28773	27932	841	1762.469	60.21662	20	24	3.68E-38	0.0302473	31440	30486	954	1261.142	55.25456	20	15	3.68E-38	0.03389386	26601	25696	905	812.9977	79.2131	23	21	3.68E-38	0.03021365	24988	24230	758	1314.276	51.75	18	16	3.68E-38	0.03894924	26319	25290	1029	1063.005	57.25	15	16	3.68E-38	0.04424748	28896	27613	1283	519.8264	72	23	9	3.68E-38	DIP13B
1667	cg01651593	0.03130139	18749	18159	590	1210.667	49.92302	9	13	3.68E-38	0.02589402	20677	20139	538	830.5129	38.89602	23	10	3.68E-38	0.03847954	21262	20440	822	1239.357	135.3468	17	13	3.68E-38	0.02676816	19737	19206	531	1048.101	52.87378	21	22	3.68E-38	0.02457026	20901	20385	516	833.8491	77.36887	23	17	3.68E-38	0.01856571	21876	21468	408	1160.743	53.84291	20	17	3.68E-38	0.02527001	19251	18762	489	654.5452	54.21152	18	18	3.68E-38	0.02721251	20883	20312	571	893.5328	42.21249	20	19	3.68E-38	0.01930519	22381	21947	434	746.2333	73.00322	18	17	3.68E-38	0.02641275	20799	20247	552	904.6579	60.82105	17	20	3.68E-38	CDC20
1670	cg01653445	0.1147972	27270	24128	3142	1266.145	131.0805	19	33	3.68E-38	0.1225418	31783	27876	3907	848.2	159.25	25	16	3.68E-38	0.952679	28661	1261	27400	74.3307	1071.562	19	27	3.68E-38	0.9564364	32496	1320	31176	92.34961	928.0627	20	22	3.68E-38	0.0846183	31548	28870	2678	1026.54	104.9221	24	26	3.68E-38	0.08473039	34079	31183	2896	793.1333	137.0326	20	17	3.68E-38	0.5079275	33265	16318	16947	750.6483	598.6676	19	22	3.68E-38	0.4867882	32863	16817	16046	851.3105	434.4	22	25	3.68E-38	0.1152803	31987	28288	3699	780.0524	128.8483	23	26	3.68E-38	0.1108304	31958	28405	3553	961.9402	160	19	16	3.68E-38	BAI2
1677	cg01656750	0.6331516	4485	1582	2903	128.2	142.6055	25	27	3.68E-38	0.6837282	4374	1315	3059	94.75	131.9394	16	17	3.68E-38	0.8209776	4810	779	4031	76.52479	299.1581	23	19	3.68E-38	0.8306502	4683	710	3973	68.0523	191.1033	26	19	3.68E-38	0.8600476	6195	781	5414	84.14571	189	18	25	3.68E-38	0.8657466	6276	756	5520	87.50537	210.0359	21	17	3.68E-38	0.8185564	6453	1089	5364	54.57051	278.5966	17	15	3.68E-38	0.7737524	6773	1455	5318	90.56075	250.2959	20	21	3.68E-38	0.6873875	6013	1811	4202	139.9431	215.5	17	16	3.68E-38	0.6714778	5997	1903	4094	106.7569	248.75	24	16	3.68E-38	KATNB1
1678	cg01656853	0.1596395	35405	29737	5668	2097.25	362.0194	16	20	3.68E-38	0.1447692	33671	28782	4889	1459.918	261.4771	11	23	3.68E-38	0.9061546	34638	3160	31478	398.6604	1193.361	12	18	3.68E-38	0.9179674	33021	2617	30404	202.1405	1405.105	20	21	3.68E-38	0.7169417	36207	10177	26030	612.1012	1372.781	21	11	3.68E-38	0.7416008	41541	10660	30881	477.3467	1013.431	26	15	3.68E-38	0.07637825	29267	27024	2243	1096.251	128.4577	18	18	3.68E-38	0.0847415	27714	25357	2357	1214.185	168.85	20	19	3.68E-38	0.1393278	36734	31602	5132	1018.801	354.7653	23	15	3.68E-38	0.1636067	36121	30195	5926	1074.8	433.8172	25	21	3.68E-38	FUT2
1680	cg01657207	0.03740899	7866	7568	298	359.1125	28.7815	20	24	3.68E-38	0.03829837	8386	8061	325	279.5371	16.97676	21	19	3.68E-38	0.08010407	7203	6618	585	298.011	62.84675	19	21	3.68E-38	0.04855967	7190	6836	354	359.1953	41.28054	17	12	3.68E-38	0.922177	7764	512	7252	67.38991	255.8472	15	23	3.68E-38	0.9260765	7773	482	7291	45.45614	373.5726	23	11	3.68E-38	0.03451842	7635	7368	267	282.0712	24.27733	29	18	3.68E-38	0.04267445	7094	6787	307	280.8501	29.10427	20	17	3.68E-38	0.2428981	7574	5710	1864	284.0188	66.2	15	25	3.68E-38	0.2616066	7805	5737	2068	192.4	130.958	25	14	3.68E-38	ZNF35
1684	cg01658815	0.1811583	6375	5202	1173	225.0731	99.19707	17	17	3.68E-38	0.1735395	6302	5191	1111	342.8184	111.0813	11	17	3.68E-38	0.7594446	6094	1390	4704	210	375.6877	16	17	3.68E-38	0.8208253	4577	738	3839	56.08921	249.8337	26	19	3.68E-38	0.8232344	4884	781	4103	64.63947	150.2718	23	15	3.68E-38	0.8296679	6675	1054	5621	107	358.2674	16	18	3.68E-38	0.5143619	8151	3907	4244	234.7594	342.6299	18	15	3.68E-38	0.5300261	8709	4040	4669	226.6324	196.7757	22	24	3.68E-38	0.1011948	4001	3586	415	187.9983	42.16497	24	26	3.68E-38	0.1209641	4298	3766	532	178.0226	65.26501	22	23	3.68E-38	ABLIM1
1689	cg01663570	0.03124298	26594	25760	834	1384.374	93.46851	21	11	3.68E-38	0.03792088	29778	28645	1133	1120.8	72.76069	25	17	3.68E-38	0.04287422	26676	25528	1148	1488.103	96.77171	20	17	3.68E-38	0.0410129	29281	28076	1205	1460.064	49.60217	17	24	3.68E-38	0.04601099	31023	29591	1432	1220.248	114.1054	15	24	3.68E-38	0.04204578	31223	29906	1317	1478.189	80.29551	15	19	3.68E-38	0.04663938	27752	26453	1299	1016	80.70888	16	13	3.68E-38	0.04183846	31187	29878	1309	1269.192	71.35725	20	21	3.68E-38	0.0394978	28813	27671	1142	1284.316	86.75944	12	20	3.68E-38	0.03983411	28594	27451	1143	1190.5	53.1153	16	17	3.68E-38	DVL3
1691	cg01664666	0.7171307	27266	7641	19625	739.0084	865.815	12	19	3.68E-38	0.7211814	30271	8368	21903	330.324	902.75	13	16	3.68E-38	0.955802	19109	749	18360	114.75	632.8412	16	23	3.68E-38	0.9685616	19812	526	19286	34.94611	874.6911	13	18	3.68E-38	0.6599263	22698	7653	15045	514.2206	948.8809	28	15	3.68E-38	0.6301871	25878	9507	16371	645.7554	700.6357	15	19	3.68E-38	0.7752591	30384	6751	23633	249.1455	784.4312	19	23	3.68E-38	0.7756124	29456	6532	22924	527.0418	775.9828	11	21	3.68E-38	0.1889405	31963	25905	6058	1265.263	298	12	16	3.68E-38	0.1828888	30383	24808	5575	987.1072	336.081	23	20	3.68E-38	PLD5
1695	cg01668126	0.5087289	6831	3305	3526	203.0349	90.41613	27	13	3.68E-38	0.5842649	7056	2875	4181	160.3568	204.5526	14	23	3.68E-38	0.7626293	3186	680	2506	76.87753	80.05123	26	20	2.60E-21	0.8230277	3183	481	2702	50.62279	140.0449	24	14	3.68E-38	0.1435301	3509	2991	518	322.5523	71.93747	10	23	3.68E-38	0.1016118	2754	2464	290	167.3129	32.8702	15	20	4.83E-37	0.04881673	9323	8863	460	414.3646	51.65317	18	20	3.68E-38	0.04400319	9922	9481	441	505.1277	32.75	20	16	3.68E-38	0.08700799	3279	2985	294	132.9724	33.60556	15	21	3.68E-38	0.1127736	3509	3102	407	136.5846	65.89056	11	23	3.68E-38	MSR1
1699	cg01671575	0.8790613	15197	1750	13447	162.1969	619.4191	19	15	3.68E-38	0.898519	16376	1572	14804	85.37254	705.9349	17	21	3.68E-38	0.9240638	13385	924	12461	121.0253	847.5819	17	13	3.68E-38	0.9033297	13565	1221	12344	175.1107	582.25	17	16	3.68E-38	0.9405981	16886	909	15977	59.71839	680.7996	28	23	3.68E-38	0.9412044	16721	889	15832	55.50087	1078.337	26	13	3.68E-38	0.8249131	13419	2267	11152	189.0016	649.554	15	13	3.68E-38	0.8706478	13916	1713	12203	140.4251	554.1086	20	22	3.68E-38	0.03465726	12942	12490	452	616.2473	42.71191	21	13	3.68E-38	0.03587884	13139	12664	475	341.1129	61.28259	28	18	3.68E-38	PGBD5
1700	cg01671881	0.04951422	16986	16140	846	655.1679	120.9061	20	11	3.68E-38	0.04705185	18454	17581	873	847.25	62.92933	16	10	3.68E-38	0.6448512	12903	4518	8385	300.4016	639.0814	14	17	3.68E-38	0.6545278	12257	4169	8088	180.5	387.1406	16	11	3.68E-38	0.05341347	17536	16594	942	983.8049	56.54556	12	15	3.68E-38	0.068523	16420	15288	1132	737.3083	131.4925	17	14	3.68E-38	0.05350256	20385	19289	1096	709.532	92.86669	22	18	3.68E-38	0.05543067	19474	18389	1085	1041.933	66.93945	17	18	3.68E-38	0.03680753	13294	12801	493	770.4786	68.11795	13	18	3.68E-38	0.03866844	15701	15090	611	875.7961	59.6193	17	26	3.68E-38	C20orf71
1704	cg01677177	0.09764805	22307	20119	2188	1065.702	133.4075	17	18	3.68E-38	0.09263487	23552	21361	2191	1145.887	117.6172	15	20	3.68E-38	0.08581249	16774	15326	1448	867.3235	112.0515	24	17	3.68E-38	0.09481236	18579	16808	1771	795.0548	144.3211	26	14	3.68E-38	0.08984844	18242	16594	1648	373.7182	85.75963	19	21	3.68E-38	0.09561966	18620	16830	1790	1163.206	114.7103	13	20	3.68E-38	0.1094976	18631	16580	2051	567.9202	129.2715	27	17	3.68E-38	0.103853	18898	16925	1973	828.7112	113.7902	22	19	3.68E-38	0.1077574	16929	15094	1835	337.658	82.92768	31	13	3.68E-38	0.1088967	17311	15415	1896	525.5747	99.95224	17	20	3.68E-38	ZBTB26
1705	cg01678091	0.2878797	34470	24518	9952	1138.604	647.0464	24	15	3.68E-38	0.2615702	35336	26067	9269	1060.5	541.75	16	16	3.68E-38	0.8547446	30756	4382	26374	161.6995	1166.638	21	23	3.68E-38	0.8343112	31260	5096	26164	286.3108	842.5504	19	20	3.68E-38	0.8161721	36358	6602	29756	347.304	1131.786	22	26	3.68E-38	0.8149348	36633	6698	29935	308.0629	941.3574	18	26	3.68E-38	0.4932554	37708	19059	18649	868.671	809.3099	23	22	3.68E-38	0.4759635	37239	19467	17772	826.3188	724.939	17	17	3.68E-38	0.09620377	32643	29493	3150	1475	249.6514	16	11	3.68E-38	0.09885138	31068	27987	3081	1249.627	172.75	19	19	3.68E-38	MAGEL2
1707	cg01678893	0.01612864	41317	40649	668	1548.845	88.41011	23	23	3.68E-38	0.01392398	38682	38142	540	1070.2	31.1127	25	18	3.68E-38	0.01959256	38384	37630	754	1574.25	80.27805	16	23	3.68E-38	0.01385718	43704	43097	607	1897.974	59.0322	20	20	3.68E-38	0.01657793	39531	38874	657	1565.762	75.66042	19	18	3.68E-38	0.01961483	42011	41185	826	1844.25	165.1222	16	12	3.68E-38	0.01281551	33219	32792	427	1214.185	46	20	25	3.68E-38	0.01255173	36389	35931	458	1353.094	44	19	25	3.68E-38	0.01080255	40446	40008	438	1435.564	40.60659	13	19	3.68E-38	0.01429753	38578	38025	553	1200.604	54.5	28	16	3.68E-38	CALR
1712	cg01684579	0.4201847	4448	2537	1911	199.4041	119.8126	18	17	3.68E-38	0.4243208	4538	2570	1968	131.1537	130.7267	28	17	3.68E-38	0.2347584	3853	2925	928	211.7083	64.15606	22	21	2.25E-35	0.2553756	3667	2705	962	142.5999	66.93313	18	23	3.68E-38	0.2388248	4665	3527	1138	209.9668	75.71658	20	13	3.68E-38	0.2653453	4592	3347	1245	163.0952	88.2016	24	23	3.68E-38	0.1361669	4982	4290	692	242.4924	81.90142	19	19	3.68E-38	0.1157057	5051	4455	596	252.9647	42.22728	17	14	3.68E-38	0.13379	4280	3694	586	162.6691	58.5	29	16	3.68E-38	0.1501548	5068	4292	776	237.4704	70.5	20	16	3.68E-38	HSPC111
1714	cg01685739	0.02242618	12430	12149	281	390.161	32.34762	30	19	3.68E-38	0.01982379	13066	12805	261	393.4469	31.20516	21	21	3.68E-38	0.0426469	17838	17073	765	622.25	115.8283	16	20	3.68E-38	0.0301554	16116	15627	489	658.7902	51.50306	22	23	3.68E-38	0.04996957	17971	17068	903	797.6055	149.6709	20	18	3.68E-38	0.03061403	17049	16524	525	703.5624	74.56011	22	19	3.68E-38	0.03351573	11596	11204	392	610.7047	52.4	17	25	3.68E-38	0.02483087	12908	12585	323	596.1357	26.8408	20	21	3.68E-38	0.02546149	18752	18272	480	676.3477	94.86833	32	10	3.68E-38	0.023604	20405	19921	484	792.4099	69.92983	24	22	3.68E-38	SLC4A2
1718	cg01692815	0.3656614	23110	14623	8487	963.432	592.0584	21	22	3.68E-38	0.3407669	21962	14444	7518	673.3827	262.9068	15	30	3.68E-38	0.05714286	19465	18347	1118	876.25	121.2	16	25	3.68E-38	0.04410102	18471	17652	819	804.1329	69.76532	21	20	3.68E-38	0.944072	16010	801	15209	83.14005	843.2	15	25	3.68E-38	0.9391157	16456	908	15548	111.4479	530.378	14	30	3.68E-38	0.01464158	20253	19955	298	917.2697	27.92929	17	22	3.68E-38	0.01933822	20481	20083	398	1037.81	50.31153	17	20	3.68E-38	0.2123922	18912	14874	4038	648.9069	184.0284	20	20	3.68E-38	0.2190863	18112	14122	3990	441.3255	251.9945	22	17	3.68E-38	AP3B1
1720	cg01693157	0.02581478	30890	30090	800	1335.489	40.41452	18	27	3.68E-38	0.02501272	33323	32487	836	1608.904	43.58899	18	19	3.68E-38	0.03814523	29812	28671	1141	1530.642	86.10014	17	17	3.68E-38	0.02891664	34413	33415	998	1958.618	56.20686	11	19	3.68E-38	0.366093	43012	27229	15783	851.176	599.3072	28	22	3.68E-38	0.3618838	44044	28069	15975	1198.009	613.4105	19	21	3.68E-38	0.02854723	31777	30867	910	777.2572	52.87276	20	17	3.68E-38	0.02577981	31863	31039	824	1205.017	54.57938	20	22	3.68E-38	0.03746732	30887	29726	1161	1025.069	60.99212	22	26	3.68E-38	0.0404649	30272	29043	1229	946.816	84.6544	18	19	3.68E-38	TUBA1
1721	cg01693350	0.1535814	23145	19575	3570	953.8553	233.8536	14	14	3.68E-38	0.1331819	26758	23181	3577	773	107.3666	16	19	3.68E-38	0.9833924	31813	430	31383	42.7089	1197.392	20	24	3.68E-38	0.9850157	36872	454	36418	53.02695	1237.152	21	14	3.68E-38	0.9870891	38627	400	38227	58.20855	1201.508	17	21	3.68E-38	0.9870034	39372	413	38959	27.81287	1190.939	18	22	3.68E-38	0.8421081	36862	5736	31126	438.3084	1133.205	14	21	3.68E-38	0.8469892	34342	5170	29172	227.1845	968.5494	20	23	3.68E-38	0.9876169	38178	374	37804	61.50832	1569.306	11	18	3.68E-38	0.9884824	39231	353	38878	32.04294	1275.322	12	19	3.68E-38	WT1
1728	cg01705587	0.190568	39298	31790	7508	1541.314	332.6528	17	19	3.68E-38	0.1915034	42411	34270	8141	1609.522	305.2868	20	21	3.68E-38	0.8566207	32729	4607	28122	168.2914	1100.75	18	16	3.68E-38	0.8812634	38018	4426	33592	169.1836	1485.171	13	14	3.68E-38	0.03345493	33617	32489	1128	1444.547	74.23746	14	20	3.68E-38	0.02441239	37340	36426	914	995.3093	66.00932	24	13	3.68E-38	0.6631679	45059	15111	29948	355.2593	1476.381	31	15	3.68E-38	0.6598188	43953	14886	29067	509.1169	1312.167	18	15	3.68E-38	0.4620073	48791	26203	22588	1138.206	907.3964	18	20	3.68E-38	0.4808938	49308	25548	23760	718.2732	672.4206	22	27	3.68E-38	SV2A
1738	cg01717706	0.07541158	22496	20792	1704	1105.091	112.3268	15	13	3.68E-38	0.09623747	21056	19020	2036	692.75	119.3652	16	21	3.68E-38	0.0550187	19148	18089	1059	256.3035	111.2362	14	27	3.68E-38	0.03552548	23545	22705	840	959.4166	90.78436	19	20	3.68E-38	0.4956867	25634	12878	12756	461.2693	385.2	18	25	3.68E-38	0.5018788	24916	12361	12555	320.9654	426.0845	30	27	3.68E-38	0.04162537	19071	18273	798	770.2073	74.09706	15	24	3.68E-38	0.04960107	17823	16934	889	400.7086	73.53911	11	18	3.68E-38	0.02862133	20514	19924	590	706.6	52.41917	25	13	3.68E-38	0.03305785	20954	20258	696	822	64.08588	16	12	3.68E-38	SOCS1
1740	cg01718365	0.04411529	12390	11839	551	948.54	80.29551	20	19	3.68E-38	0.04454865	10989	10495	494	415.2686	51.65317	21	20	3.68E-38	0.04591465	12249	11682	567	361.5884	58.24649	22	26	3.68E-38	0.05658791	11793	11120	673	650.25	64.15606	16	21	3.68E-38	0.1156334	9949	8787	1162	417.9001	77.08369	18	19	3.68E-38	0.09800664	10134	9131	1003	289.0398	86.53583	24	20	3.68E-38	0.02319507	9471	9249	222	556.8618	16.77051	17	20	3.68E-38	0.04359378	10062	9619	443	513.1416	63.40391	14	18	3.68E-38	0.04653417	12278	11702	576	687.3959	76.86373	14	30	3.68E-38	0.05731991	11519	10853	666	483	73.8141	25	23	3.68E-38	AOF2
1743	cg01720520	0.05080808	9800	9297	503	422.6587	71.31193	23	23	3.68E-38	0.04890081	9225	8769	456	425.5486	71.88011	22	12	3.68E-38	0.1130858	11829	10480	1349	533.25	158.3919	16	18	3.68E-38	0.08939203	10986	9995	991	540.1112	122.7151	12	11	3.68E-38	0.1881823	11442	9270	2172	774.3615	153.7957	13	32	3.68E-38	0.2128616	10583	8309	2274	386.9003	143.6142	21	19	3.68E-38	0.04319498	12332	11795	537	675.7065	49.9719	15	21	3.68E-38	0.03811315	14252	13705	547	656.4308	32.25724	18	17	3.68E-38	0.08225455	8629	7911	718	434.635	50.75874	18	20	3.68E-38	0.09017317	9659	8779	880	585.0228	49.4171	22	20	3.68E-38	LILRB1
1752	cg01727899	0.6098394	2827	1042	1785	94.85374	175.8383	13	17	3.68E-38	0.6036125	2945	1107	1838	92.16354	145.1208	17	20	3.68E-38	0.665826	1486	430	1056	76.16867	85.46383	15	15	0.02988473	0.6758974	1850	532	1318	46.08729	106.2132	26	20	2.26E-17	0.3948943	2407	1417	990	95.29108	84.31443	23	13	3.68E-38	0.3458989	2314	1479	835	75.01894	63.53381	19	22	1.11E-23	0.778936	2682	515	2167	57.81276	126.7846	19	21	3.68E-38	0.7542876	2932	645	2287	75.06696	128.7022	21	19	3.68E-38	0.1244567	4962	4332	630	151.4582	86.97414	27	18	3.68E-38	0.09198755	5042	4569	473	287.782	47.46011	20	26	3.68E-38	GPATC2
1757	cg01733599	0.8814878	14042	1576	12466	73.22043	637.493	13	15	3.68E-38	0.8872389	15792	1692	14100	88.47829	882.528	22	13	3.68E-38	0.8913887	11501	1160	10341	69.5	529.833	16	21	3.68E-38	0.9312907	11878	723	11155	94.07154	403.666	11	28	3.68E-38	0.7617007	15070	3515	11555	115.0852	646.1432	27	21	3.68E-38	0.7769471	15551	3391	12160	145.5	408.8188	16	19	3.68E-38	0.9230084	16733	1196	15537	66.41122	562.2103	20	22	3.68E-38	0.9162404	15540	1210	14330	124.1303	495.6819	12	18	3.68E-38	0.7507024	14136	3449	10687	147.4316	407.4266	15	22	3.68E-38	0.7622114	15275	3556	11719	146.206	417.447	21	22	3.68E-38	LIPC
1759	cg01734338	0.3917594	5919	3561	2358	322.8	196.6964	25	17	3.68E-38	0.3420842	4890	3183	1707	203.2932	142.2139	32	20	3.68E-38	0.7458891	13583	3377	10206	277.593	664.75	19	16	3.68E-38	0.8057561	10567	1972	8595	179.9479	435.8397	23	15	3.68E-38	0.7838907	12787	2685	10102	261.8185	444.2988	13	18	3.68E-38	0.8129373	12190	2199	9991	158.5372	497.75	20	16	3.68E-38	0.6655265	12179	4007	8172	226.7284	325.7993	21	21	3.68E-38	0.6622354	12086	4016	8070	273.2968	475.5788	32	19	3.68E-38	0.1606742	7020	5876	1144	332.3402	98.4188	18	23	3.68E-38	0.144669	7075	6037	1038	332.7462	143.096	27	17	3.68E-38	KCNQ1
1760	cg01735903	0.09838497	24172	21784	2388	902	255.5691	16	19	3.68E-38	0.08732382	23456	21399	2057	979.0902	199.1329	15	19	3.68E-38	0.1648196	21736	18137	3599	840.9538	228.8575	15	28	3.68E-38	0.1738926	21212	17506	3706	816.4249	394.8477	15	22	3.68E-38	0.1154669	27475	24291	3184	1045.447	299.0097	15	23	3.68E-38	0.1126488	27286	24201	3085	1030.01	248.6455	24	27	3.68E-38	0.1461172	21547	18384	3163	864.1428	250.724	21	22	3.68E-38	0.135642	20749	17921	2828	1199.817	227.9063	13	23	3.68E-38	0.1211204	24999	21959	3040	794	201.7445	25	30	3.68E-38	0.1365059	24822	21420	3402	1128.602	254.0056	24	21	3.68E-38	POLR3D
1762	cg01737532	0.2784591	29416	21197	8219	1461.837	720.0009	19	13	3.68E-38	0.2889844	27116	19251	7865	866.8451	621.2578	11	19	3.68E-38	0.6201619	27080	10224	16856	777.3461	929.2195	18	29	3.68E-38	0.6400816	26356	9422	16934	661.1354	888.3627	22	34	3.68E-38	0.6403408	28655	10242	18413	535.4	1565.774	25	12	3.68E-38	0.5991225	30670	12235	18435	965.0803	1435.083	14	17	3.68E-38	0.3718545	26128	16375	9753	840.1046	839.4199	23	20	3.68E-38	0.4106859	26290	15452	10838	1234.021	587.9926	17	19	3.68E-38	0.1001788	27301	24556	2745	1862.811	228.9569	14	19	3.68E-38	0.08368571	25914	23737	2177	1730.387	139.6595	13	21	3.68E-38	FRG1
1763	cg01738359	0.05300827	26028	24643	1385	1039.78	85.69772	22	10	3.68E-38	0.06096019	25999	24408	1591	1156.827	85.80148	13	19	3.68E-38	0.05414284	25776	24375	1401	1365.941	95.89577	19	19	3.68E-38	0.05044567	26265	24935	1330	861.5815	50.33333	23	9	3.68E-38	0.06717162	30002	27980	2022	1020.678	105.7476	23	22	3.68E-38	0.08004836	27196	25011	2185	2564.111	121.5103	7	17	3.68E-38	0.04747621	28904	27527	1377	1408.75	68.83676	16	26	3.68E-38	0.04807824	29040	27639	1401	953.6514	71.88011	18	12	3.68E-38	0.04198103	23625	22629	996	1049.062	31.37105	15	7	3.68E-38	0.04562816	23986	22887	1099	1022	66.5161	16	23	3.68E-38	RB1
1764	cg01738944	0.0278466	18466	17949	517	1021.233	48.08326	24	18	3.68E-38	0.02649666	20997	20438	559	765.945	45.2	28	25	3.68E-38	0.05846408	18065	17003	1062	925.7321	111.7255	20	19	3.68E-38	0.03920386	19796	19016	780	1078.679	67.5	20	16	3.68E-38	0.02732152	24679	24002	677	1239.323	48.60976	18	22	3.68E-38	0.02227044	24327	23783	544	889.6743	35.15721	21	34	3.68E-38	0.03249038	24338	23544	794	1029.988	73.103	21	21	3.68E-38	0.02515927	27683	26984	699	1035.114	53.21842	24	20	3.68E-38	0.02130409	23886	23375	511	745.6505	37.33532	21	27	3.68E-38	0.02222946	24462	23916	546	1024.119	56.20686	20	19	3.68E-38	SLC35E2
1767	cg01743008	0.539213	36546	16786	19760	484.4791	1083.759	29	18	3.68E-38	0.5464106	38318	17326	20992	776.8557	964.7413	21	21	3.68E-38	0.6902024	30336	9329	21007	455.5294	988.4	27	25	3.68E-38	0.6799097	31791	10108	21683	362.4998	824.6	37	25	3.68E-38	0.7496695	30911	7663	23248	736.0872	879.7223	13	23	3.68E-38	0.7951878	32442	6565	25877	343.4749	822.102	21	22	3.68E-38	0.5776895	38689	16281	22408	691.8581	878.9225	27	13	3.68E-38	0.5860567	45585	18811	26774	1040.914	1301.934	7	19	3.68E-38	0.4011904	40392	24147	16245	869.5688	679.5	24	16	3.68E-38	0.3887689	41552	25359	16193	1009.41	658.882	26	19	3.68E-38	MAGEA2
1773	cg01747191	0.8089393	4218	725	3493	49.73318	288.1461	18	19	3.68E-38	0.7751102	3982	818	3164	62.25461	137.2946	22	20	3.68E-38	0.7740276	3011	603	2408	89.73818	145.5214	17	17	3.04E-18	0.7655655	3048	638	2410	88.15265	154.2887	18	20	3.68E-38	0.8303732	3785	559	3226	71.11888	145.3331	19	21	3.68E-38	0.8598421	3446	397	3049	41.30705	141.2539	11	24	3.68E-38	0.8875363	5404	519	4885	57.75849	206.0584	23	14	3.68E-38	0.90983	5312	388	4924	48.5	345.7283	16	15	3.68E-38	0.8650946	3547	392	3155	46.18802	82.5	12	16	3.68E-38	0.8157165	3145	498	2647	56.8951	157.2575	19	13	3.68E-38	C6orf182
1775	cg01753375	0.3681896	41968	26479	15489	826.75	772.3374	16	23	3.68E-38	0.4025625	42671	25453	17218	1176.843	1300.961	20	10	3.68E-38	0.8228002	36198	6332	29866	240.3773	1567.26	20	20	3.68E-38	0.8445028	41412	6355	35057	490.8921	1710.568	17	15	3.68E-38	0.3526474	42149	27250	14899	1436	688.9316	25	23	3.68E-38	0.3490056	43948	28575	15373	1842.249	544.4413	15	27	3.68E-38	0.2133218	34580	27182	7398	1117.58	292.0988	24	29	3.68E-38	0.2061975	37141	29462	7679	1094.105	418.9784	24	21	3.68E-38	0.07531793	36465	33711	2754	1291.648	165.2454	18	20	3.68E-38	0.07652903	35233	32529	2704	1996	147.6092	16	27	3.68E-38	DCTN1
1776	cg01753595	0.02817947	25486	24765	721	872.4266	43.49295	24	22	3.68E-38	0.02926744	28635	27794	841	1101.127	47.03022	21	19	3.68E-38	0.8643717	25492	3371	22121	199.75	798.3668	16	19	3.68E-38	0.8833082	28411	3227	25184	160.8239	990.1583	28	19	3.68E-38	0.1449925	27129	23181	3948	1032.25	231.25	16	16	3.68E-38	0.1414716	30316	26013	4303	695.7071	191.7915	27	19	3.68E-38	0.2167368	31256	24460	6796	437.7768	170.1259	17	27	3.68E-38	0.2283114	28694	22120	6574	970.8701	265.75	17	16	3.68E-38	0.02845847	25446	24719	727	395.1132	64.00699	20	19	3.68E-38	0.02704649	24894	24218	676	861.1177	48.64154	22	14	3.68E-38	COL5A1
1782	cg01761409	0.01817167	19601	19243	358	672.7657	44.75	21	16	3.68E-38	0.01737772	20386	20030	356	847.2462	42.55249	20	21	3.68E-38	0.109513	23678	21074	2604	898.0014	199.6068	22	17	3.68E-38	0.1029572	24619	22074	2545	975.2172	166.7185	15	21	3.68E-38	0.08207738	20137	18476	1661	1214.338	112.75	18	16	3.68E-38	0.06512026	20938	19568	1370	571	99.66477	25	15	3.68E-38	0.02693603	15641	15217	424	685.8021	52.59051	20	21	3.68E-38	0.02304117	15177	14825	352	683.7188	35.86448	23	23	3.68E-38	0.03476955	18537	17889	648	421.8998	52.87276	29	17	3.68E-38	0.04541747	19518	18627	891	813.4776	118.1295	11	14	3.68E-38	RAB38
1786	cg01765641	0.9365407	12018	669	11349	71.5211	687.2736	15	13	3.68E-38	0.9562275	14384	534	13850	49.17607	654.3094	14	18	3.68E-38	0.902283	10062	893	9169	94.66666	390.2398	9	17	3.68E-38	0.8858899	11126	1181	9945	105.9901	316.1078	19	23	3.68E-38	0.9364028	12432	697	11735	48.79237	439.7569	23	23	3.68E-38	0.9470091	11619	521	11098	37.98543	473.4	28	25	3.68E-38	0.04925342	9544	9069	475	495.3473	29.4	13	25	3.68E-38	0.03736237	7983	7681	302	222.5822	35.50081	21	13	3.68E-38	0.02866136	11972	11626	346	482.75	35.25	16	16	3.68E-38	0.02943545	11077	10748	329	385.2537	32.86399	22	24	3.68E-38	TBC1D5
1788	cg01769037	0.04027802	5511	5285	226	397.217	30.20927	12	15	3.68E-38	0.04849084	5963	5669	294	248.7684	30.31695	21	17	3.68E-38	0.1272105	3406	2960	446	197.6423	68.52042	10	21	1.55E-25	0.09396809	3912	3535	377	162.188	37.53348	26	21	3.68E-38	0.03647726	6781	6530	251	224.3455	23.34931	17	21	3.68E-38	0.04944532	6210	5898	312	206.0038	33.16625	18	11	3.68E-38	0.0488653	5364	5097	267	223.1459	16.97749	12	17	3.68E-38	0.05596437	5064	4775	289	214.8866	40.98852	17	17	3.68E-38	0.04390613	7826	7478	348	342.004	23.67136	18	12	3.68E-38	0.04781554	8140	7746	394	421.2948	47.2504	13	15	3.68E-38	JARID2
1790	cg01770400	0.8670421	26006	3371	22635	147.8	771.4535	25	18	3.68E-38	0.8656732	28085	3686	24399	223.9171	849.0972	18	28	3.68E-38	0.9252737	25567	1818	23749	98.64877	760.1779	19	27	3.68E-38	0.9301689	29500	1967	27533	79.14843	794.478	19	15	3.68E-38	0.9013515	28608	2732	25876	135.5957	901.8062	22	20	3.68E-38	0.897901	30057	2979	27078	153.2825	1136.612	17	23	3.68E-38	0.8092561	30323	5703	24620	156.7484	715.8634	20	24	3.68E-38	0.8156672	29797	5411	24386	231.4768	645.0259	24	26	3.68E-38	0.1789104	24661	20231	4430	1060	222.8902	16	17	3.68E-38	0.1720411	27841	23034	4807	1000.228	257.3726	10	14	3.68E-38	SERPINC1
1791	cg01772980	0.07858673	13910	12809	1101	650.025	71.38628	20	26	3.68E-38	0.09372494	13621	12335	1286	660.7822	77.9487	23	31	3.68E-38	0.5000438	11317	5608	5709	333.9971	425.914	12	18	3.68E-38	0.4895927	9941	5025	4916	309.8	241.0804	13	17	3.68E-38	0.112446	11470	10169	1301	443.8	107.0023	25	27	3.68E-38	0.1142304	11263	9965	1298	664.3879	88.9047	19	22	3.68E-38	0.09201967	12506	11346	1160	480.5082	100.75	24	16	3.68E-38	0.107881	13350	11899	1451	632.36	169.4981	20	10	3.68E-38	0.1038089	11373	10182	1191	457.148	64.01392	28	23	3.68E-38	0.1135014	12869	11397	1472	450.1392	113.9013	13	24	3.68E-38	SCGB1D1
1793	cg01773854	0.06129283	16623	15598	1025	990.2729	90.6	17	25	3.68E-38	0.05443957	15183	14351	832	542.763	46.95743	23	20	3.68E-38	0.06776273	15410	14359	1051	1172.208	111.9458	14	21	3.68E-38	0.06046967	15230	14303	927	676.3176	49.86432	19	20	3.68E-38	0.09592221	15840	14311	1529	763.5444	88.32506	21	19	3.68E-38	0.1147142	15504	13714	1790	648.3644	129.3544	12	14	3.68E-38	0.06521206	12137	11339	798	443.2005	76.85427	21	19	3.68E-38	0.06321006	13015	12186	829	601.3452	67.66006	15	26	3.68E-38	0.07061093	15974	14839	1135	509.4921	76.39872	13	17	3.68E-38	0.1047124	13375	11964	1411	630.25	135.8141	16	19	3.68E-38	IGFBP6
1794	cg01774645	0.7615497	25247	5944	19303	300.0522	1402.005	23	13	3.68E-38	0.7780213	28191	6180	22011	324.7977	769.9192	18	19	3.68E-38	0.6454195	23260	8183	15077	462.8199	746.3052	11	21	3.68E-38	0.649434	27019	9407	17612	302.0928	615.7441	20	12	3.68E-38	0.4870593	30192	15438	14754	427.9994	525.9232	31	20	3.68E-38	0.512852	30868	14986	15882	709.3535	638.0051	19	19	3.68E-38	0.9173695	25036	1977	23059	76.75226	807.1586	22	17	3.68E-38	0.8979489	23741	2333	21408	119.733	938.0366	14	15	3.68E-38	0.510407	31081	15166	15915	449.0924	464.3293	21	28	3.68E-38	0.5159416	32080	15477	16603	530.0944	541.835	18	21	3.68E-38	ARHGAP30
1800	cg01780107	0.03863994	25987	24979	1008	980.4326	44.14148	13	17	3.68E-38	0.03920009	27553	26469	1084	1041.568	86.49663	18	15	3.68E-38	0.129638	26366	22935	3431	1237.698	191.8135	19	21	3.68E-38	0.1253668	30570	26725	3845	1325.734	183.8831	13	13	3.68E-38	0.04734325	29598	28192	1406	1895.3	97.97984	11	21	3.68E-38	0.04623441	28926	27584	1342	1498.511	48.83292	11	26	3.68E-38	0.04203655	34370	32921	1449	743.5364	102.3422	19	13	3.68E-38	0.03787946	33665	32386	1279	1179.079	59.17869	20	17	3.68E-38	0.04635685	25743	24545	1198	1002.5	67.88435	16	14	3.68E-38	0.04144729	26681	25571	1110	952.9225	97.27227	17	19	3.68E-38	DCC1
1804	cg01782486	0.9085707	32056	2840	29216	165.9162	1179.015	20	13	3.68E-38	0.9079481	34424	3078	31346	175.3077	1128.991	20	20	3.68E-38	0.9088678	30460	2685	27775	136.2948	1049.628	32	21	3.68E-38	0.9016128	33878	3243	30635	182.5466	1533.31	15	17	3.68E-38	0.8832514	39772	4555	35217	345.1282	1195.46	17	14	3.68E-38	0.8731112	39344	4905	34439	326.8605	1214.102	14	18	3.68E-38	0.9139218	33660	2806	30854	138.8706	1330.25	23	16	3.68E-38	0.911402	31605	2709	28896	124.9222	1208.105	18	12	3.68E-38	0.7798586	38080	8305	29775	437.5985	847.114	20	18	3.68E-38	0.7941372	37391	7618	29773	255	1118	16	16	3.68E-38	ZBTB7B
1805	cg01782487	0.02241085	16276	15909	367	930.7655	40.00833	11	24	3.68E-38	0.01927879	17121	16789	332	544.6032	29.54811	24	11	3.68E-38	0.04539646	14769	14094	675	740.3555	87.46857	27	12	3.68E-38	0.03486187	14271	13770	501	690.7415	52.16689	17	26	3.68E-38	0.03293481	13199	12761	438	564.8655	53.1153	17	17	3.68E-38	0.04561236	14589	13919	670	671.02	88.19621	21	14	3.68E-38	0.02216149	16731	16358	373	1013.689	37.94733	15	10	3.68E-38	0.02699262	15608	15184	424	679.3423	33.26528	17	19	3.68E-38	0.02995484	17393	16869	524	762.7457	43.60332	23	20	3.68E-38	0.04423614	18889	18049	840	780.277	153.3746	15	13	3.68E-38	ERMAP
1807	cg01784199	0.02875587	10124	9830	294	662.5383	62.33166	15	17	3.68E-38	0.01911324	8899	8727	172	571	19.09188	16	18	3.68E-38	0.07847324	7393	6805	588	531.263	105.2605	11	17	3.68E-38	0.06885348	6363	5918	445	232.2933	39.77584	24	17	3.68E-38	0.07210232	6155	5704	451	340.6	70.8204	25	17	3.68E-38	0.05093919	6182	5862	320	317.7408	38.40635	19	21	3.68E-38	0.03205232	12286	11889	397	490.8169	58.61115	20	15	3.68E-38	0.02517012	12097	11790	307	434.9886	40.10101	24	11	3.68E-38	0.05881484	6667	6269	398	363.6886	78.58154	18	17	3.68E-38	0.05948206	7314	6873	441	297.4562	68.8709	18	20	3.68E-38	DNAJB4
1808	cg01785060	0.02479854	20748	20231	517	633.6462	67.76718	19	23	3.68E-38	0.02058336	19819	19409	410	560.6071	32.69393	27	28	3.68E-38	0.08743363	14025	12790	1235	923.8182	134.8217	17	18	3.68E-38	0.05221073	14782	14005	777	715.3564	104.3082	18	21	3.68E-38	0.06288797	13432	12581	851	555.2177	107.5934	24	23	3.68E-38	0.0436457	13143	12565	578	552.7682	64.39876	24	20	3.68E-38	0.03133627	13303	12883	420	610.9592	32.29625	14	21	3.68E-38	0.04785314	15970	15201	769	589.1023	67.15685	24	24	3.68E-38	0.0655356	11924	11136	788	661.7573	112.7832	13	22	3.68E-38	0.04974318	10997	10445	552	759.1072	77.5	13	16	3.68E-38	ZDHHC21
[truncated: 5,702,092 more chars]
